# Supplementary material for: Reversible conjugation of a CBASS nucleotide cyclase regulates bacterial immune response to phage infection
Source: Nat Microbiol. 2024 Apr 8;9(6):1579–92. doi: 10.1038/s41564-024-01670-5 (PMC11153139; doi:10.1038/s41564-024-01670-5)
Supplement: Supplementary file 5 — Source data for plaque counts and infection assays. [file 41564_2024_1670_MOESM5_ESM.xlsx]

## Sheet: Plaque counts, Fig. 1, Fig. 4
	Phage	Goe16
		PFU R1	PFU R2	PFU R3	dilution	V [ml]	PFU/ml R1	PFU/ml R2	PFU/ml R3	mean PFU/ml wt	Fold defense R1	Fold defense R2	Fold defense R3	Mean fold defense
	wt	7	8	18	0.0001	0.003	2.33333e+07	2.66667e+07	6e+07	3.66667e+07	1.57143	1.375	0.611111	1.18585		for those cases where no single plaques are formed, the last dilution with at least some clearance was considered 5 PFU
	CBASS	5	5	5	1	0.003	1666.67	1666.67	1666.67		22000	22000	22000	22000
	CBASSΔCap2ΔCap3	20	5	5	0.0001	0.003	6.66667e+07	1.66667e+07	1.66667e+07		0.55	2.2	2.2	1.65
	CBASSΔCap3	5	5	0.5	0.01	0.003	166667	166667	16666.7		220	220	2200	880
	CBASSΔCyclase	20	14	13	0.0001	0.003	6.66667e+07	4.66667e+07	4.33333e+07		0.55	0.785714	0.846154	0.727289
	CBASSCap2-C91R	23	10	16	0.0001	0.003	7.66667e+07	3.33333e+07	5.33333e+07		0.478261	1.1	0.6875	0.755254
	CBASSCap2-C403R	18	12	4	0.0001	0.003	6e+07	4e+07	1.33333e+07		0.611111	0.916667	2.75	1.42593
	CBASSCyclase-A331E	2	3	1	1e-05	0.003	6.66667e+07	1e+08	3.33333e+07		0.55	0.366667	1.1	0.672222
	CBASSCyclase-A331G	5	5	0.5	0.001	0.003	1.66667e+06	1.66667e+06	166667		22	22	220	88
	CBASS ΔpspA	5	5	5	1	0.003	1666.67	1666.67	1666.67		22000	22000	22000	22000
	ΔpspA	15	16	6	0.0001	0.003	5e+07	5.33333e+07	2e+07		0.733333	0.6875	1.83333	1.08472
	CBASSΔCap3 ΔpspA	0.5	5	0.5	0.01	0.003	16666.7	166667	16666.7		2200	220	2200	1540
	Phage	Goe21
		PFU R1	PFU R2	PFU R3	dilution	V [ml]	PFU/ml R1	PFU/ml R2	PFU/ml R3	mean PFU/ml wt	Fold defense R1	Fold defense R2	Fold defense R3	Mean fold defense
	wt	7	6	12	0.0001	0.003	2.33333e+07	2e+07	4e+07	2.77778e+07	1.19048	1.38889	0.694444	1.09127
	CBASS	5	5	5	1	0.003	1666.67	1666.67	1666.67		16666.7	16666.7	16666.7	16666.7
	CBASSΔCap2ΔCap3	6	3	3	0.0001	0.003	2e+07	1e+07	1e+07		1.38889	2.77778	2.77778	2.31481
	CBASSΔCap3	5	0.5	0.5	0.01	0.003	166667	16666.7	16666.7		166.667	1666.67	1666.67	1166.67
	CBASSΔCyclase	8	4	8	0.0001	0.003	2.66667e+07	1.33333e+07	2.66667e+07		1.04167	2.08333	1.04167	1.38889
	CBASSCap2-C91R	11	10	11	0.0001	0.003	3.66667e+07	3.33333e+07	3.66667e+07		0.757576	0.833333	0.757576	0.782828
	CBASSCap2-C403R	6	6	2	0.0001	0.003	2e+07	2e+07	6.66667e+06		1.38889	1.38889	4.16667	2.31481
	CBASSCyclase-A331E	4	11	1	0.0001	0.003	1.33333e+07	3.66667e+07	3.33333e+06		2.08333	0.757576	8.33333	3.72475
	CBASSCyclase-A331G	5	5	0.5	0.001	0.003	1.66667e+06	1.66667e+06	166667		16.6667	16.6667	166.667	66.6667
	CBASS ΔpspA	5	5	5	1	0.003	1666.67	1666.67	1666.67		16666.7	16666.7	16666.7	16666.7
	ΔpspA	10	4	2	0.0001	0.003	3.33333e+07	1.33333e+07	6.66667e+06		0.833333	2.08333	4.16667	2.36111
	CBASSΔCap3 ΔpspA	5	5	5	0.1	0.003	16666.7	16666.7	16666.7		1666.67	1666.67	1666.67	1666.67
	Phage	Goe23
		PFU R1	PFU R2	PFU R3	dilution	V [ml]	PFU/ml R1	PFU/ml R2	PFU/ml R3	mean PFU/ml wt	Fold defense R1	Fold defense R2	Fold defense R3	Mean fold defense
	wt	6	5	5	1e-05	0.003	2e+08	1.66667e+08	1.66667e+08	1.77778e+08	0.888889	1.06667	1.06667	1.00741
	CBASS	43	11	13	0.0001	0.003	1.43333e+08	3.66667e+07	4.33333e+07		1.24031	4.84848	4.10256	3.39712
	CBASSΔCap2ΔCap3	6	5	2	1e-05	0.003	2e+08	1.66667e+08	6.66667e+07		0.888889	1.06667	2.66667	1.54074
	CBASSΔCap3	7	3	7	1e-05	0.003	2.33333e+08	1e+08	2.33333e+08		0.761905	1.77778	0.761905	1.10053
	CBASSΔCyclase	4	5	9	1e-05	0.003	1.33333e+08	1.66667e+08	3e+08		1.33333	1.06667	0.592593	0.997531
	CBASSCap2-C91R	5	3	4	1e-05	0.003	1.66667e+08	1e+08	1.33333e+08		1.06667	1.77778	1.33333	1.39259
	CBASSCap2-C403R	60	16	20	0.0001	0.003	2e+08	5.33333e+07	6.66667e+07		0.888889	3.33333	2.66667	2.2963
	CBASSCyclase-A331E	6	5	4	1e-05	0.003	2e+08	1.66667e+08	1.33333e+08		0.888889	1.06667	1.33333	1.0963
	CBASSCyclase-A331G	90	14	21	0.0001	0.003	3e+08	4.66667e+07	7e+07		0.592593	3.80952	2.53968	2.31393
	CBASS ΔpspA	17	17	13	0.0001	0.003	5.66667e+07	5.66667e+07	4.33333e+07		3.13725	3.13725	4.10256	3.45902
	ΔpspA	11	16	31	0.0001	0.003	3.66667e+07	5.33333e+07	1.03333e+08		4.84848	3.33333	1.72043	3.30075
	CBASSΔCap3 ΔpspA	3	7	3	1e-05	0.003	1e+08	2.33333e+08	1e+08		1.77778	0.761905	1.77778	1.43915
	Phage	Goe26
		PFU R1	PFU R2	PFU R3	dilution	V [ml]	PFU/ml R1	PFU/ml R2	PFU/ml R3	mean PFU/ml wt	Fold defense R1	Fold defense R2	Fold defense R3	Mean fold defense
	wt	3	4	4	1e-05	0.003	1e+08	1.33333e+08	1.33333e+08	1.22222e+08	1.22222	0.916667	0.916667	1.01852
	CBASS	5	5	5	1	0.003	1666.67	1666.67	1666.67		73333.3	73333.3	73333.3	73333.3
	CBASSΔCap2ΔCap3	6	1.1	2	1e-05	0.003	2e+08	3.66667e+07	6.66667e+07		0.611111	3.33333	1.83333	1.92593
	CBASSΔCap3	5	5	0.5	0.001	0.003	1.66667e+06	1.66667e+06	166667		73.3333	73.3333	733.333	293.333
	CBASSΔCyclase	9	4	3	1e-05	0.003	3e+08	1.33333e+08	1e+08		0.407407	0.916667	1.22222	0.848765
	CBASSCap2-C91R	9	2	4	1e-05	0.003	3e+08	6.66667e+07	1.33333e+08		0.407407	1.83333	0.916667	1.05247
	CBASSCap2-C403R	3	2	4	1e-05	0.003	1e+08	6.66667e+07	1.33333e+08		1.22222	1.83333	0.916667	1.32407
	CBASSCyclase-A331E	6	3	0.14	1e-05	0.003	2e+08	1e+08	4.66667e+06		0.611111	1.22222	26.1905	9.34127
	CBASSCyclase-A331G	0.5	5	0.5	0.0001	0.003	1.66667e+06	1.66667e+07	1.66667e+06		73.3333	7.33333	73.3333	51.3333
	CBASS ΔpspA	5	5	5	1	0.003	1666.67	1666.67	1666.67		73333.3	73333.3	73333.3	73333.3
	ΔpspA	16	5	9	0.0001	0.003	5.33333e+07	1.66667e+07	3e+07		2.29167	7.33333	4.07407	4.56636
	CBASSΔCap3 ΔpspA	5	5	0.5	0.001	0.003	1.66667e+06	1.66667e+06	166667		73.3333	73.3333	733.333	293.333

## Sheet: Plaque counts, S5b
	Phage	Goe16
		PFU R1	PFU R2	PFU R3	dilution	V [ml]	PFU/ml R1	PFU/ml R2	PFU/ml R3	mean PFU/ml wt	Fold defense R1	Fold defense R2	Fold defense R3	Mean fold defense
	wt	7	8	18	0.0001	0.003	2.33333e+07	2.66667e+07	6e+07	3.66667e+07	1.57143	1.375	0.611111	1.18585
	CBASS	5	5	5	1	0.003	1666.67	1666.67	1666.67		22000	22000	22000	22000
	CBASS ΔpspA	5	5	5	1	0.003	1666.67	1666.67	1666.67		22000	22000	22000	22000
	Phage	Goe21
		PFU R1	PFU R2	PFU R3	dilution	V [ml]	PFU/ml R1	PFU/ml R2	PFU/ml R3	mean PFU/ml wt	Fold defense R1	Fold defense R2	Fold defense R3	Mean fold defense
	wt	7	6	12	0.0001	0.003	2.33333e+07	2e+07	4e+07	2.77778e+07	1.19048	1.38889	0.694444	1.09127		for those cases where no single plaques are formed, the last dilution with at least some clearance was considered 5 PFU
	CBASS	5	5	5	1	0.003	1666.67	1666.67	1666.67		16666.7	16666.7	16666.7	16666.7
	CBASS ΔpspA	5	5	5	1	0.003	1666.67	1666.67	1666.67		16666.7	16666.7	16666.7	16666.7
	Phage	Goe23
		PFU R1	PFU R2	PFU R3	dilution	V [ml]	PFU/ml R1	PFU/ml R2	PFU/ml R3	mean PFU/ml wt	Fold defense R1	Fold defense R2	Fold defense R3	Mean fold defense
	wt	6	5	5	1e-05	0.003	2e+08	1.66667e+08	1.66667e+08	1.77778e+08	0.888889	1.06667	1.06667	1.00741
	CBASS	43	11	13	0.0001	0.003	1.43333e+08	3.66667e+07	4.33333e+07		1.24031	4.84848	4.10256	3.39712
	CBASS ΔpspA	17	17	13	0.0001	0.003	5.66667e+07	5.66667e+07	4.33333e+07		3.13725	3.13725	4.10256	3.45902
	Phage	Goe26
		PFU R1	PFU R2	PFU R3	dilution	V [ml]	PFU/ml R1	PFU/ml R2	PFU/ml R3	mean PFU/ml wt	Fold defense R1	Fold defense R2	Fold defense R3	Mean fold defense
	wt	3	4	4	1e-05	0.003	1e+08	1.33333e+08	1.33333e+08	1.22222e+08	1.22222	0.916667	0.916667	1.01852
	CBASS	5	5	5	1	0.003	1666.67	1666.67	1666.67		73333.3	73333.3	73333.3	73333.3
	CBASS ΔpspA	5	5	5	1	0.003	1666.67	1666.67	1666.67		73333.3	73333.3	73333.3	73333.3

## Sheet: Plaque counts, S5c
	Phage	Goe16
		PFU R1	PFU R2	PFU R3	dilution	V [ml]	PFU/ml R1	PFU/ml R2	PFU/ml R3	mean PFU/ml wt	Fold defense R1	Fold defense R2	Fold defense R3	Mean fold defense
	wt	6	10	11	1e-05	0.003	2e+08	3.33333e+08	3.66667e+08	3e+08	1.5	0.9	0.818182	1.07273
	Pdown-CBASS	9	14	8	1e-05	0.003	3e+08	4.66667e+08	2.66667e+08		1	0.642857	1.125	0.922619
	Pdown-CBASS ΔpspA	6	3	2	1e-05	0.003	2e+08	1e+08	6.66667e+07		1.5	3	4.5	3
	Phage	Goe21
		PFU R1	PFU R2	PFU R3	dilution	V [ml]	PFU/ml R1	PFU/ml R2	PFU/ml R3	mean PFU/ml wt	Fold defense R1	Fold defense R2	Fold defense R3	Mean fold defense
	wt	6	4	8	0.0001	0.003	2e+07	1.33333e+07	2.66667e+07	2e+07	1	1.5	0.75	1.08333		for those cases where no single plaques are formed, the last dilution with at least some clearance was considered 5 PFU
	Pdown-CBASS	14	15	14	0.0001	0.003	4.66667e+07	5e+07	4.66667e+07		0.428571	0.4	0.428571	0.419048
	Pdown-CBASS ΔpspA	4	4	2	0.0001	0.003	1.33333e+07	1.33333e+07	6.66667e+06		1.5	1.5	3	2
	Phage	Goe23
		PFU R1	PFU R2	PFU R3	dilution	V [ml]	PFU/ml R1	PFU/ml R2	PFU/ml R3	mean PFU/ml wt	Fold defense R1	Fold defense R2	Fold defense R3	Mean fold defense
	wt	2	4	3	1e-05	0.003	6.66667e+07	1.33333e+08	1e+08	1e+08	1.5	0.75	1	1.08333
	Pdown-CBASS	7	5	1	0.0001	0.003	2.33333e+07	1.66667e+07	3.33333e+06		4.28571	6	30	13.4286
	Pdown-CBASS ΔpspA	2	2.3	5	0.0001	0.003	6.66667e+06	7.66667e+06	1.66667e+07		15	13.0435	6	11.3478
	Phage	Goe26
		PFU R1	PFU R2	PFU R3	dilution	V [ml]	PFU/ml R1	PFU/ml R2	PFU/ml R3	mean PFU/ml wt	Fold defense R1	Fold defense R2	Fold defense R3	Mean fold defense
	wt	18	17	18	1e-05	0.003	6e+08	5.66667e+08	6e+08	5.88889e+08	0.981481	1.03922	0.981481	1.00073
	Pdown-CBASS	16	14	10	1e-05	0.003	5.33333e+08	4.66667e+08	3.33333e+08		1.10417	1.2619	1.76667	1.37758
	Pdown-CBASS ΔpspA	11	12	14	1e-05	0.003	3.66667e+08	4e+08	4.66667e+08		1.60606	1.47222	1.2619	1.44673

## Sheet: Infection, liquid, Fig. 4c, S1
Time [h]	LK18 uninfected				LK18 MOI=2 Goe23				LK18 MOI=2 Goe26				LK18 MOI=2 Goe21				LK06 uninfected				LK06 MOI=2 Goe23				LK06 MOI=2 Goe26				LK06 MOI=2 Goe21				LK63 uninfected				LK63 MOI=2 Goe23				LK63 MOI=2 Goe26				LK63 MOI=2 Goe21				LK77 uninfected
0	0.116	0.124	0.117	0.135	0.123	0.118	0.131	0.144	0.122	0.123	0.157	0.144	0.122	0.125	0.136	0.126	0.113	0.133	0.112	0.124	0.124	0.128	0.127	0.129	0.12	0.125	0.127	0.121	0.116	0.114	0.123	0.118	0.114	0.138	0.114	0.124	0.124	0.121	0.121	0.123	0.122	0.124	0.123	0.128	0.116	0.116	0.124	0.114	0.114
0.0666667	0.116	0.123	0.116	0.133	0.118	0.114	0.127	0.126	0.119	0.118	0.134	0.129	0.119	0.119	0.128	0.122	0.111	0.143	0.115	0.135	0.134	0.131	0.135	0.132	0.126	0.131	0.128	0.131	0.121	0.116	0.123	0.116	0.113	0.138	0.112	0.128	0.125	0.127	0.128	0.129	0.13	0.13	0.13	0.137	0.117	0.117	0.122	0.118	0.115
0.133333	0.117	0.124	0.116	0.132	0.119	0.12	0.127	0.127	0.122	0.127	0.134	0.129	0.122	0.122	0.125	0.121	0.112	0.124	0.121	0.132	0.151	0.141	0.155	0.142	0.128	0.183	0.139	0.133	0.124	0.116	0.128	0.119	0.114	0.132	0.114	0.123	0.147	0.132	0.132	0.134	0.129	0.128	0.132	0.132	0.116	0.113	0.122	0.119	0.118
0.2	0.121	0.129	0.118	0.129	0.125	0.123	0.126	0.126	0.128	0.129	0.13	0.127	0.124	0.126	0.137	0.126	0.115	0.122	0.119	0.128	0.135	0.136	0.158	0.15	0.125	0.2	0.135	0.133	0.123	0.119	0.126	0.122	0.115	0.131	0.117	0.121	0.191	0.133	0.145	0.135	0.133	0.124	0.14	0.131	0.117	0.118	0.122	0.118	0.118
0.266667	0.128	0.136	0.122	0.129	0.13	0.131	0.127	0.128	0.134	0.131	0.132	0.13	0.132	0.13	0.13	0.129	0.116	0.124	0.12	0.128	0.139	0.133	0.158	0.148	0.13	0.128	0.153	0.132	0.124	0.12	0.127	0.122	0.119	0.128	0.116	0.126	0.157	0.134	0.128	0.132	0.144	0.129	0.147	0.129	0.121	0.118	0.123	0.117	0.12
0.333333	0.135	0.141	0.126	0.134	0.133	0.134	0.131	0.139	0.142	0.142	0.141	0.132	0.136	0.14	0.136	0.136	0.122	0.125	0.123	0.129	0.139	0.136	0.147	0.159	0.133	0.139	0.173	0.152	0.13	0.124	0.132	0.125	0.12	0.129	0.121	0.127	0.182	0.148	0.129	0.139	0.159	0.14	0.151	0.137	0.122	0.124	0.126	0.125	0.123
0.4	0.14	0.147	0.131	0.141	0.139	0.143	0.139	0.142	0.149	0.144	0.143	0.139	0.144	0.146	0.142	0.141	0.124	0.13	0.13	0.138	0.14	0.137	0.156	0.16	0.136	0.141	0.146	0.142	0.134	0.132	0.138	0.135	0.122	0.144	0.124	0.133	0.183	0.142	0.137	0.142	0.149	0.154	0.141	0.139	0.123	0.127	0.14	0.129	0.127
0.466667	0.147	0.159	0.139	0.147	0.146	0.154	0.144	0.147	0.152	0.153	0.151	0.143	0.147	0.151	0.147	0.148	0.128	0.136	0.134	0.141	0.144	0.144	0.16	0.17	0.143	0.153	0.164	0.158	0.139	0.135	0.145	0.14	0.131	0.137	0.129	0.138	0.21	0.149	0.137	0.146	0.17	0.172	0.159	0.153	0.14	0.133	0.147	0.132	0.13
0.533333	0.152	0.168	0.145	0.155	0.155	0.16	0.154	0.161	0.163	0.159	0.16	0.155	0.155	0.162	0.158	0.158	0.139	0.146	0.137	0.15	0.145	0.148	0.167	0.176	0.151	0.172	0.171	0.165	0.155	0.145	0.153	0.147	0.136	0.141	0.134	0.14	0.209	0.156	0.144	0.145	0.171	0.186	0.172	0.156	0.148	0.143	0.15	0.14	0.137
0.6	0.159	0.173	0.153	0.159	0.161	0.17	0.158	0.163	0.175	0.182	0.165	0.164	0.163	0.166	0.164	0.165	0.143	0.151	0.147	0.154	0.149	0.153	0.166	0.179	0.157	0.177	0.184	0.195	0.16	0.152	0.153	0.159	0.139	0.148	0.138	0.149	0.213	0.162	0.147	0.155	0.175	0.196	0.193	0.168	0.16	0.146	0.16	0.15	0.141
0.666667	0.168	0.177	0.163	0.165	0.172	0.175	0.165	0.169	0.2	0.201	0.175	0.169	0.168	0.177	0.171	0.176	0.152	0.152	0.154	0.157	0.156	0.16	0.173	0.181	0.159	0.181	0.191	0.199	0.181	0.159	0.157	0.165	0.147	0.15	0.145	0.15	0.22	0.176	0.152	0.163	0.219	0.159	0.196	0.169	0.173	0.167	0.161	0.153	0.146
0.733333	0.181	0.184	0.172	0.17	0.177	0.179	0.174	0.18	0.203	0.215	0.186	0.182	0.182	0.184	0.178	0.183	0.159	0.16	0.165	0.169	0.163	0.171	0.18	0.193	0.169	0.185	0.212	0.206	0.172	0.172	0.168	0.17	0.157	0.161	0.159	0.16	0.22	0.174	0.159	0.17	0.212	0.168	0.189	0.18	0.197	0.201	0.167	0.159	0.154
0.8	0.191	0.198	0.184	0.178	0.188	0.199	0.173	0.179	0.193	0.211	0.188	0.178	0.204	0.195	0.19	0.192	0.172	0.172	0.172	0.181	0.177	0.178	0.203	0.203	0.172	0.195	0.201	0.182	0.185	0.178	0.184	0.171	0.168	0.172	0.165	0.174	0.202	0.188	0.166	0.182	0.228	0.19	0.207	0.183	0.214	0.245	0.177	0.17	0.163
0.866667	0.201	0.192	0.194	0.18	0.209	0.196	0.19	0.2	0.206	0.21	0.202	0.197	0.207	0.201	0.211	0.202	0.181	0.176	0.18	0.19	0.181	0.185	0.193	0.205	0.178	0.214	0.208	0.212	0.203	0.182	0.18	0.182	0.176	0.184	0.17	0.177	0.22	0.203	0.175	0.191	0.212	0.192	0.205	0.198	0.218	0.256	0.183	0.186	0.168
0.933333	0.223	0.209	0.217	0.196	0.216	0.209	0.206	0.216	0.212	0.216	0.221	0.198	0.265	0.222	0.221	0.228	0.201	0.204	0.189	0.211	0.211	0.197	0.222	0.225	0.193	0.247	0.212	0.197	0.202	0.204	0.19	0.191	0.188	0.199	0.182	0.19	0.207	0.218	0.196	0.204	0.227	0.184	0.195	0.205	0.235	0.255	0.197	0.202	0.187
1	0.24	0.22	0.231	0.208	0.218	0.216	0.225	0.223	0.227	0.245	0.247	0.212	0.23	0.228	0.24	0.236	0.208	0.232	0.187	0.229	0.229	0.204	0.226	0.233	0.207	0.247	0.253	0.22	0.192	0.206	0.199	0.195	0.198	0.202	0.184	0.202	0.221	0.201	0.209	0.208	0.258	0.214	0.22	0.21	0.236	0.29	0.208	0.216	0.183
1.06667	0.27	0.282	0.251	0.258	0.235	0.27	0.246	0.226	0.246	0.252	0.235	0.209	0.274	0.255	0.24	0.267	0.236	0.276	0.187	0.265	0.273	0.233	0.23	0.263	0.239	0.193	0.249	0.209	0.205	0.244	0.202	0.202	0.207	0.232	0.192	0.219	0.243	0.238	0.215	0.228	0.286	0.252	0.222	0.222	0.248	0.172	0.22	0.23	0.19
1.13333	0.295	0.319	0.28	0.302	0.265	0.314	0.294	0.253	0.263	0.262	0.252	0.24	0.276	0.266	0.259	0.283	0.271	0.289	0.191	0.289	0.297	0.266	0.205	0.281	0.28	0.204	0.277	0.241	0.22	0.246	0.199	0.228	0.214	0.263	0.196	0.23	0.303	0.222	0.238	0.265	0.274	0.274	0.247	0.247	0.238	0.21	0.241	0.233	0.195
1.2	0.325	0.351	0.293	0.316	0.313	0.348	0.306	0.282	0.344	0.306	0.282	0.25	0.302	0.279	0.26	0.299	0.291	0.282	0.193	0.302	0.294	0.232	0.214	0.272	0.299	0.208	0.287	0.227	0.21	0.265	0.208	0.23	0.224	0.29	0.203	0.271	0.332	0.232	0.271	0.295	0.277	0.255	0.282	0.277	0.245	0.191	0.229	0.227	0.198
1.26667	0.35	0.375	0.325	0.35	0.342	0.363	0.329	0.324	0.346	0.309	0.313	0.268	0.343	0.317	0.301	0.34	0.314	0.303	0.237	0.301	0.296	0.259	0.222	0.29	0.322	0.204	0.288	0.302	0.263	0.296	0.262	0.28	0.231	0.297	0.241	0.282	0.321	0.258	0.279	0.296	0.288	0.295	0.288	0.279	0.238	0.169	0.246	0.242	0.21
1.33333	0.382	0.4	0.343	0.373	0.395	0.395	0.326	0.369	0.403	0.383	0.376	0.294	0.307	0.298	0.273	0.34	0.324	0.308	0.327	0.282	0.26	0.258	0.262	0.298	0.304	0.241	0.3	0.296	0.282	0.308	0.25	0.273	0.27	0.272	0.247	0.252	0.296	0.286	0.253	0.285	0.295	0.322	0.278	0.275	0.287	0.225	0.27	0.267	0.234
1.4	0.396	0.422	0.364	0.41	0.427	0.429	0.37	0.418	0.426	0.431	0.401	0.384	0.322	0.305	0.331	0.343	0.333	0.368	0.287	0.367	0.315	0.343	0.325	0.327	0.317	0.299	0.307	0.326	0.318	0.336	0.287	0.339	0.308	0.306	0.3	0.249	0.311	0.301	0.258	0.277	0.313	0.328	0.277	0.287	0.296	0.242	0.3	0.289	0.225
1.46667	0.416	0.439	0.376	0.43	0.428	0.446	0.407	0.441	0.441	0.434	0.421	0.42	0.338	0.367	0.359	0.358	0.344	0.407	0.26	0.364	0.378	0.368	0.342	0.316	0.362	0.366	0.346	0.337	0.318	0.351	0.301	0.364	0.292	0.337	0.307	0.294	0.328	0.308	0.269	0.324	0.344	0.32	0.333	0.318	0.349	0.268	0.318	0.296	0.295
1.53333	0.429	0.419	0.434	0.61	0.489	0.535	0.525	0.501	0.453	0.464	0.44	0.454	0.498	0.503	0.499	0.488	0.425	0.612	0.491	0.548	0.629	0.647	0.498	0.641	0.521	0.502	0.626	0.583	0.637	0.48	0.551	0.449	0.489	0.553	0.455	0.511	0.504	0.545	0.506	0.46	0.423	0.458	0.422	0.487	0.418	0.331	0.409	0.467	0.356
1.6	0.443	0.472	0.42	0.434	0.472	0.435	0.462	0.455	0.513	0.512	0.503	0.487	0.476	0.441	0.459	0.407	0.394	0.403	0.41	0.406	0.442	0.48	0.442	0.439	0.453	0.466	0.462	0.488	0.396	0.411	0.374	0.438	0.381	0.381	0.441	0.354	0.401	0.433	0.419	0.403	0.328	0.44	0.459	0.392	0.424	0.287	0.327	0.346	0.384
1.66667	0.474	0.508	0.43	0.453	0.468	0.467	0.511	0.51	0.508	0.528	0.514	0.497	0.507	0.452	0.516	0.534	0.399	0.414	0.421	0.364	0.494	0.501	0.408	0.488	0.453	0.451	0.464	0.491	0.507	0.477	0.47	0.465	0.385	0.443	0.393	0.319	0.401	0.441	0.444	0.379	0.392	0.444	0.435	0.369	0.39	0.385	0.429	0.355	0.348
1.73333	0.471	0.501	0.425	0.448	0.504	0.503	0.475	0.523	0.534	0.551	0.512	0.491	0.526	0.495	0.512	0.542	0.406	0.435	0.397	0.376	0.535	0.474	0.445	0.482	0.51	0.445	0.479	0.42	0.531	0.422	0.392	0.414	0.427	0.353	0.401	0.297	0.458	0.411	0.503	0.444	0.401	0.413	0.407	0.424	0.422	0.4	0.406	0.341	0.431
1.8	0.473	0.532	0.45	0.469	0.566	0.518	0.532	0.475	0.484	0.513	0.464	0.435	0.536	0.502	0.549	0.469	0.411	0.46	0.432	0.437	0.543	0.449	0.466	0.425	0.467	0.413	0.481	0.513	0.476	0.494	0.476	0.488	0.44	0.521	0.386	0.492	0.434	0.435	0.496	0.451	0.426	0.432	0.468	0.382	0.424	0.452	0.43	0.324	0.404
1.86667	0.498	0.518	0.506	0.502	0.518	0.512	0.552	0.518	0.547	0.491	0.52	0.503	0.586	0.573	0.536	0.554	0.493	0.489	0.459	0.468	0.456	0.462	0.484	0.46	0.486	0.46	0.531	0.5	0.501	0.499	0.493	0.539	0.408	0.5	0.452	0.469	0.52	0.464	0.53	0.421	0.487	0.5	0.433	0.516	0.478	0.471	0.474	0.431	0.404
1.93333	0.483	0.556	0.474	0.529	0.598	0.497	0.595	0.486	0.51	0.516	0.514	0.494	0.598	0.532	0.489	0.549	0.473	0.575	0.439	0.551	0.49	0.513	0.509	0.48	0.5	0.526	0.523	0.544	0.516	0.516	0.566	0.486	0.446	0.515	0.398	0.507	0.542	0.492	0.55	0.469	0.485	0.521	0.519	0.526	0.48	0.571	0.483	0.489	0.478
2	0.535	0.63	0.494	0.589	0.603	0.531	0.598	0.534	0.542	0.52	0.551	0.579	0.486	0.51	0.502	0.499	0.502	0.559	0.434	0.595	0.53	0.45	0.482	0.455	0.47	0.447	0.505	0.523	0.589	0.541	0.558	0.513	0.453	0.526	0.455	0.5	0.514	0.496	0.615	0.455	0.52	0.464	0.463	0.566	0.537	0.566	0.502	0.475	0.473
2.06667	0.645	0.689	0.57	0.631	0.593	0.611	0.621	0.578	0.625	0.542	0.581	0.571	0.53	0.521	0.511	0.436	0.561	0.625	0.493	0.582	0.55	0.56	0.555	0.53	0.519	0.514	0.543	0.543	0.566	0.489	0.542	0.532	0.476	0.521	0.541	0.489	0.576	0.514	0.61	0.466	0.5	0.549	0.47	0.484	0.505	0.599	0.471	0.526	0.49
2.13333	0.646	0.682	0.622	0.655	0.561	0.567	0.627	0.579	0.622	0.593	0.603	0.542	0.602	0.583	0.528	0.603	0.576	0.623	0.599	0.623	0.583	0.52	0.576	0.537	0.52	0.595	0.591	0.53	0.526	0.567	0.569	0.549	0.478	0.524	0.48	0.527	0.579	0.482	0.637	0.479	0.511	0.531	0.452	0.476	0.546	0.656	0.529	0.53	0.537
2.2	0.592	0.61	0.654	0.609	0.649	0.613	0.596	0.59	0.675	0.625	0.586	0.529	0.634	0.606	0.568	0.619	0.66	0.594	0.581	0.656	0.592	0.574	0.589	0.589	0.569	0.586	0.59	0.534	0.578	0.562	0.602	0.521	0.588	0.571	0.541	0.551	0.664	0.551	0.66	0.526	0.55	0.591	0.543	0.543	0.59	0.678	0.555	0.525	0.574
2.26667	0.66	0.666	0.707	0.67	0.607	0.598	0.58	0.622	0.645	0.641	0.664	0.619	0.685	0.678	0.656	0.668	0.7	0.609	0.694	0.673	0.609	0.557	0.653	0.697	0.548	0.643	0.636	0.617	0.632	0.592	0.637	0.619	0.683	0.606	0.56	0.583	0.69	0.611	0.673	0.577	0.601	0.624	0.589	0.596	0.619	0.704	0.582	0.588	0.512
2.33333	0.624	0.672	0.703	0.654	0.635	0.641	0.689	0.618	0.707	0.694	0.642	0.631	0.694	0.684	0.657	0.695	0.704	0.668	0.626	0.706	0.647	0.576	0.638	0.686	0.59	0.625	0.653	0.655	0.651	0.635	0.649	0.61	0.635	0.567	0.621	0.641	0.666	0.593	0.744	0.569	0.599	0.59	0.569	0.584	0.586	0.707	0.615	0.61	0.621
2.4	0.689	0.712	0.706	0.689	0.643	0.691	0.664	0.65	0.706	0.697	0.682	0.646	0.724	0.703	0.685	0.711	0.718	0.717	0.71	0.737	0.693	0.65	0.698	0.68	0.636	0.663	0.687	0.65	0.684	0.655	0.689	0.689	0.696	0.643	0.645	0.649	0.723	0.634	0.748	0.571	0.614	0.6	0.582	0.646	0.625	0.751	0.673	0.618	0.611
2.46667	0.724	0.73	0.749	0.743	0.685	0.679	0.707	0.699	0.739	0.696	0.728	0.716	0.741	0.721	0.71	0.721	0.749	0.751	0.709	0.762	0.717	0.684	0.682	0.703	0.652	0.666	0.654	0.649	0.684	0.728	0.707	0.73	0.747	0.686	0.679	0.647	0.724	0.638	0.737	0.636	0.643	0.615	0.627	0.633	0.64	0.776	0.638	0.663	0.627
2.53333	0.725	0.752	0.748	0.758	0.695	0.717	0.719	0.688	0.736	0.735	0.741	0.716	0.734	0.749	0.702	0.742	0.755	0.771	0.733	0.767	0.762	0.676	0.707	0.68	0.634	0.681	0.691	0.641	0.759	0.774	0.711	0.761	0.752	0.676	0.693	0.696	0.728	0.656	0.796	0.588	0.653	0.65	0.632	0.659	0.665	0.809	0.713	0.714	0.707
2.6	0.739	0.768	0.779	0.744	0.708	0.743	0.712	0.697	0.767	0.731	0.771	0.74	0.757	0.754	0.722	0.747	0.781	0.764	0.731	0.773	0.711	0.697	0.709	0.704	0.663	0.657	0.642	0.627	0.703	0.793	0.734	0.759	0.778	0.693	0.72	0.677	0.71	0.653	0.785	0.64	0.682	0.654	0.623	0.67	0.713	0.829	0.715	0.698	0.681
2.66667	0.751	0.759	0.785	0.782	0.737	0.767	0.732	0.754	0.885	0.791	0.813	0.711	0.766	0.781	0.759	0.796	0.789	0.802	0.742	0.787	0.731	0.694	0.713	0.73	0.621	0.663	0.675	0.659	0.747	0.837	0.751	0.788	0.783	0.697	0.772	0.72	0.739	0.682	0.782	0.651	0.66	0.672	0.655	0.671	0.737	0.826	0.738	0.733	0.708
2.73333	0.765	0.786	0.793	0.791	0.733	0.778	0.734	0.765	0.757	0.778	0.798	0.709	0.778	0.799	0.765	0.79	0.794	0.815	0.758	0.794	0.73	0.695	0.726	0.766	0.621	0.641	0.665	0.639	0.782	0.785	0.768	0.831	0.804	0.712	0.764	0.723	0.766	0.71	0.805	0.655	0.639	0.65	0.647	0.722	0.725	0.846	0.77	0.74	0.731
2.8	0.775	0.803	0.801	0.799	0.783	0.816	0.771	0.793	0.645	0.656	0.81	0.625	0.79	0.816	0.759	0.809	0.808	0.82	0.77	0.831	0.726	0.762	0.73	0.729	0.587	0.627	0.638	0.653	0.772	0.818	0.794	0.81	0.806	0.731	0.813	0.76	0.745	0.692	0.806	0.686	0.644	0.666	0.663	0.702	0.733	0.872	0.75	0.747	0.717
2.86667	0.775	0.805	0.809	0.795	0.781	0.786	0.738	0.75	0.637	0.655	0.619	0.618	0.801	0.821	0.763	0.806	0.821	0.834	0.784	0.806	0.685	0.711	0.72	0.724	0.573	0.642	0.654	0.618	0.804	0.849	0.79	0.851	0.809	0.727	0.778	0.746	0.764	0.706	0.82	0.661	0.549	0.548	0.594	0.617	0.765	0.879	0.789	0.78	0.816
2.93333	0.78	0.798	0.815	0.812	0.77	0.771	0.771	0.764	0.563	0.637	0.552	0.598	0.809	0.824	0.769	0.838	0.81	0.836	0.798	0.835	0.742	0.733	0.724	0.717	0.567	0.624	0.653	0.613	0.821	0.845	0.805	0.885	0.794	0.74	0.824	0.787	0.729	0.717	0.806	0.682	0.477	0.461	0.641	0.595	0.786	0.931	0.781	0.779	0.783
3	0.79	0.811	0.826	0.81	0.764	0.75	0.76	0.767	0.571	0.533	0.553	0.515	0.819	0.835	0.791	0.848	0.82	0.782	0.797	0.834	0.746	0.699	0.739	0.716	0.599	0.611	0.641	0.618	0.823	0.86	0.8	0.879	0.845	0.768	0.847	0.745	0.785	0.643	0.797	0.677	0.44	0.592	0.447	0.559	0.797	0.901	0.821	0.799	0.806
3.06667	0.785	0.818	0.831	0.827	0.692	0.699	0.625	0.639	0.506	0.453	0.52	0.565	0.831	0.846	0.809	0.86	0.816	0.845	0.792	0.862	0.721	0.719	0.725	0.737	0.555	0.598	0.599	0.574	0.831	0.872	0.833	0.891	0.838	0.749	0.84	0.794	0.728	0.701	0.76	0.639	0.444	0.554	0.479	0.519	0.818	0.895	0.809	0.799	0.829
3.13333	0.805	0.82	0.824	0.805	0.615	0.638	0.72	0.584	0.489	0.518	0.501	0.479	0.837	0.868	0.832	0.883	0.808	0.839	0.834	0.847	0.704	0.702	0.713	0.712	0.551	0.584	0.593	0.57	0.833	0.878	0.824	0.891	0.87	0.781	0.855	0.802	0.723	0.734	0.793	0.65	0.423	0.451	0.473	0.498	0.804	0.897	0.804	0.803	0.829
3.2	0.81	0.819	0.835	0.815	0.606	0.653	0.596	0.644	0.449	0.353	0.492	0.484	0.86	0.86	0.835	0.871	0.832	0.87	0.834	0.831	0.679	0.703	0.719	0.705	0.529	0.518	0.582	0.588	0.874	0.874	0.851	0.913	0.894	0.763	0.867	0.832	0.733	0.676	0.779	0.582	0.389	0.372	0.414	0.376	0.822	0.939	0.826	0.847	0.816
3.26667	0.824	0.824	0.869	0.817	0.562	0.676	0.557	0.575	0.43	0.463	0.439	0.453	0.855	0.876	0.842	0.88	0.847	0.907	0.864	0.853	0.666	0.685	0.698	0.71	0.403	0.606	0.629	0.517	0.847	0.898	0.874	0.942	0.898	0.787	0.926	0.817	0.561	0.733	0.736	0.487	0.36	0.4	0.472	0.468	0.824	0.954	0.825	0.86	0.837
3.33333	0.826	0.826	0.863	0.815	0.638	0.542	0.575	0.544	0.423	0.401	0.457	0.446	0.865	0.877	0.829	0.867	0.852	0.882	0.864	0.872	0.615	0.677	0.681	0.698	0.392	0.424	0.442	0.466	0.926	0.912	0.864	0.969	0.9	0.769	0.879	0.825	0.57	0.601	0.678	0.461	0.441	0.407	0.447	0.469	0.833	0.932	0.847	0.865	0.86
3.438	0.826	0.822	0.866	0.833	0.55	0.62	0.515	0.558	0.397	0.415	0.458	0.404	0.865	0.882	0.838	0.872	0.874	0.873	0.866	0.875	0.585	0.692	0.682	0.691	0.516	0.335	0.458	0.424	0.885	0.909	0.849	0.945	0.935	0.77	0.928	0.853	0.54	0.566	0.621	0.449	0.355	0.429	0.366	0.434	0.841	0.915	0.86	0.864	0.894
3.505	0.829	0.83	0.886	0.812	0.477	0.472	0.439	0.386	0.425	0.388	0.354	0.425	0.861	0.878	0.838	0.853	0.836	0.866	0.877	0.89	0.643	0.669	0.708	0.689	0.457	0.437	0.429	0.392	0.868	0.918	0.858	0.966	0.906	0.802	0.947	0.834	0.515	0.457	0.473	0.374	0.37	0.355	0.466	0.427	0.843	0.84	0.863	0.851	0.916
3.583	0.843	0.817	0.876	0.774	0.353	0.418	0.456	0.478	0.409	0.387	0.405	0.359	0.911	0.889	0.819	0.859	0.864	0.834	0.9	0.867	0.658	0.648	0.593	0.679	0.415	0.427	0.39	0.424	0.847	0.913	0.877	0.947	0.933	0.804	0.934	0.848	0.326	0.478	0.41	0.392	0.349	0.413	0.411	0.254	0.818	0.802	0.878	0.855	0.908
3.65	0.841	0.804	0.839	0.816	0.491	0.468	0.331	0.403	0.376	0.447	0.333	0.462	0.726	0.886	0.875	0.906	0.882	0.858	0.917	0.895	0.598	0.661	0.689	0.72	0.378	0.439	0.454	0.373	0.844	0.921	0.88	0.969	0.932	0.788	0.94	0.856	0.369	0.423	0.25	0.342	0.276	0.334	0.408	0.286	0.835	0.812	0.875	0.91	0.943
3.717	0.826	0.816	0.834	0.834	0.398	0.374	0.326	0.381	0.338	0.382	0.404	0.398	0.743	0.814	0.836	0.756	0.87	0.895	0.93	0.903	0.574	0.549	0.548	0.582	0.394	0.415	0.431	0.417	0.859	0.922	0.879	0.968	0.947	0.8	0.947	0.884	0.355	0.362	0.26	0.243	0.409	0.415	0.393	0.32	0.839	0.767	0.87	0.827	0.948
3.78383	0.854	0.82	0.842	0.83	0.43	0.522	0.28	0.268	0.43	0.377	0.461	0.349	0.745	0.739	0.793	0.661	0.882	0.905	0.903	0.892	0.591	0.602	0.419	0.445	0.402	0.486	0.423	0.386	0.862	0.924	0.855	0.974	0.953	0.796	0.951	0.93	0.302	0.357	0.254	0.236	0.301	0.359	0.391	0.397	0.885	0.761	0.875	0.853	0.957
3.85083	0.865	0.822	0.83	0.801	0.36	0.376	0.33	0.328	0.267	0.376	0.435	0.385	0.744	0.681	0.728	0.672	0.855	0.868	0.951	0.891	0.455	0.429	0.423	0.544	0.412	0.403	0.454	0.413	0.86	0.923	0.869	0.982	0.941	0.785	0.953	0.958	0.271	0.294	0.19	0.246	0.33	0.291	0.256	0.369	0.853	0.691	0.823	0.984	0.972
3.9175	0.846	0.832	0.827	0.814	0.418	0.352	0.284	0.294	0.437	0.311	0.355	0.374	0.731	0.68	0.747	0.682	0.913	0.89	0.929	0.897	0.443	0.477	0.518	0.387	0.395	0.369	0.4	0.381	0.845	0.928	0.88	0.973	1.015	0.795	0.957	0.921	0.229	0.197	0.183	0.233	0.322	0.354	0.284	0.35	0.734	0.718	0.9	0.815	0.947
3.9845	0.872	0.806	0.867	0.796	0.308	0.29	0.322	0.32	0.378	0.299	0.295	0.273	0.763	0.708	0.822	0.704	0.908	0.906	0.957	0.912	0.466	0.519	0.436	0.495	0.395	0.418	0.459	0.427	0.851	0.937	0.875	0.986	0.957	0.815	0.953	0.908	0.199	0.209	0.218	0.203	0.238	0.318	0.297	0.293	0.663	0.692	0.89	0.827	0.946
4.05133	0.879	0.836	0.867	0.824	0.343	0.249	0.253	0.209	0.312	0.361	0.358	0.273	0.744	0.682	0.794	0.609	0.906	0.871	0.945	0.905	0.478	0.475	0.445	0.412	0.431	0.403	0.441	0.405	0.84	0.927	0.874	0.98	0.95	0.865	0.948	0.887	0.188	0.185	0.181	0.198	0.278	0.292	0.262	0.266	0.634	0.756	0.873	0.819	0.95
4.11833	0.853	0.834	0.871	0.794	0.297	0.247	0.25	0.231	0.313	0.247	0.376	0.285	0.782	0.684	0.811	0.58	0.891	0.905	0.967	0.888	0.459	0.523	0.438	0.32	0.403	0.393	0.474	0.456	0.842	0.955	0.896	0.976	0.951	0.856	0.931	0.939	0.203	0.187	0.169	0.202	0.253	0.272	0.297	0.209	0.649	0.755	0.843	0.808	0.953
4.18533	0.89	0.819	0.859	0.797	0.273	0.281	0.213	0.242	0.326	0.32	0.3	0.241	0.761	0.644	0.833	0.569	0.922	0.876	0.958	0.931	0.469	0.366	0.377	0.305	0.39	0.403	0.461	0.459	0.838	0.92	0.853	0.959	0.925	0.767	0.947	0.885	0.203	0.193	0.157	0.192	0.239	0.337	0.227	0.197	0.61	0.761	0.864	0.799	0.966
4.25217	0.932	0.842	0.868	0.797	0.234	0.212	0.218	0.234	0.261	0.338	0.285	0.381	0.765	0.649	0.772	0.559	0.958	0.895	0.957	0.918	0.446	0.361	0.387	0.305	0.387	0.427	0.455	0.443	0.856	0.916	0.87	0.977	0.914	0.768	0.957	0.923	0.17	0.18	0.147	0.175	0.238	0.213	0.236	0.278	0.582	0.713	0.828	0.801	1.001
4.31883	0.857	0.825	0.894	0.961	0.222	0.229	0.21	0.197	0.252	0.29	0.204	0.297	0.694	0.638	0.808	0.573	0.945	0.889	0.974	0.903	0.411	0.342	0.388	0.322	0.375	0.426	0.432	0.36	0.827	0.92	0.852	0.973	0.912	0.757	0.931	0.884	0.161	0.165	0.136	0.164	0.239	0.221	0.218	0.243	0.601	0.757	0.814	0.805	0.992
4.38583	0.948	0.758	0.877	0.785	0.237	0.231	0.201	0.191	0.227	0.268	0.208	0.233	0.626	0.656	0.808	0.567	0.894	0.855	0.98	0.918	0.396	0.362	0.31	0.309	0.422	0.437	0.42	0.406	0.84	0.922	0.867	0.973	0.917	0.747	0.932	0.865	0.217	0.148	0.128	0.143	0.237	0.199	0.184	0.189	0.549	0.718	0.801	0.741	0.969
4.45283	0.906	0.815	0.869	0.787	0.204	0.205	0.198	0.176	0.203	0.34	0.172	0.217	0.639	0.672	0.807	0.577	0.9	0.873	0.976	0.892	0.332	0.327	0.302	0.337	0.379	0.439	0.446	0.473	0.848	0.917	0.883	0.976	0.942	0.768	0.935	0.957	0.139	0.169	0.124	0.142	0.211	0.166	0.251	0.251	0.627	0.745	0.815	0.716	0.962
4.51967	0.894	0.849	0.886	0.778	0.191	0.19	0.181	0.164	0.169	0.252	0.161	0.218	0.655	0.689	0.808	0.571	0.914	0.962	0.976	0.882	0.275	0.34	0.298	0.309	0.334	0.445	0.419	0.749	0.842	0.936	0.87	0.922	0.939	0.745	0.946	0.867	0.134	0.136	0.12	0.129	0.326	0.199	0.178	0.219	0.606	0.732	0.66	0.712	0.959
4.58667	0.884	0.807	0.872	0.785	0.188	0.188	0.176	0.171	0.188	0.291	0.168	0.2	0.692	0.659	0.818	0.546	0.886	0.979	0.952	0.873	0.262	0.377	0.313	0.363	0.524	0.453	0.437	0.533	0.833	0.892	0.878	0.762	0.92	0.754	0.922	0.846	0.124	0.125	0.163	0.124	0.217	0.203	0.23	0.22	0.627	0.652	0.622	0.687	0.964
4.65367	0.883	0.831	0.875	0.762	0.169	0.171	0.167	0.161	0.192	0.187	0.178	0.186	0.61	0.67	0.786	0.568	0.942	0.859	0.953	0.913	0.329	0.329	0.348	0.336	0.448	0.414	0.417	0.55	0.726	0.747	0.86	0.683	0.909	0.746	0.94	0.854	0.121	0.118	0.107	0.128	0.208	0.197	0.281	0.285	0.592	0.65	0.654	0.642	0.987
4.72033	0.848	0.812	0.84	0.776	0.176	0.154	0.167	0.156	0.16	0.211	0.185	0.183	0.629	0.691	0.751	0.557	0.866	0.836	0.942	0.863	0.358	0.325	0.335	0.328	0.434	0.461	0.447	0.82	0.74	0.696	0.869	0.677	0.911	0.748	0.97	0.968	0.116	0.169	0.132	0.116	0.29	0.199	0.216	0.208	0.601	0.653	0.63	0.681	0.986
4.78717	0.907	0.771	0.868	0.777	0.172	0.148	0.146	0.148	0.166	0.149	0.128	0.144	0.615	0.619	0.741	0.539	0.871	0.829	0.951	0.873	0.367	0.294	0.291	0.378	0.459	0.422	0.455	0.831	0.693	0.678	0.864	0.732	0.905	0.761	0.96	0.843	0.14	0.116	0.137	0.111	0.231	0.283	0.235	0.189	0.58	0.625	0.657	0.679	1
4.85417	0.861	0.8	0.821	0.755	0.152	0.14	0.141	0.16	0.172	0.168	0.261	0.151	0.6	0.616	0.777	0.569	0.862	0.823	0.942	0.885	0.339	0.322	0.293	0.329	0.406	0.469	0.465	0.773	0.688	0.698	0.858	0.666	0.915	0.735	0.972	0.833	0.124	0.11	0.217	0.131	0.237	0.196	0.193	0.258	0.573	0.601	0.61	0.686	1.013
4.92117	0.815	0.789	0.821	0.734	0.143	0.141	0.137	0.164	0.152	0.151	0.2	0.167	0.584	0.591	0.771	0.583	0.893	0.846	0.932	0.865	0.341	0.313	0.332	0.383	0.473	0.486	0.479	0.606	0.665	0.671	0.752	0.662	0.892	0.734	1.029	0.888	0.107	0.128	0.1	0.105	0.31	0.207	0.278	0.296	0.58	0.58	0.599	0.684	1.019
4.988	0.812	0.791	0.854	0.748	0.138	0.132	0.131	0.126	0.149	0.179	0.141	0.153	0.584	0.557	0.67	0.588	0.878	0.851	0.919	0.961	0.334	0.377	0.338	0.406	0.451	0.469	0.473	0.633	0.66	0.678	0.676	0.687	0.887	0.734	1.037	0.861	0.13	0.105	0.123	0.13	0.291	0.194	0.256	0.204	0.549	0.588	0.587	0.666	1.01
5.05467	0.839	0.815	0.827	0.745	0.13	0.126	0.123	0.222	0.153	0.158	0.135	0.147	0.553	0.557	0.612	0.519	0.843	0.852	0.924	0.847	0.351	0.46	0.39	0.341	0.421	0.493	0.468	0.571	0.668	0.667	0.673	0.694	0.898	0.761	0.895	0.886	0.103	0.145	0.101	0.109	0.307	0.218	0.26	0.224	0.529	0.574	0.59	0.633	1.015
5.12167	0.827	0.794	0.862	0.733	0.128	0.121	0.12	0.121	0.153	0.13	0.158	0.134	0.563	0.549	0.555	0.492	0.852	0.846	0.931	0.814	0.371	0.44	0.422	0.323	0.419	0.493	0.471	0.557	0.666	0.687	0.653	0.684	0.91	0.737	0.936	0.87	0.105	0.104	0.102	0.103	0.341	0.258	0.263	0.333	0.477	0.562	0.586	0.599	1.005
5.18867	0.855	0.797	0.816	0.73	0.125	0.118	0.185	0.186	0.173	0.144	0.157	0.173	0.502	0.497	0.491	0.474	0.86	0.846	0.911	0.819	0.37	0.415	0.412	0.33	0.474	0.48	0.447	0.579	0.678	0.696	0.64	0.679	0.887	0.726	0.966	0.901	0.104	0.139	0.11	0.177	0.354	0.265	0.298	0.296	0.456	0.541	0.537	0.577	1.004
5.2555	0.993	0.78	0.825	0.735	0.117	0.113	0.176	0.125	0.179	0.211	0.151	0.156	0.495	0.476	0.488	0.41	0.846	0.872	0.931	0.823	0.408	0.443	0.428	0.338	0.456	0.497	0.491	0.587	0.642	0.674	0.632	0.649	0.908	0.985	0.947	0.878	0.103	0.112	0.102	0.11	0.337	0.282	0.244	0.29	0.433	0.527	0.52	0.583	0.996
5.3225	0.729	0.792	0.837	0.768	0.114	0.11	0.11	0.109	0.167	0.165	0.166	0.124	0.484	0.424	0.442	0.403	1.234	0.869	0.898	0.83	0.377	0.4	0.407	0.4	0.49	0.462	0.494	0.632	0.637	0.642	0.62	0.659	0.873	0.736	0.884	0.826	0.108	0.112	0.1	0.105	0.364	0.333	0.3	0.341	0.401	0.514	0.526	0.551	1
5.3895	0.678	0.844	0.823	0.741	0.11	0.11	0.107	0.107	0.173	0.117	0.136	0.149	0.414	0.442	0.413	0.417	0.83	0.831	0.897	0.81	0.367	0.395	0.418	0.432	0.459	0.469	0.502	0.65	0.647	0.644	0.597	0.655	0.86	0.736	1.124	0.965	0.103	0.102	0.101	0.109	0.385	0.351	0.275	0.394	0.395	0.488	0.515	0.534	1.01
5.45617	0.685	0.78	0.823	0.746	0.11	0.104	0.105	0.105	0.234	0.167	0.143	0.183	0.408	0.435	0.362	0.409	0.817	0.818	0.903	0.806	0.383	0.395	0.431	0.445	0.489	0.454	0.514	0.672	0.619	0.619	0.58	0.646	0.68	0.933	1.127	0.913	0.165	0.103	0.102	0.104	0.326	0.325	0.293	0.316	0.368	0.465	0.492	0.532	1.012
5.523	0.637	0.695	0.811	0.733	0.103	0.099	0.103	0.101	0.139	0.175	0.173	0.154	0.363	0.368	0.39	0.369	0.827	0.815	0.91	0.815	0.384	0.4	0.406	0.455	0.502	0.498	0.515	0.665	0.604	0.609	0.576	0.646	0.628	0.736	0.908	0.916	0.103	0.112	0.152	0.101	0.359	0.314	0.293	0.352	0.356	0.477	0.482	0.492	1.024
5.59	0.662	0.67	0.749	0.74	0.103	0.108	0.101	0.104	0.156	0.179	0.18	0.212	0.38	0.311	0.423	0.371	0.929	0.815	0.9	0.831	0.405	0.397	0.395	0.449	0.493	0.458	0.518	0.696	0.604	0.588	0.736	0.662	0.637	0.747	0.933	0.868	0.114	0.103	0.102	0.102	0.413	0.313	0.339	0.363	0.33	0.496	0.469	0.497	1.039
5.657	0.618	0.635	0.754	0.748	0.101	0.101	0.104	0.136	0.162	0.164	0.16	0.195	0.35	0.338	0.404	0.348	0.945	0.825	0.883	0.844	0.421	0.393	0.41	0.455	0.531	0.492	0.522	0.684	0.581	0.583	1.45	0.648	0.639	0.759	0.859	0.814	0.129	0.102	0.104	0.102	0.356	0.346	0.305	0.382	0.326	0.487	0.454	0.428	1.056
5.72383	0.628	0.64	0.702	0.73	0.098	0.099	0.101	0.163	0.137	0.171	0.138	0.129	0.308	0.336	0.352	0.33	1.153	0.791	0.834	0.837	0.428	0.405	0.442	0.45	0.532	0.5	0.539	0.629	0.588	0.564	1.578	0.625	0.635	0.764	0.994	0.812	0.103	0.107	0.112	0.104	0.45	0.342	0.392	0.363	0.299	0.468	0.409	0.441	1.064
5.79083	0.597	0.629	0.674	0.734	0.099	0.098	0.134	0.116	0.166	0.144	0.18	0.14	0.301	0.343	0.333	0.298	1.109	0.809	0.821	0.833	0.444	0.365	0.454	0.473	0.547	0.53	0.558	0.636	0.583	0.553	1.391	0.612	0.651	0.767	0.895	0.81	0.106	0.105	0.107	0.106	0.408	0.388	0.372	0.449	0.298	0.454	0.385	0.426	1.073
5.8575	0.582	0.602	0.65	0.732	0.106	0.098	0.098	0.098	0.193	0.132	0.144	0.205	0.292	0.339	0.357	0.28	1.261	0.807	0.794	0.842	0.42	0.371	0.457	0.45	0.537	0.458	0.554	0.728	0.565	0.549	1.305	0.616	0.673	0.766	1.089	0.809	0.11	0.126	0.11	0.119	0.413	0.426	0.409	0.411	0.298	0.409	0.404	0.381	1.08
5.9245	0.576	0.586	0.59	0.758	0.095	0.143	0.097	0.1	0.126	0.148	0.183	0.246	0.32	0.349	0.325	0.293	1.01	0.804	0.765	0.834	0.443	0.379	0.445	0.487	0.55	0.445	0.551	0.734	0.558	0.555	1.004	0.593	0.683	0.766	1.001	0.8	0.108	0.107	0.106	0.109	0.339	0.402	0.377	0.377	0.318	0.403	0.403	0.391	1.086
5.99133	0.582	0.58	0.602	0.802	0.097	0.099	0.122	0.099	0.198	0.143	0.161	0.19	0.344	0.319	0.355	0.302	0.655	0.801	0.77	0.853	0.453	0.4	0.426	0.519	0.541	0.421	0.552	0.722	0.582	0.571	0.556	0.589	0.689	0.726	0.773	0.817	0.11	0.111	0.108	0.109	0.455	0.327	0.433	0.455	0.307	0.397	0.383	0.377	1.096
6.05833	0.59	0.587	0.581	0.706	0.098	0.099	0.098	0.136	0.17	0.168	0.178	0.157	0.307	0.288	0.328	0.317	0.58	0.815	0.721	0.852	0.423	0.468	0.401	0.553	0.537	0.425	0.545	0.722	0.572	0.546	0.522	0.579	0.675	0.729	0.774	0.803	0.122	0.113	0.111	0.11	0.442	0.396	0.456	0.441	0.308	0.404	0.324	0.354	1.101
6.12533	0.588	0.591	0.578	0.685	0.092	0.097	0.097	0.098	0.192	0.147	0.345	0.159	0.287	0.291	0.31	0.282	0.585	0.806	0.642	0.777	0.38	0.5	0.448	0.579	0.54	0.42	0.558	0.698	0.571	0.546	0.498	0.584	0.707	0.732	0.739	0.805	0.112	0.112	0.112	0.145	0.501	0.364	0.406	0.411	0.278	0.377	0.358	0.286	1.1
6.192	0.598	0.593	0.591	0.661	0.097	0.097	0.097	0.1	0.178	0.135	0.191	0.255	0.264	0.265	0.291	0.267	0.586	0.822	0.649	0.76	0.415	0.42	0.487	0.546	0.512	0.421	0.553	0.696	0.535	0.524	0.498	0.576	0.684	0.733	0.721	0.827	0.115	0.139	0.115	0.113	0.528	0.416	0.383	0.657	0.283	0.393	0.334	0.32	1.103
6.25883	0.611	0.599	0.608	0.653	0.1	0.107	0.1	0.103	0.168	0.301	0.17	0.202	0.302	0.272	0.36	0.299	0.591	0.823	0.625	0.744	0.451	0.503	0.461	0.494	0.494	0.421	0.567	0.704	0.511	0.526	0.494	0.587	0.68	0.742	0.722	0.824	0.118	0.118	0.116	0.119	0.468	0.456	0.374	0.564	0.238	0.357	0.343	0.334	1.107
6.32583	0.619	0.62	0.6	0.646	0.096	0.114	0.125	0.103	0.165	0.185	0.144	0.17	0.266	0.309	0.296	0.309	0.589	0.819	0.628	0.737	0.473	0.518	0.443	0.477	0.507	0.422	0.571	0.661	0.497	0.502	0.483	0.541	0.672	0.759	0.68	0.814	0.119	0.118	0.117	0.12	0.496	0.392	0.397	0.437	0.213	0.354	0.319	0.299	1.103
6.39283	0.641	0.601	0.622	0.633	0.097	0.098	0.098	0.103	0.175	0.139	0.172	0.154	0.265	0.275	0.338	0.322	0.591	0.811	0.635	0.724	0.464	0.479	0.494	0.504	0.509	0.431	0.577	0.64	0.486	0.493	0.49	0.509	0.684	0.667	0.648	0.811	0.123	0.121	0.119	0.119	0.526	0.419	0.503	0.515	0.357	0.457	0.303	0.266	0.871
6.45967	0.617	0.619	0.623	0.615	0.1	0.102	0.105	0.107	0.167	0.202	0.187	0.18	0.289	0.241	0.286	0.306	0.601	0.809	0.632	0.725	0.469	0.521	0.486	0.496	0.487	0.436	0.573	0.607	0.494	0.508	0.494	0.489	0.681	0.638	0.62	0.81	0.127	0.125	0.124	0.126	0.59	0.566	0.462	0.564	0.486	0.4	0.26	0.217	0.897
6.52667	0.64	0.639	0.6	0.604	0.102	0.146	0.104	0.107	0.167	0.18	0.16	0.147	0.272	0.247	0.281	0.278	0.603	0.826	0.645	0.715	0.491	0.466	0.528	0.459	0.484	0.428	0.582	0.628	0.48	0.502	0.474	0.493	0.68	0.638	0.601	0.806	0.131	0.129	0.124	0.126	0.546	0.492	0.421	0.566	0.488	0.337	0.281	0.218	0.925
6.59333	0.633	0.609	0.604	0.595	0.101	0.107	0.108	0.112	0.183	0.251	0.179	0.195	0.266	0.239	0.278	0.283	0.556	0.822	0.647	0.74	0.521	0.495	0.537	0.585	0.488	0.437	0.579	0.609	0.475	0.487	0.477	0.493	0.671	0.93	0.597	0.832	0.134	0.132	0.131	0.132	0.512	0.478	0.63	0.516	0.291	0.398	0.298	0.227	0.936
6.66033	0.659	0.617	0.606	0.595	0.102	0.107	0.107	0.155	0.259	0.161	0.203	0.201	0.284	0.203	0.247	0.29	0.591	0.814	0.621	0.679	0.475	0.475	0.52	0.599	0.481	0.439	0.577	0.629	0.456	0.469	0.453	0.494	0.684	0.696	0.587	0.831	0.134	0.14	0.128	0.136	0.542	0.569	0.699	0.449	0.167	0.327	0.236	0.215	1.287
6.72717	0.679	0.594	0.615	0.592	0.106	0.11	0.111	0.113	0.173	0.203	0.191	0.207	0.311	0.224	0.214	0.228	0.588	0.825	0.602	0.674	0.533	0.527	0.518	0.566	0.479	0.444	0.565	0.634	0.453	0.457	0.458	0.499	0.684	0.639	0.6	0.801	0.14	0.14	0.135	0.141	0.417	0.525	0.492	0.491	0.158	0.351	0.227	0.216	0.945
6.79417	0.607	0.605	0.619	0.611	0.11	0.119	0.112	0.116	0.186	0.426	0.193	0.177	0.196	0.191	0.217	0.224	0.587	0.792	0.68	0.657	0.551	0.555	0.508	0.625	0.479	0.445	0.572	0.628	0.435	0.45	0.43	0.467	0.685	0.605	0.598	0.815	0.146	0.147	0.141	0.143	0.501	0.494	0.594	0.49	0.149	0.351	0.203	0.193	1.075
6.86117	0.717	0.588	0.626	0.606	0.113	0.111	0.115	0.12	0.187	0.171	0.228	0.226	0.179	0.167	0.215	0.196	0.604	0.81	0.658	0.663	0.501	0.534	0.548	0.593	0.474	0.434	0.573	0.629	0.422	0.44	0.423	0.478	0.69	0.71	0.629	0.807	0.15	0.149	0.146	0.15	0.482	0.525	0.516	0.452	0.248	0.376	0.185	0.234	0.964
6.928	0.637	0.606	0.622	0.601	0.159	0.119	0.113	0.119	0.209	0.225	0.227	0.215	0.165	0.172	0.199	0.208	0.609	0.792	0.638	0.661	0.503	0.538	0.533	0.559	0.469	0.435	0.564	0.633	0.415	0.414	0.411	0.48	0.688	0.659	0.623	0.791	0.155	0.152	0.146	0.153	0.49	0.575	0.589	0.426	0.312	0.322	0.173	0.183	0.968
6.99467	0.649	0.584	0.67	0.595	0.113	0.122	0.116	0.122	0.254	0.177	0.219	0.206	0.156	0.162	0.208	0.156	0.602	0.791	0.672	0.637	0.53	0.522	0.526	0.58	0.466	0.434	0.545	0.66	0.409	0.407	0.406	0.462	0.695	0.629	0.606	0.8	0.154	0.155	0.152	0.153	0.517	0.571	0.504	0.432	0.13	0.325	0.241	0.162	0.978
7.06167	0.575	0.622	0.599	0.598	0.117	0.124	0.123	0.131	0.247	0.214	0.239	0.246	0.154	0.149	0.191	0.168	0.614	0.786	0.61	0.655	0.531	0.569	0.521	0.58	0.464	0.435	0.56	0.682	0.409	0.388	0.397	0.46	0.681	0.64	0.63	0.804	0.169	0.169	0.16	0.162	0.487	0.566	0.539	0.426	0.132	0.365	0.299	0.195	0.928
7.12867	0.626	0.601	0.613	0.597	0.125	0.126	0.125	0.133	0.186	0.299	0.218	0.231	0.152	0.139	0.186	0.204	0.593	0.797	0.634	0.608	0.517	0.544	0.518	0.615	0.463	0.44	0.557	0.653	0.415	0.377	0.388	0.462	0.688	0.656	0.618	0.802	0.166	0.163	0.162	0.161	0.497	0.413	0.55	0.643	0.188	0.339	0.335	0.18	0.978
7.1955	0.601	0.616	0.589	0.59	0.122	0.129	0.129	0.134	0.228	0.281	0.224	0.265	0.142	0.133	0.181	0.248	0.634	0.772	0.651	0.599	0.49	0.508	0.539	0.55	0.456	0.443	0.564	0.645	0.389	0.368	0.381	0.449	0.654	0.632	0.623	0.803	0.18	0.163	0.169	0.176	0.486	0.438	0.503	0.53	0.146	0.35	0.155	0.145	1
7.2625	0.586	0.599	0.601	0.601	0.13	0.175	0.135	0.135	0.226	0.19	0.183	0.223	0.133	0.137	0.167	0.15	0.619	0.773	0.638	0.589	0.528	0.512	0.563	0.56	0.453	0.437	0.564	0.67	0.376	0.353	0.365	0.428	0.625	0.619	0.622	0.801	0.198	0.192	0.165	0.171	0.529	0.478	0.561	0.548	0.13	0.301	0.145	0.219	0.945
7.32917	0.608	0.622	0.601	0.588	0.13	0.131	0.139	0.148	0.26	0.203	0.246	0.237	0.13	0.122	0.149	0.145	0.621	0.775	0.66	0.583	0.511	0.529	0.523	0.544	0.452	0.436	0.528	0.664	0.358	0.346	0.31	0.432	0.625	0.623	0.629	0.794	0.195	0.181	0.185	0.169	0.504	0.507	0.728	0.596	0.118	0.324	0.138	0.165	0.961
7.39617	0.66	0.552	0.601	0.58	0.28	0.138	0.152	0.158	0.327	0.302	0.335	0.271	0.124	0.115	0.147	0.139	0.6	0.761	0.56	0.579	0.704	0.515	0.591	0.55	0.46	0.431	0.519	0.666	0.345	0.334	0.297	0.416	0.604	0.687	0.628	0.789	0.197	0.185	0.185	0.19	0.545	0.528	0.502	0.499	0.115	0.378	0.131	0.134	1.185
7.463	0.663	0.529	0.605	0.582	0.142	0.147	0.148	0.15	0.316	0.275	0.219	0.242	0.121	0.112	0.138	0.132	0.559	0.768	0.57	0.56	0.71	0.517	0.549	0.549	0.442	0.427	0.513	0.66	0.342	0.324	0.28	0.39	0.579	0.678	0.622	0.794	0.244	0.201	0.191	0.176	0.562	0.486	0.501	0.662	0.11	0.339	0.127	0.174	0.926
7.53	0.663	0.535	0.605	0.588	0.145	0.154	0.151	0.159	0.247	0.257	0.261	0.248	0.113	0.115	0.135	0.124	0.591	0.779	0.576	0.571	0.647	0.527	0.537	0.546	0.447	0.431	0.51	0.667	0.331	0.299	0.276	0.376	0.607	0.645	0.635	0.811	0.224	0.207	0.205	0.191	0.53	0.587	1.095	0.976	0.111	0.347	0.129	0.311	0.947
7.597	0.681	0.506	0.608	0.595	0.154	0.146	0.163	0.169	0.207	0.281	0.266	0.246	0.113	0.11	0.128	0.12	0.599	0.749	0.565	0.597	0.661	0.548	0.546	0.552	0.445	0.429	0.516	0.6	0.306	0.281	0.276	0.351	0.569	0.637	0.637	0.813	0.21	0.23	0.195	0.211	0.597	0.584	0.526	0.806	0.141	0.345	0.127	0.136	0.992
7.66383	0.679	0.534	0.595	0.581	0.161	0.149	0.155	0.161	0.258	0.312	0.328	0.311	0.113	0.105	0.133	0.114	0.586	0.749	0.585	0.577	0.561	0.524	0.546	0.556	0.447	0.419	0.512	0.623	0.297	0.267	0.264	0.334	0.523	0.629	0.637	0.808	0.257	0.211	0.221	0.203	0.572	0.61	0.751	0.526	0.238	0.32	0.123	0.116	0.99
7.7305	0.645	0.514	0.622	0.585	0.168	0.163	0.177	0.173	0.26	0.273	0.287	0.279	0.14	0.102	0.123	0.11	0.633	0.734	0.586	0.6	0.604	0.542	0.559	0.564	0.44	0.415	0.533	0.663	0.274	0.26	0.264	0.309	0.487	0.623	0.625	0.814	0.216	0.232	0.239	0.234	0.543	0.656	0.565	0.532	0.113	0.221	0.115	0.114	1.001
7.7975	0.662	0.538	0.565	0.592	0.173	0.198	0.179	0.196	0.243	0.338	0.284	0.232	0.107	0.127	0.117	0.107	0.609	0.708	0.578	0.577	0.605	0.548	0.544	0.575	0.432	0.421	0.524	0.578	0.272	0.254	0.255	0.305	0.485	0.671	0.62	0.806	0.267	0.222	0.212	0.247	0.565	0.556	0.63	0.619	0.104	0.329	0.113	0.125	1.005
7.8645	0.701	0.543	0.562	0.577	0.177	0.183	0.2	0.221	0.264	0.305	0.249	0.371	0.169	0.098	0.11	0.105	0.588	0.724	0.597	0.567	0.6	0.547	0.561	0.598	0.423	0.412	0.535	0.66	0.271	0.253	0.26	0.303	0.463	0.688	0.588	0.801	0.253	0.219	0.231	0.216	0.599	0.555	0.497	0.625	0.125	0.29	0.186	0.123	0.976
7.93133	0.685	0.558	0.556	0.585	0.183	0.203	0.198	0.188	0.312	0.304	0.284	0.297	0.148	0.097	0.108	0.101	0.618	0.689	0.592	0.596	0.564	0.557	0.589	0.602	0.423	0.414	0.53	0.69	0.255	0.244	0.247	0.297	0.475	0.693	0.597	0.803	0.241	0.25	0.235	0.215	0.657	0.563	0.677	0.604	0.19	0.357	0.146	0.108	1.003
7.99833	0.683	0.575	0.563	0.572	0.188	0.196	0.212	0.217	0.4	0.334	0.311	0.489	0.203	0.128	0.107	0.112	0.606	0.647	0.608	0.601	0.595	0.564	0.612	0.601	0.414	0.406	0.535	0.673	0.246	0.243	0.246	0.276	0.479	0.704	0.54	0.808	0.241	0.25	0.261	0.298	0.625	0.64	0.585	0.593	0.189	0.244	0.107	0.112	0.986
8.06533	0.642	0.58	0.58	0.574	0.155	0.205	0.211	0.212	0.335	0.281	0.319	0.313	0.152	0.151	0.108	0.104	0.574	0.628	0.58	0.636	0.54	0.541	0.593	0.619	0.402	0.399	0.55	0.675	0.242	0.249	0.23	0.272	0.504	0.698	0.529	0.819	0.274	0.213	0.268	0.284	0.63	0.741	0.557	0.555	0.108	0.347	0.112	0.14	1.015
8.132	0.64	0.577	0.571	0.57	0.216	0.223	0.235	0.211	0.329	0.348	0.293	0.408	0.1	0.094	0.111	0.109	0.575	0.624	0.573	0.682	0.577	0.557	0.625	0.611	0.4	0.393	0.548	0.666	0.225	0.255	0.225	0.26	0.507	0.687	0.525	0.816	0.266	0.256	0.292	0.324	0.689	0.658	0.563	0.584	0.105	0.338	0.168	0.104	0.997
8.19883	0.673	0.546	0.578	0.573	0.207	0.225	0.184	0.224	0.337	0.358	0.411	0.354	0.1	0.096	0.145	0.098	0.628	0.614	0.617	0.668	0.588	0.545	0.602	0.607	0.392	0.389	0.566	0.71	0.225	0.237	0.223	0.272	0.503	0.665	0.55	0.834	0.276	0.318	0.314	0.341	0.556	0.628	0.581	0.641	0.108	0.348	0.105	0.106	1.019
8.26583	0.693	0.563	0.583	0.599	0.218	0.199	0.255	0.239	0.312	0.38	0.38	0.352	0.099	0.094	0.108	0.095	0.587	0.606	0.608	0.615	0.536	0.567	0.571	0.594	0.391	0.39	0.539	0.646	0.227	0.235	0.219	0.255	0.501	0.703	0.555	0.821	0.331	0.321	0.28	0.34	0.648	0.642	0.54	0.61	0.103	0.24	0.104	0.104	1.003
8.33283	0.701	0.561	0.574	0.582	0.229	0.185	0.22	0.252	0.293	0.308	0.428	0.345	0.102	0.105	0.108	0.095	0.596	0.571	0.623	0.615	0.587	0.557	0.584	0.632	0.383	0.39	0.54	0.675	0.225	0.231	0.217	0.244	0.457	0.678	0.552	0.829	0.298	0.31	0.343	0.314	0.622	0.657	0.584	0.959	0.105	0.26	0.101	0.1	1.011
8.39967	0.706	0.554	0.572	0.57	0.22	0.217	0.243	0.268	0.321	0.367	0.487	0.334	0.112	0.093	0.106	0.098	0.594	0.587	0.646	0.616	0.549	0.568	0.594	0.617	0.389	0.386	0.536	0.605	0.23	0.228	0.219	0.254	0.481	0.73	0.56	0.815	0.386	0.333	0.319	0.401	0.604	0.736	0.558	0.586	0.11	0.243	0.101	0.115	1.003
8.46633	0.622	0.568	0.586	0.568	0.258	0.24	0.281	0.195	0.4	0.358	0.493	0.388	0.15	0.095	0.11	0.342	0.571	0.597	0.654	0.609	0.517	0.557	0.617	0.626	0.384	0.393	0.533	0.644	0.223	0.233	0.217	0.241	0.498	0.722	0.559	0.817	0.33	0.392	0.362	0.351	0.56	0.651	0.619	0.632	0.104	0.17	0.106	0.126	1.016
8.53333	0.636	0.584	0.568	0.571	0.241	0.228	0.299	0.244	0.385	0.344	0.466	0.43	0.154	0.09	0.132	0.105	0.566	0.598	0.662	0.624	0.525	0.566	0.613	0.638	0.383	0.372	0.529	0.593	0.223	0.225	0.211	0.264	0.453	0.728	0.583	0.807	0.341	0.359	0.393	0.356	0.666	0.61	1.218	0.616	0.104	0.173	0.118	0.102	1.028
8.60033	0.61	0.589	0.566	0.57	0.258	0.236	0.283	0.256	0.54	0.365	0.472	0.353	0.158	0.094	0.105	0.094	0.592	0.593	0.645	0.622	0.582	0.571	0.606	0.636	0.395	0.396	0.528	0.596	0.225	0.219	0.214	0.248	0.437	0.727	0.582	0.813	0.342	0.365	0.402	0.424	0.624	0.674	0.564	0.713	0.105	0.157	0.171	0.104	1.033
8.66717	0.676	0.599	0.591	0.581	0.266	0.267	0.31	0.236	0.349	0.372	0.459	0.409	0.134	0.094	0.109	0.138	0.573	0.59	0.66	0.625	0.574	0.574	0.611	0.644	0.386	0.359	0.525	0.609	0.228	0.22	0.213	0.254	0.445	0.705	0.597	0.776	0.404	0.43	0.397	0.397	0.64	0.603	0.55	0.779	0.117	0.153	0.102	0.132	1.005
8.73417	0.616	0.614	0.613	0.598	0.298	0.272	0.294	0.296	0.358	0.393	0.439	0.475	0.205	0.093	0.103	0.115	0.552	0.59	0.686	0.653	0.61	0.572	0.619	0.634	0.379	0.366	0.529	0.657	0.222	0.217	0.214	0.251	0.394	0.664	0.579	0.783	0.418	0.411	0.463	0.406	0.613	0.628	0.613	0.808	0.121	0.149	0.1	0.119	1.006
8.80117	0.626	0.597	0.631	0.59	0.242	0.275	0.327	0.298	0.425	0.387	0.358	0.389	0.174	0.091	0.102	0.095	0.563	0.577	0.672	0.644	0.6	0.581	0.629	0.63	0.384	0.36	0.532	0.61	0.224	0.215	0.212	0.238	0.415	0.697	0.581	0.753	0.414	0.424	0.482	0.447	0.644	0.723	0.607	0.652	0.12	0.285	0.102	0.168	0.987
8.86783	0.614	0.613	0.602	0.61	0.285	0.276	0.296	0.333	0.387	0.433	0.38	0.375	0.186	0.103	0.103	0.103	0.572	0.569	0.677	0.629	0.602	0.575	0.628	0.64	0.375	0.386	0.522	0.642	0.225	0.215	0.213	0.232	0.409	0.669	0.576	0.763	0.391	0.445	0.453	0.471	0.682	0.681	0.589	0.571	0.14	0.165	0.156	0.112	1.038
8.93467	0.663	0.641	0.581	0.608	0.262	0.315	0.334	0.277	0.391	0.431	0.417	0.423	0.136	0.115	0.103	0.101	0.592	0.561	0.666	0.6	0.606	0.587	0.624	0.652	0.385	0.373	0.529	0.597	0.224	0.211	0.21	0.239	0.413	0.688	0.604	0.795	0.42	0.414	0.478	0.511	0.678	0.694	0.46	1.216	0.131	0.185	0.159	0.098	1.026
9.00167	0.662	0.667	0.591	0.604	0.262	0.259	0.327	0.392	0.426	0.427	0.374	0.435	0.149	0.122	0.104	0.117	0.596	0.572	0.669	0.593	0.605	0.585	0.617	0.654	0.385	0.37	0.533	0.588	0.225	0.21	0.208	0.259	0.417	0.667	0.552	0.663	0.464	0.463	0.525	0.522	0.712	0.66	0.528	0.67	0.104	0.183	0.159	0.099	1.025
9.06867	0.651	0.624	0.598	0.587	0.386	0.305	0.346	0.326	0.433	0.379	0.388	0.434	0.144	0.121	0.102	0.1	0.612	0.559	0.675	0.63	0.606	0.597	0.627	0.662	0.379	0.367	0.525	0.58	0.227	0.211	0.208	0.284	0.384	0.649	0.556	0.636	0.453	0.456	0.539	0.474	0.674	0.643	0.671	0.869	0.119	0.238	0.099	0.097	1.024
9.1355	0.648	0.629	0.618	0.562	0.385	0.321	0.374	0.371	0.445	0.432	0.405	0.396	0.152	0.09	0.104	0.186	0.606	0.551	0.69	0.598	0.671	0.633	0.625	0.658	0.371	0.39	0.525	0.607	0.226	0.209	0.21	0.302	0.374	0.621	0.573	0.664	0.498	0.524	0.518	0.516	0.702	0.702	0.633	1.318	0.118	0.243	0.206	0.1	1.035
9.2025	0.613	0.681	0.616	0.547	0.324	0.295	0.318	0.317	0.403	0.38	0.393	0.429	0.363	0.093	0.104	0.11	0.62	0.554	0.691	0.611	0.623	0.571	0.637	0.649	0.377	0.379	0.503	0.548	0.226	0.212	0.215	0.357	0.399	0.63	0.581	0.653	0.493	0.457	0.459	0.512	0.758	0.585	0.599	1.017	0.111	0.234	0.104	0.097	1.068
9.26917	0.601	0.659	0.629	0.558	0.383	0.262	0.333	0.344	0.385	0.365	0.398	0.405	0.163	0.117	0.103	0.099	0.619	0.538	0.696	0.625	0.683	0.593	0.617	0.656	0.363	0.396	0.513	0.581	0.23	0.208	0.217	0.354	0.411	0.608	0.576	0.583	0.52	0.534	0.551	0.578	0.685	0.723	0.609	0.596	0.108	0.223	0.23	0.107	1.062
9.33617	0.657	0.689	0.623	0.556	0.445	0.343	0.405	0.348	0.447	0.393	0.389	0.48	0.098	0.093	0.233	0.129	0.618	0.541	0.699	0.628	0.653	0.599	0.635	0.656	0.377	0.369	0.523	0.531	0.223	0.206	0.21	0.218	0.357	0.619	0.569	0.582	0.537	0.526	0.461	0.534	0.633	0.648	0.614	0.755	0.135	0.174	0.24	0.099	1.048
9.403	0.637	0.581	0.654	0.57	0.37	0.297	0.38	0.381	0.502	0.442	0.403	0.48	0.132	0.092	0.107	0.1	0.623	0.547	0.717	0.61	0.73	0.606	0.628	0.659	0.373	0.379	0.501	0.565	0.225	0.205	0.213	0.2	0.358	0.634	0.589	0.573	0.496	0.534	0.516	0.52	0.623	0.708	0.627	0.539	0.127	0.186	0.113	0.102	1.05
9.47	0.681	0.596	0.651	0.603	0.339	0.316	0.371	0.316	0.389	0.442	0.403	0.423	0.122	0.157	0.214	0.108	0.638	0.552	0.732	0.618	0.733	0.587	0.631	0.662	0.367	0.367	0.503	0.524	0.234	0.203	0.204	0.199	0.361	0.648	0.576	0.565	0.545	0.543	0.567	0.498	0.669	0.651	0.604	0.768	0.11	0.142	0.125	0.149	1.056
9.537	0.665	0.62	0.65	0.621	0.451	0.385	0.377	0.409	0.423	0.388	0.414	0.483	0.113	0.096	0.222	0.102	0.628	0.556	0.738	0.635	0.851	0.605	0.639	0.665	0.364	0.386	0.501	0.554	0.235	0.205	0.21	0.201	0.332	0.669	0.57	0.55	0.533	0.578	0.449	0.555	0.659	0.626	0.727	0.908	0.175	0.185	0.191	0.119	1.07
9.60367	0.66	0.63	0.674	0.595	0.426	0.398	0.393	0.436	0.427	0.429	0.456	0.461	0.111	0.124	0.126	0.1	0.634	0.57	0.732	0.643	0.841	0.605	0.65	0.671	0.37	0.393	0.492	0.545	0.233	0.199	0.212	0.2	0.37	0.674	0.576	0.55	0.519	0.53	0.575	0.592	0.691	0.662	0.636	0.717	0.128	0.194	0.12	0.11	1.076
9.6705	0.688	0.645	0.642	0.61	0.452	0.407	0.392	0.414	0.451	0.431	0.443	0.456	0.104	0.134	0.11	0.101	0.645	0.574	0.742	0.651	0.811	0.603	0.651	0.673	0.375	0.386	0.498	0.509	0.242	0.201	0.209	0.196	0.287	0.626	0.588	0.568	0.517	0.53	0.576	0.547	0.652	0.652	0.632	0.816	0.111	0.124	0.144	0.1	1.053
9.7375	0.648	0.629	0.65	0.592	0.532	0.373	0.432	0.36	0.413	0.388	0.472	0.472	0.159	0.1	0.109	0.103	0.631	0.568	0.785	0.644	0.831	0.615	0.658	0.686	0.371	0.398	0.488	0.508	0.254	0.211	0.207	0.195	0.289	0.611	0.593	0.569	0.546	0.565	0.541	0.616	0.668	0.685	0.641	0.84	0.112	0.105	0.106	0.103	1.083
9.8045	0.677	0.632	0.658	0.57	0.627	0.479	0.474	0.432	0.465	0.413	0.49	0.451	0.102	0.095	0.113	0.105	0.651	0.58	0.703	0.627	0.875	0.644	0.652	0.677	0.364	0.417	0.489	0.546	0.232	0.208	0.21	0.194	0.328	0.605	0.596	0.594	0.557	0.524	0.589	0.562	0.689	0.65	0.66	1.165	0.122	0.19	0.113	0.102	1.062
9.87133	0.676	0.617	0.654	0.564	0.422	0.411	0.462	0.507	0.491	0.446	0.452	0.421	0.389	0.094	0.196	0.115	0.645	0.59	0.692	0.643	0.885	0.64	0.661	0.677	0.354	0.422	0.485	0.541	0.246	0.197	0.207	0.193	0.29	0.607	0.602	0.586	0.566	0.52	0.553	0.627	0.662	0.675	0.776	1.289	0.114	0.078	0.108	0.102	1.087
9.93833	0.668	0.61	0.645	0.561	0.509	0.478	0.508	0.536	0.503	0.418	0.527	0.597	0.505	0.095	0.118	0.358	0.627	0.585	0.708	0.618	0.87	0.667	0.667	0.689	0.355	0.426	0.479	0.51	0.234	0.216	0.208	0.196	0.286	0.622	0.599	0.594	0.57	0.584	0.458	0.574	0.665	0.861	0.702	0.676	0.117	0.093	0.107	0.119	1.077
10.005	0.678	0.63	0.66	0.558	0.429	0.408	0.458	0.503	0.474	0.461	0.419	0.533	0.188	0.097	0.112	0.226	0.621	0.566	0.696	0.611	0.932	0.628	0.665	0.687	0.347	0.434	0.479	0.543	0.232	0.209	0.215	0.196	0.277	0.63	0.605	0.606	0.542	0.582	0.528	0.57	0.669	0.664	0.631	0.56	0.144	0.053	0.195	0.127	1.071
10.072	0.706	0.636	0.64	0.55	0.594	0.466	0.475	0.505	0.438	0.411	0.482	0.471	0.149	0.098	0.165	0.154	0.631	0.562	0.708	0.624	0.945	0.618	0.662	0.694	0.345	0.426	0.493	0.543	0.261	0.221	0.206	0.195	0.281	0.629	0.594	0.603	0.566	0.573	0.534	0.6	0.707	0.968	0.618	0.602	0.145	0.057	0.112	0.105	1.037
10.1388	0.712	0.625	0.613	0.565	0.554	0.397	0.491	0.41	0.468	0.408	0.436	0.543	0.103	0.106	0.111	0.131	0.643	0.562	0.71	0.633	0.928	0.635	0.668	0.686	0.35	0.406	0.487	0.501	0.274	0.195	0.208	0.194	0.269	0.628	0.593	0.603	0.524	0.566	0.577	0.608	0.704	0.674	0.641	0.578	0.124	0.104	0.109	0.108	1.055
10.2058	0.711	0.639	0.609	0.544	0.601	0.452	0.564	0.486	0.476	0.4	0.417	0.443	0.369	0.126	0.232	0.144	0.616	0.572	0.711	0.623	0.941	0.593	0.674	0.685	0.345	0.397	0.495	0.529	0.214	0.21	0.211	0.192	0.265	0.63	0.632	0.599	0.572	0.641	0.563	0.572	0.685	0.653	0.689	0.585	0.12	0.079	0.108	0.19	1.036
10.2728	0.697	0.66	0.638	0.545	0.539	0.564	0.604	0.539	0.503	0.443	0.424	0.47	0.191	0.12	0.12	0.174	0.647	0.581	0.719	0.645	0.943	0.648	0.673	0.69	0.339	0.404	0.502	0.529	0.212	0.265	0.215	0.238	0.252	0.635	0.603	0.609	0.565	0.601	0.562	0.568	0.691	0.976	0.686	0.596	0.199	0.119	0.119	0.113	1.065
10.3397	0.744	0.666	0.659	0.557	0.558	0.462	0.512	0.544	0.51	0.43	0.434	0.475	0.137	0.235	0.119	0.172	0.634	0.585	0.721	0.66	0.948	0.64	0.678	0.693	0.334	0.412	0.501	0.519	0.211	0.209	0.205	0.19	0.248	0.631	0.602	0.592	0.591	0.563	0.513	0.604	0.662	0.673	0.656	0.733	0.161	0.094	0.22	0.189	1.051
10.4063	0.73	0.68	0.699	0.572	0.571	0.511	0.499	0.547	0.43	0.421	0.511	0.5	0.108	0.103	0.158	0.114	0.64	0.582	0.72	0.622	0.939	0.637	0.676	0.701	0.341	0.427	0.498	0.517	0.213	0.202	0.208	0.194	0.233	0.627	0.625	0.594	0.566	0.554	0.53	0.509	0.68	0.684	0.613	0.742	0.125	0.126	0.127	0.126	1.08
10.4733	0.718	0.674	0.721	0.593	0.625	0.488	0.556	0.517	0.459	0.45	0.491	0.51	0.119	0.103	0.291	0.11	0.642	0.585	0.714	0.597	0.95	0.605	0.665	0.691	0.352	0.447	0.489	0.47	0.211	0.197	0.203	0.192	0.248	0.626	0.594	0.604	0.554	0.636	0.536	0.561	0.689	0.688	0.612	0.706	0.127	0.134	0.113	0.111	1.067
10.5403	0.71	0.697	0.734	0.598	0.64	0.556	0.529	0.547	0.496	0.439	0.536	0.488	0.167	0.121	0.119	0.111	0.66	0.585	0.71	0.58	0.945	0.647	0.661	0.683	0.367	0.465	0.497	0.469	0.217	0.193	0.198	0.187	0.232	0.626	0.609	0.599	0.573	0.589	0.516	0.574	0.691	0.789	0.636	0.712	0.127	0.102	0.157	0.107	1.087
10.6072	0.714	0.684	0.729	0.629	0.606	0.569	0.541	0.576	0.437	0.441	0.527	0.474	0.112	0.106	0.12	0.137	0.664	0.594	0.708	0.595	0.93	0.685	0.649	0.657	0.364	0.48	0.499	0.535	0.218	0.224	0.304	0.189	0.251	0.63	0.606	0.6	0.555	0.563	0.5	0.579	0.692	1.048	0.651	0.683	0.131	0.151	0.122	0.113	1.083
10.6742	0.699	0.705	0.728	0.618	0.547	0.514	0.542	0.608	0.475	0.431	0.53	0.491	0.117	0.112	0.128	0.179	0.677	0.586	0.717	0.608	0.954	0.694	0.643	0.664	0.363	0.52	0.495	0.484	0.218	0.22	0.2	0.19	0.235	0.63	0.608	0.604	0.553	0.605	0.589	0.455	0.666	0.672	0.62	0.594	0.132	0.179	0.123	0.119	1.067
10.7408	0.717	0.709	0.734	0.623	0.586	0.549	0.55	0.538	0.471	0.474	0.531	0.502	0.115	0.112	0.198	0.121	0.675	0.601	0.72	0.624	0.941	0.709	0.638	0.661	0.373	0.452	0.507	0.534	0.218	0.201	0.226	0.189	0.232	0.635	0.611	0.593	0.526	0.574	0.535	0.564	0.73	0.791	0.651	0.64	0.133	0.119	0.144	0.183	1.044
10.8078	0.713	0.685	0.759	0.591	0.575	0.581	0.541	0.538	0.504	0.432	0.544	0.477	0.132	0.113	0.124	0.117	0.664	0.599	0.716	0.611	0.936	0.71	0.641	0.642	0.368	0.452	0.498	0.488	0.257	0.21	0.194	0.191	0.204	0.625	0.61	0.602	0.563	0.578	0.57	0.576	0.682	0.735	0.691	0.96	0.139	0.094	0.144	0.115	1.036
10.8747	0.724	0.702	0.766	0.607	0.71	0.598	0.569	0.538	0.49	0.44	0.52	0.5	0.125	0.144	0.178	0.132	0.661	0.611	0.711	0.619	0.954	0.722	0.728	0.666	0.374	0.461	0.508	0.542	0.226	0.2	0.206	0.189	0.234	0.623	0.603	0.591	0.631	0.652	0.56	0.58	0.691	0.729	0.651	0.593	0.143	0.126	0.121	0.121	1.026
10.9417	0.732	0.695	0.762	0.612	0.495	0.573	0.537	0.507	0.488	0.447	0.555	0.506	0.144	0.114	0.141	0.2	0.655	0.622	0.724	0.618	0.911	0.722	0.644	0.664	0.384	0.393	0.515	0.536	0.226	0.205	0.224	0.189	0.229	0.632	0.619	0.564	0.645	0.582	0.549	0.594	0.715	0.654	0.633	0.684	0.14	0.134	0.126	0.123	1.02
11.0087	0.737	0.708	0.768	0.612	0.573	0.544	0.553	0.572	0.507	0.524	0.544	0.596	0.131	0.121	0.14	0.154	0.658	0.61	0.716	0.622	0.932	0.718	0.648	0.675	0.388	0.38	0.495	0.493	0.477	0.206	0.206	0.188	0.189	0.701	0.616	0.57	0.571	0.614	0.588	0.591	0.68	0.667	0.963	0.701	0.141	0.102	0.126	0.125	1.043
11.0755	0.737	0.71	0.779	0.643	0.513	0.497	0.551	0.527	0.524	0.461	0.548	0.568	0.122	0.113	0.148	0.167	0.665	0.633	0.738	0.614	0.939	0.736	0.642	0.659	0.409	0.392	0.522	0.559	0.23	0.206	0.206	0.189	0.175	0.609	0.635	0.543	0.623	0.566	0.56	0.591	0.689	0.7	0.664	0.66	0.138	0.151	0.127	0.185	1.043
11.1422	0.805	0.702	0.785	0.639	0.538	0.584	0.604	0.611	0.534	0.469	0.551	0.48	0.272	0.123	0.155	0.193	0.664	0.616	0.737	0.629	0.949	0.738	0.655	0.67	0.4	0.412	0.525	0.567	0.233	0.22	0.225	0.19	0.161	0.61	0.616	0.566	0.546	0.58	0.536	0.601	0.696	0.73	0.662	0.638	0.148	0.152	0.15	0.121	1.039
11.2092	0.68	0.726	0.797	0.655	0.53	0.533	0.563	0.546	0.506	0.458	0.555	0.638	0.124	0.116	0.472	0.123	0.677	0.637	0.728	0.634	0.967	0.721	0.625	0.657	0.39	0.406	0.505	0.517	0.24	0.26	0.217	0.192	0.164	0.591	0.626	0.565	0.653	0.683	0.61	0.596	0.689	0.689	0.637	0.685	0.253	0.151	0.164	0.124	1.038
11.2762	0.672	0.74	0.785	0.672	0.541	0.546	0.553	0.548	0.506	0.466	0.542	0.502	0.128	0.142	0.291	0.131	0.662	0.667	0.722	0.63	0.955	0.768	0.654	0.675	0.396	0.387	0.506	0.524	0.243	0.212	0.221	0.2	0.151	0.601	0.633	0.57	0.564	0.686	0.657	0.605	0.698	0.675	1.155	0.805	0.149	0.18	0.158	0.127	1.02
11.343	0.682	0.728	0.765	0.669	0.656	0.514	0.584	0.531	0.537	0.465	0.566	0.513	0.23	0.157	0.144	0.144	0.658	0.651	0.719	0.634	0.944	0.759	0.657	0.666	0.365	0.386	0.52	0.529	0.256	0.216	0.228	0.195	0.149	0.623	0.616	0.581	0.615	0.642	0.64	0.621	0.705	1.163	1.285	0.64	0.217	0.174	0.145	0.122	1.024
11.41	0.691	0.719	0.765	0.672	0.538	0.519	0.595	0.609	0.528	0.443	0.581	0.524	0.129	0.171	0.146	0.133	0.665	0.644	0.741	0.65	0.934	0.787	0.665	0.677	0.358	0.384	0.536	0.53	0.254	0.217	0.236	0.261	0.149	0.61	0.623	0.612	0.796	0.648	0.635	0.63	0.69	0.68	1.208	0.98	0.154	0.177	0.173	0.13	1.017
11.477	0.715	0.724	0.767	0.678	0.545	0.556	0.575	0.565	0.533	0.455	0.634	0.526	0.137	0.122	0.154	0.175	0.678	0.651	0.738	0.647	0.95	0.882	0.662	0.652	0.373	0.381	0.541	0.539	0.267	0.239	0.225	0.207	0.151	0.62	0.619	0.599	0.629	0.632	0.682	0.595	0.684	0.698	0.787	1.242	0.156	0.189	0.144	0.132	1.017
11.5437	0.708	0.744	0.778	0.649	0.641	0.571	0.554	0.645	0.56	0.481	0.576	0.549	0.136	0.125	0.171	0.138	0.658	0.672	0.718	0.655	0.94	1.002	0.664	0.63	0.367	0.379	0.543	0.552	0.274	0.334	0.226	0.206	0.159	0.629	0.586	0.607	0.634	0.733	0.858	0.653	0.688	0.678	0.76	0.692	0.155	0.188	0.15	0.13	1.011
11.6105	0.72	0.733	0.785	0.657	0.532	0.532	0.54	0.584	0.543	0.498	0.576	0.606	0.353	0.133	0.251	0.138	0.641	0.661	0.718	0.654	0.937	1.027	0.661	0.607	0.36	0.374	0.539	0.54	0.266	0.241	0.219	0.199	0.162	0.623	0.594	0.615	0.629	0.64	0.679	0.624	0.685	0.696	0.686	0.713	0.157	0.194	0.142	0.131	1.016
11.6775	0.736	0.75	0.805	0.663	0.608	0.586	0.557	0.594	0.519	0.467	0.575	0.661	0.146	0.133	0.16	0.14	0.624	0.677	0.729	0.658	0.94	1.077	0.664	0.628	0.37	0.378	0.538	0.537	0.309	0.262	0.224	0.204	0.161	0.632	0.613	0.618	0.615	0.609	0.902	0.693	0.685	0.733	0.675	0.729	0.162	0.205	0.153	0.136	1.003
11.7445	0.741	0.764	0.814	0.677	0.508	0.655	0.593	0.624	0.546	0.476	0.613	0.517	0.413	0.13	0.256	0.142	0.637	0.674	0.709	0.652	0.945	1.069	0.666	0.649	0.373	0.376	0.533	0.539	0.273	0.221	0.225	0.209	0.182	0.642	0.606	0.622	0.658	0.681	0.683	0.665	0.687	0.687	0.644	0.735	0.168	0.203	0.18	0.227	0.987
11.8113	0.713	0.655	0.799	0.676	0.747	0.558	0.56	0.692	0.562	0.49	0.572	0.548	0.153	0.165	0.166	0.159	0.645	0.682	0.715	0.663	0.95	1.084	0.667	0.636	0.379	0.384	0.538	0.543	0.444	0.249	0.231	0.242	0.211	0.637	0.616	0.62	0.95	0.697	0.709	0.653	0.69	0.709	0.66	0.717	0.163	0.215	0.147	0.175	1.005
11.878	0.734	0.633	0.741	0.68	0.742	0.598	0.586	0.702	0.565	0.467	0.566	0.561	0.161	0.18	0.172	0.151	0.64	0.698	0.678	0.682	0.923	1.063	0.668	0.632	0.381	0.388	0.536	0.544	0.261	0.225	0.238	0.205	0.207	0.634	0.625	0.623	0.693	0.678	0.627	0.607	0.711	0.725	0.699	0.741	0.193	0.219	0.163	0.139	0.961
11.945	0.75	0.636	0.742	0.673	0.591	0.583	0.548	0.675	0.543	0.46	0.604	0.61	0.15	0.286	0.322	0.151	0.655	0.686	0.71	0.679	0.906	1.072	0.666	0.599	0.418	0.392	0.527	0.549	0.257	0.378	0.238	0.208	0.209	0.64	0.607	0.623	0.879	0.631	0.86	0.671	0.688	0.707	0.96	0.755	0.221	0.222	0.158	0.142	0.999
12.012	0.766	0.663	0.75	0.665	0.626	0.561	0.742	0.617	0.545	0.455	0.615	0.552	0.151	0.138	0.17	0.151	0.677	0.684	0.723	0.667	0.911	1.036	0.665	0.595	0.382	0.388	0.529	0.551	0.254	0.399	0.234	0.207	0.215	0.635	0.631	0.626	0.641	0.655	0.588	0.672	0.714	0.698	0.746	0.777	0.167	0.243	0.165	0.142	0.973
12.0788	0.841	0.671	0.758	0.667	0.69	0.613	0.651	0.633	0.628	0.459	0.563	0.51	0.154	0.15	0.228	0.155	0.687	0.69	0.731	0.662	0.914	1.07	0.668	0.605	0.371	0.393	0.527	0.55	0.298	0.42	0.242	0.211	0.207	0.645	0.639	0.625	0.674	0.685	0.603	0.698	0.736	0.768	0.657	0.73	0.171	0.236	0.167	0.216	0.956
12.1458	0.853	0.698	0.775	0.658	0.609	0.572	0.59	0.62	0.561	0.458	0.624	0.518	0.157	0.151	0.178	0.154	0.681	0.689	0.734	0.671	0.894	1.04	0.675	0.621	0.382	0.397	0.526	0.555	0.257	0.233	0.281	0.216	0.205	0.652	0.631	0.625	0.715	0.705	0.796	0.674	0.687	0.713	0.657	0.726	0.174	0.24	0.162	0.148	0.968
12.2128	0.772	0.696	0.758	0.668	0.604	0.644	0.633	0.62	0.574	0.519	0.591	0.516	0.162	0.143	0.2	0.2	0.69	0.683	0.737	0.669	0.912	0.991	0.674	0.64	0.352	0.413	0.503	0.506	0.271	0.231	0.241	0.219	0.208	0.639	0.639	0.626	0.619	0.609	0.695	0.685	0.716	1.317	0.809	0.752	0.173	0.217	0.159	0.171	1.386
12.2795	0.771	0.698	0.762	0.715	0.69	0.574	0.648	0.67	0.533	0.485	0.563	0.527	0.337	0.146	0.185	0.167	0.678	0.702	0.739	0.682	0.951	0.973	0.68	0.621	0.39	0.434	0.508	0.535	0.261	0.295	0.238	0.238	0.215	0.645	0.644	0.623	0.833	0.647	0.618	0.742	0.735	0.72	0.732	0.769	0.182	0.271	0.17	0.159	1.573
12.3463	0.782	0.725	0.742	0.693	0.664	0.616	0.618	0.611	0.648	0.482	0.561	0.548	0.175	0.147	0.205	0.163	0.692	0.698	0.708	0.695	0.947	0.944	0.685	0.646	0.363	0.433	0.531	0.574	0.266	0.238	0.284	0.215	0.216	0.65	0.642	0.619	0.675	0.672	0.707	0.72	0.704	0.756	0.732	0.753	0.183	0.257	0.168	0.154	1.201
12.4133	0.804	0.735	0.757	0.711	0.65	0.612	0.618	0.635	0.624	0.468	0.583	0.556	0.207	0.154	0.201	0.167	0.672	0.723	0.726	0.684	0.951	1.017	0.687	0.62	0.376	0.437	0.507	0.566	0.276	0.251	0.237	0.217	0.209	0.646	0.646	0.638	0.676	0.634	0.593	0.725	0.723	0.723	0.757	0.756	0.201	0.283	0.172	0.199	1.3
12.4803	0.775	0.731	0.753	0.667	0.679	0.602	0.591	0.623	0.564	0.475	0.592	0.575	0.169	0.151	0.287	0.17	0.693	0.708	0.727	0.691	0.875	0.975	0.672	0.641	0.376	0.434	0.525	0.596	0.268	0.242	0.295	0.219	0.215	0.652	0.638	0.638	0.641	0.667	0.544	0.745	0.74	0.778	0.747	0.726	0.187	0.269	0.182	0.211	1.278
12.5472	0.8	0.749	0.787	0.652	0.767	0.582	0.663	0.686	0.554	0.464	0.567	0.527	0.199	0.157	0.197	0.174	0.691	0.715	0.743	0.7	0.843	0.919	0.685	0.653	0.42	0.42	0.517	0.612	0.282	0.294	0.248	0.237	0.211	0.667	0.641	0.637	0.792	0.571	0.745	0.728	0.694	0.817	0.737	0.766	0.188	0.276	0.176	0.167	1.413
12.6138	0.794	0.748	0.821	0.645	0.565	0.583	0.605	0.724	0.521	0.472	0.564	0.553	0.176	0.162	0.199	0.176	0.717	0.708	0.754	0.699	0.829	0.967	0.696	0.662	0.351	0.418	0.476	0.55	0.278	0.241	0.247	0.225	0.213	0.66	0.66	0.621	0.726	0.706	0.708	0.731	0.706	0.814	0.721	0.793	0.189	0.263	0.179	0.186	1.381
12.6808	0.815	0.75	0.733	0.633	0.676	0.636	0.611	0.615	0.519	0.462	0.546	0.532	0.179	0.166	0.199	0.175	0.709	0.731	0.75	0.69	0.767	0.949	0.693	0.673	0.327	0.446	0.481	0.617	0.301	0.556	0.401	0.219	0.217	0.651	0.662	0.631	0.643	0.611	0.656	0.736	0.73	0.791	0.711	0.731	0.192	0.305	0.183	0.17	1.507
12.7478	0.81	0.765	0.758	0.65	0.717	0.608	0.659	0.717	0.514	0.538	0.589	0.559	0.181	0.166	0.211	0.205	0.717	0.71	0.752	0.7	0.785	0.972	0.696	0.697	0.324	0.468	0.51	0.638	0.304	0.246	0.256	0.287	0.223	0.673	0.646	0.626	0.727	0.765	0.662	0.663	0.726	0.848	0.69	0.722	0.2	0.337	0.188	0.264	1.437
12.8147	0.789	0.769	0.739	0.674	0.651	0.615	0.641	0.69	0.489	0.478	0.602	0.522	0.179	0.166	0.212	0.184	0.71	0.733	0.76	0.702	0.846	0.945	0.694	0.69	0.327	0.488	0.481	0.613	0.281	0.277	0.571	0.235	0.221	0.655	0.652	0.626	0.824	0.594	0.938	1.002	0.746	0.835	0.735	0.729	0.198	0.287	0.182	0.177	1.4
12.8817	0.786	0.784	0.741	0.68	0.624	0.675	0.645	0.63	0.472	0.456	0.563	0.529	0.183	0.172	0.207	0.2	0.723	0.743	0.738	0.702	0.819	0.875	0.706	0.693	0.335	0.502	0.476	0.607	0.368	0.322	0.29	0.262	0.227	0.654	0.644	0.618	0.941	0.731	1.15	0.745	0.715	0.869	0.719	0.742	0.219	0.3	0.189	0.178	1.36
12.9487	0.8	0.769	0.748	0.689	0.659	0.799	0.64	0.601	0.461	0.503	0.561	0.558	0.184	0.171	0.207	0.189	0.742	0.73	0.738	0.716	0.807	0.865	0.708	0.706	0.367	0.447	0.57	0.612	0.346	0.476	0.278	0.294	0.231	0.659	0.64	0.643	0.739	0.708	1.001	0.674	0.704	0.799	0.91	0.742	0.243	0.361	0.192	0.186	1.321
13.0153	0.772	0.791	0.76	0.692	0.611	0.634	0.628	0.765	0.466	0.457	0.559	0.536	0.199	0.176	0.213	0.189	0.734	0.73	0.733	0.709	0.816	0.886	0.701	0.71	0.357	0.431	0.591	0.618	0.327	0.255	0.262	0.229	0.232	0.665	0.659	0.637	0.722	0.685	1.185	0.925	0.719	0.824	0.665	0.757	0.224	0.318	0.19	0.185	1.275
13.082	0.787	0.818	0.788	0.714	0.652	0.65	0.603	0.61	0.493	0.514	0.582	0.555	0.264	0.179	0.217	0.288	0.693	0.727	0.753	0.721	0.823	0.903	0.719	0.706	0.348	0.416	0.621	0.631	0.289	0.253	0.445	0.233	0.233	0.621	0.67	0.616	0.713	0.694	1.273	0.601	0.747	0.83	0.855	0.727	0.206	0.328	0.194	0.191	1.55
13.1487	0.885	0.822	0.78	0.705	0.582	0.625	0.701	0.618	0.65	0.476	0.58	0.601	0.199	0.18	0.216	0.321	0.678	0.724	0.745	0.729	0.847	0.885	0.688	0.707	0.339	0.395	0.619	0.641	0.289	0.266	0.272	0.234	0.235	0.602	0.688	0.563	0.91	0.682	0.67	0.66	0.73	0.825	0.748	0.718	0.322	0.332	0.212	0.192	1.424
13.2155	0.876	0.869	0.773	0.714	0.771	0.519	0.71	0.651	0.458	0.469	0.571	0.541	0.197	0.181	0.458	0.201	0.672	0.747	0.777	0.717	0.858	0.848	0.659	0.718	0.332	0.408	0.588	0.642	0.305	0.263	0.282	0.242	0.233	0.588	0.68	0.542	0.681	0.705	1.019	0.945	0.776	0.81	0.722	0.753	0.211	0.337	0.203	0.19	1.266
13.2822	0.701	0.85	0.807	0.721	0.833	0.526	0.736	0.647	0.698	0.458	0.568	0.554	0.196	0.185	0.245	0.203	0.706	0.735	0.779	0.71	0.824	0.865	0.644	0.727	0.313	0.392	0.598	0.649	0.299	0.253	0.304	0.244	0.233	0.595	0.692	0.562	0.782	0.681	1.036	0.777	0.742	0.846	0.735	0.748	0.215	0.281	0.202	0.203	1.268
13.3488	0.726	0.628	0.819	0.726	0.751	0.685	0.694	0.714	0.484	0.511	0.56	0.607	0.202	0.192	0.224	0.271	0.714	0.741	0.785	0.706	0.829	0.881	0.667	0.722	0.359	0.39	0.584	0.647	0.303	0.307	0.299	0.239	0.24	0.595	0.693	0.57	0.713	0.726	0.974	0.796	0.762	0.792	0.738	0.739	0.219	0.28	0.208	0.2	1.265
13.4155	0.745	0.656	0.813	0.726	0.655	0.605	0.589	0.682	0.492	0.584	0.558	0.528	0.203	0.186	0.225	0.207	0.728	0.739	0.779	0.699	0.845	0.906	0.7	0.732	0.383	0.393	0.56	0.652	0.457	0.374	0.38	0.262	0.239	0.601	0.693	0.584	0.697	0.749	0.858	0.862	0.778	0.811	0.719	0.778	0.217	0.277	0.208	0.211	1.281
13.4822	0.739	0.666	0.805	0.746	0.603	0.641	0.653	0.645	0.456	0.479	0.574	0.589	0.211	0.19	0.235	0.21	0.729	0.746	0.776	0.709	0.847	0.888	0.661	0.739	0.394	0.386	0.557	0.633	0.303	0.258	0.288	0.268	0.242	0.608	0.699	0.585	0.673	0.694	0.735	1.073	0.72	0.834	0.733	0.753	0.221	0.281	0.21	0.205	1.299
13.5492	0.764	0.674	0.778	0.746	0.597	0.733	0.684	0.637	0.485	0.465	0.599	0.575	0.334	0.199	0.225	0.213	0.729	0.776	0.805	0.72	0.839	0.864	0.704	0.729	0.386	0.396	0.535	0.626	0.347	0.27	0.466	0.245	0.239	0.607	0.688	0.57	0.79	0.686	0.578	0.709	0.755	0.865	0.722	0.747	0.221	0.336	0.216	0.212	1.28
13.6158	0.752	0.706	0.786	0.75	0.619	0.886	0.646	0.716	0.52	0.463	0.61	0.727	0.216	0.198	0.24	0.212	0.733	0.746	0.808	0.732	0.857	0.92	0.7	0.705	0.337	0.392	0.554	0.616	0.537	0.303	0.291	0.257	0.24	0.615	0.694	0.585	0.746	0.72	0.836	0.994	0.769	0.865	0.747	0.74	0.231	0.303	0.22	0.212	1.323
13.6825	0.772	0.688	0.799	0.762	0.628	0.596	0.649	0.866	0.544	0.456	0.658	0.6	0.227	0.197	0.237	0.214	0.736	0.76	0.77	0.742	0.844	0.933	0.694	0.728	0.346	0.396	0.53	0.63	0.43	0.276	0.291	0.246	0.249	0.618	0.682	0.575	0.708	0.676	0.849	0.61	0.791	0.865	0.718	0.823	0.228	0.349	0.22	0.215	1.266
13.7492	0.764	0.729	0.805	0.747	0.582	0.682	0.634	0.755	0.549	0.467	0.638	0.635	0.216	0.202	0.234	0.217	0.739	0.728	0.786	0.755	0.885	1.089	0.695	0.734	0.357	0.382	0.543	0.611	0.313	0.306	0.391	0.25	0.246	0.624	0.702	0.591	0.689	0.752	1.037	1.037	0.783	0.868	0.77	0.747	0.233	0.314	0.23	0.217	1.3
13.8162	0.792	0.735	0.805	0.758	0.634	0.601	0.649	0.706	0.595	0.472	0.639	0.726	0.214	0.201	0.246	0.219	0.741	0.715	0.801	0.772	0.901	1.102	0.708	0.723	0.379	0.375	0.538	0.605	0.422	0.366	0.288	0.455	0.256	0.627	0.705	0.596	0.992	0.695	1.327	0.683	0.797	0.895	0.908	1.038	0.239	0.31	0.248	0.216	1.287
13.8828	0.791	0.73	0.827	0.771	0.659	0.594	0.645	0.823	0.52	0.541	0.63	0.522	0.219	0.202	0.343	0.223	0.761	0.728	0.799	0.74	0.851	0.992	0.74	0.722	0.369	0.378	0.51	0.646	0.317	0.304	0.345	0.398	0.254	0.631	0.707	0.579	0.668	0.718	0.722	0.667	0.836	0.892	0.756	0.716	0.239	0.388	0.228	0.226	1.264
13.9495	0.804	0.749	0.817	0.776	0.626	0.544	0.701	0.704	0.535	0.536	0.667	0.568	0.226	0.208	0.246	0.226	0.79	0.699	0.801	0.684	0.894	0.894	0.71	0.73	0.381	0.371	0.527	0.605	0.405	0.309	0.348	0.256	0.265	0.62	0.712	0.588	0.625	0.681	0.712	0.983	0.833	0.872	0.732	0.77	0.238	0.318	0.231	0.302	1.272
14.0162	0.811	0.738	0.842	0.771	0.631	0.623	0.694	0.639	0.516	0.715	0.616	0.553	0.232	0.206	0.266	0.264	0.813	0.722	0.798	0.68	0.827	0.949	0.712	0.739	0.325	0.395	0.5	0.66	0.325	0.3	0.29	0.686	0.259	0.642	0.721	0.582	0.821	0.673	0.926	0.747	0.871	0.885	0.716	0.783	0.24	0.429	0.229	0.232	1.248
14.0828	0.818	0.783	0.83	0.767	0.629	0.662	0.67	0.65	0.577	0.47	0.623	0.562	0.229	0.212	0.294	0.228	0.784	0.672	0.785	0.701	0.86	1.023	0.72	0.736	0.326	0.401	0.527	0.605	0.451	0.285	0.398	0.459	0.257	0.646	0.707	0.568	0.834	0.597	1.109	1.177	0.81	0.879	0.711	0.748	0.265	0.345	0.236	0.233	1.264
14.1497	0.84	0.783	0.839	0.77	0.563	0.625	0.79	0.685	0.531	0.484	0.629	0.656	0.239	0.215	0.393	0.237	0.804	0.684	0.794	0.693	0.86	0.981	0.729	0.708	0.325	0.448	0.485	0.663	0.348	0.329	0.341	0.263	0.258	0.656	0.718	0.563	0.69	0.7	1.143	0.861	0.855	0.904	0.723	0.792	0.277	0.409	0.235	0.251	1.25
14.2163	0.831	0.795	0.832	0.783	0.723	0.668	0.79	0.715	0.461	0.479	0.677	0.695	0.231	0.234	0.255	0.235	0.761	0.658	0.793	0.72	0.894	0.975	0.727	0.73	0.353	0.43	0.517	0.604	0.322	0.3	0.297	0.28	0.249	0.647	0.713	0.566	1.034	0.678	0.913	0.883	0.792	0.886	0.724	0.74	0.248	0.354	0.237	0.245	1.252
14.283	0.861	0.79	0.835	0.792	0.657	0.639	0.734	0.663	0.461	0.489	0.577	0.576	0.234	0.216	0.259	0.26	0.772	0.671	0.783	0.709	0.87	0.996	0.744	0.733	0.346	0.423	0.466	0.667	0.331	0.286	0.302	0.28	0.249	0.658	0.746	0.565	0.724	0.721	0.94	0.634	0.859	0.854	0.71	0.782	0.249	0.415	0.282	0.239	1.237
14.3497	0.873	0.814	0.821	0.796	0.596	0.618	0.677	0.811	0.449	0.517	0.643	0.561	0.244	0.222	0.26	0.241	0.752	0.639	0.798	0.726	0.839	0.999	0.743	0.739	0.377	0.427	0.515	0.594	0.334	0.298	0.392	0.262	0.254	0.655	0.734	0.569	0.74	0.712	0.898	0.914	0.788	0.841	0.717	0.783	0.249	0.367	0.242	0.248	1.252
14.4167	0.845	0.809	0.839	0.792	0.609	0.699	0.674	0.641	0.474	0.492	0.628	0.565	0.286	0.237	0.267	0.239	0.806	0.678	0.813	0.705	0.813	0.943	0.724	0.741	0.359	0.438	0.467	0.672	0.349	0.362	0.402	0.273	0.257	0.652	0.745	0.567	1.097	0.663	0.934	0.941	0.814	0.832	0.707	0.816	0.248	0.422	0.277	0.254	1.229
14.4833	0.83	0.828	0.814	0.793	0.613	0.645	0.675	0.654	0.489	0.502	0.67	0.589	0.247	0.229	0.262	0.245	0.793	0.667	0.813	0.718	0.891	1.016	0.743	0.747	0.348	0.443	0.52	0.579	0.334	0.296	0.31	0.29	0.246	0.656	0.741	0.571	0.71	0.667	1.082	0.727	0.837	0.833	0.697	0.714	0.259	0.385	0.245	0.247	1.232
14.55	0.826	0.814	0.798	0.795	0.741	0.639	0.682	0.662	0.568	0.452	0.609	0.556	0.243	0.226	0.271	0.245	0.791	0.746	0.834	0.705	0.874	0.987	0.723	0.748	0.322	0.432	0.478	0.645	0.377	0.308	0.303	0.346	0.256	0.649	0.764	0.569	0.659	0.659	1.418	0.91	0.885	0.812	0.731	0.739	0.257	0.437	0.257	0.328	1.215
14.6167	0.848	0.833	0.823	0.79	0.635	0.668	0.673	0.643	0.522	0.442	0.627	0.58	0.242	0.231	0.27	0.248	0.826	0.724	0.842	0.743	0.913	0.974	0.75	0.75	0.339	0.411	0.524	0.564	0.374	0.34	0.317	0.266	0.258	0.656	0.76	0.567	0.669	0.694	0.771	0.738	0.792	0.858	0.74	0.775	0.259	0.395	0.252	0.263	1.225
14.6833	0.875	0.772	0.843	0.8	0.63	0.678	0.655	0.748	0.494	0.481	0.571	0.589	0.247	0.231	0.277	0.254	0.828	0.78	0.846	0.715	0.928	1.038	0.77	0.747	0.331	0.414	0.484	0.651	0.67	0.3	0.317	0.307	0.26	0.66	0.788	0.568	0.914	0.754	0.653	0.973	0.887	0.801	0.75	0.786	0.265	0.425	0.263	0.259	1.203
14.7503	0.89	0.824	0.854	0.808	0.595	0.651	0.686	0.811	0.484	0.468	0.592	0.628	0.252	0.23	0.281	0.253	0.83	0.739	0.847	0.736	0.897	1.041	0.756	0.745	0.349	0.388	0.524	0.579	0.397	0.294	0.363	0.269	0.254	0.664	0.76	0.575	0.727	1.146	1.016	1.651	0.801	0.855	0.748	0.785	0.268	0.403	0.257	0.259	1.214
14.817	0.871	0.711	0.872	0.776	0.59	0.752	0.732	0.796	0.484	0.475	0.548	0.695	0.257	0.235	0.287	0.261	0.811	0.816	0.83	0.728	0.859	0.992	0.734	0.737	0.351	0.408	0.486	0.662	0.469	0.303	0.316	0.278	0.263	0.671	0.779	0.568	0.771	0.637	1.568	1.348	0.851	0.806	0.745	0.75	0.271	0.438	0.262	0.27	1.191
14.8837	0.778	0.648	0.862	0.67	0.903	0.778	0.748	0.651	0.498	0.477	0.612	0.775	0.251	0.236	0.28	0.262	0.836	0.813	0.837	0.749	0.918	1.018	0.706	0.733	0.356	0.398	0.523	0.579	0.345	0.452	0.316	0.319	0.261	0.668	0.781	0.566	0.679	0.628	0.93	1.162	0.853	0.769	0.77	0.715	0.275	0.414	0.263	0.267	1.204
14.9503	0.8	0.671	0.885	0.675	0.58	0.61	0.669	0.673	0.506	0.459	0.577	0.777	0.255	0.314	0.291	0.264	0.816	0.847	0.851	0.75	0.869	0.965	0.761	0.736	0.343	0.419	0.481	0.655	0.368	0.449	0.344	0.34	0.276	0.68	0.798	0.575	0.876	0.676	0.811	1.031	0.918	1.012	0.755	0.928	0.285	0.447	0.265	0.267	1.177
15.0172	0.788	0.695	0.895	0.716	0.664	0.725	0.694	0.673	0.525	0.467	0.627	0.792	0.258	0.251	0.312	0.277	0.841	0.828	0.836	0.765	0.936	0.852	0.768	0.737	0.369	0.453	0.518	0.569	0.377	0.306	0.359	0.275	0.281	0.667	0.796	0.605	0.882	0.669	0.714	1.28	0.865	0.755	0.751	0.821	0.272	0.427	0.265	0.275	1.22
15.0838	0.806	0.722	0.904	0.722	0.652	0.588	0.684	0.663	0.476	0.468	0.666	0.783	0.305	0.248	0.285	0.265	0.854	0.836	0.843	0.765	0.924	0.833	0.765	0.739	0.379	0.434	0.516	0.57	0.367	0.313	0.322	0.324	0.294	0.672	0.8	0.562	0.73	1.555	0.716	1.244	0.852	0.835	0.724	0.774	0.278	0.434	0.278	0.273	1.215
15.1505	0.815	0.732	0.887	0.733	0.661	0.591	0.679	0.673	0.453	0.466	0.571	0.767	0.27	0.244	0.286	0.327	0.824	0.858	0.852	0.743	0.876	0.842	0.753	0.745	0.372	0.438	0.468	0.637	0.379	0.627	0.327	0.277	0.312	0.69	0.823	0.55	0.767	1.19	0.698	0.699	0.88	0.812	0.762	0.775	0.279	0.473	0.273	0.278	1.202
15.2172	0.825	0.762	0.852	0.761	0.606	0.615	0.658	0.657	0.461	0.435	0.637	0.751	0.265	0.245	0.292	0.336	0.823	0.795	0.843	0.773	0.94	0.87	0.752	0.747	0.431	0.441	0.515	0.558	0.367	0.314	0.337	0.299	0.308	0.696	0.822	0.548	0.711	1.207	0.769	0.91	0.867	0.803	0.744	0.798	0.277	0.319	0.277	0.281	1.217
15.2838	0.84	0.761	0.897	0.775	0.685	0.822	0.769	0.706	0.487	0.423	0.609	0.779	0.279	0.246	0.299	0.274	0.823	0.823	0.858	0.778	0.898	0.88	0.783	0.747	0.371	0.441	0.475	0.637	0.427	0.316	0.334	0.287	0.308	0.713	0.852	0.555	0.671	1.298	0.78	0.789	0.918	0.801	0.747	0.807	0.285	0.348	0.276	0.284	1.22
15.3508	0.857	0.77	0.902	0.774	0.634	0.761	0.685	0.668	0.495	0.424	0.607	0.835	0.268	0.251	0.288	0.273	0.811	0.795	0.847	0.748	0.913	0.913	0.774	0.75	0.365	0.411	0.476	0.649	0.372	0.399	0.402	0.291	0.29	0.704	0.831	0.555	0.853	0.87	0.778	0.882	0.922	0.822	0.748	0.789	0.279	0.358	0.283	0.307	1.186
15.4175	0.854	0.796	0.892	0.785	0.648	0.631	0.708	0.688	0.486	0.451	0.64	0.812	0.27	0.248	0.372	0.269	0.814	0.726	0.848	0.76	0.901	0.929	0.788	0.75	0.403	0.41	0.526	0.558	0.379	0.447	0.396	0.288	0.294	0.691	0.829	0.547	0.884	0.737	0.815	1	0.889	0.804	0.753	0.798	0.281	0.344	0.276	0.286	1.163
15.4842	0.877	0.778	0.85	0.788	0.632	0.58	0.789	0.636	0.498	0.453	0.598	0.79	0.278	0.264	0.309	0.278	0.795	0.763	0.858	0.786	0.902	0.932	0.81	0.753	0.323	0.434	0.479	0.655	0.383	0.325	0.339	0.344	0.291	0.703	0.843	0.555	1.43	0.732	0.677	1.479	0.926	0.831	0.774	0.759	0.285	0.377	0.29	0.293	1.163
15.5508	0.861	0.779	0.866	0.785	0.723	0.941	0.696	1.108	0.494	0.463	0.607	0.78	0.273	0.252	0.308	0.279	0.798	0.76	0.868	0.644	0.916	0.954	0.793	0.758	0.312	0.433	0.477	0.667	0.443	0.336	0.341	0.288	0.297	0.708	0.847	0.559	1.307	0.685	0.696	0.718	0.948	0.833	0.757	0.817	0.304	0.386	0.282	0.314	1.164
15.6178	0.875	0.82	0.874	0.77	0.705	0.59	0.679	0.897	0.458	0.474	0.645	0.793	0.279	0.254	0.34	0.329	0.807	0.688	0.867	0.654	1.123	0.898	0.82	0.756	0.347	0.426	0.514	0.576	0.378	0.311	0.37	0.298	0.297	0.714	0.846	0.565	0.739	0.996	0.811	0.854	0.936	0.842	0.75	0.807	0.286	0.373	0.282	0.312	1.176
15.6845	0.873	0.821	0.889	0.783	0.653	0.732	0.673	0.682	0.465	0.495	0.621	0.785	0.314	0.26	0.311	0.29	0.806	0.704	0.822	0.664	1.188	0.931	0.814	0.766	0.355	0.426	0.514	0.58	0.37	0.314	0.341	0.296	0.321	0.722	0.845	0.577	0.9	1.333	0.997	0.719	0.939	0.84	0.748	0.815	0.294	0.382	0.289	0.296	1.183
15.7512	0.867	0.804	0.922	0.749	0.615	1.181	0.791	0.659	0.467	0.511	0.596	0.801	0.283	0.26	0.309	0.288	0.801	0.732	0.851	0.649	1.119	0.971	0.807	0.767	0.348	0.42	0.474	0.646	0.368	0.342	0.34	0.29	0.328	0.719	0.85	0.572	0.831	1.218	1.157	1.382	0.943	0.875	0.753	0.731	0.297	0.423	0.292	0.305	1.168
15.8178	0.883	0.838	0.911	0.708	0.842	0.662	0.709	0.896	0.465	0.505	0.623	0.812	0.283	0.258	0.315	0.291	0.843	0.68	0.87	0.674	1.133	0.985	0.805	0.768	0.374	0.423	0.501	0.582	0.382	0.322	0.347	0.308	0.328	0.722	0.862	0.578	0.72	0.832	0.825	1.06	0.922	0.857	0.748	0.733	0.297	0.392	0.293	0.307	1.192
15.8847	0.871	0.842	0.931	0.761	1.04	0.639	0.71	0.842	0.478	0.526	0.606	0.835	0.29	0.27	0.348	0.297	0.821	0.742	0.868	0.665	1.116	1.004	0.769	0.783	0.375	0.419	0.459	0.647	0.423	0.348	0.349	0.294	0.333	0.729	0.882	0.584	1.184	1.222	0.827	1.31	0.969	0.864	0.766	0.744	0.305	0.429	0.3	0.309	1.194
15.9513	0.874	0.848	0.939	0.773	0.627	0.598	0.76	1.127	0.472	0.5	0.586	0.834	0.298	0.27	0.311	0.291	0.827	0.727	0.869	0.676	1.165	1.017	0.78	0.778	0.371	0.409	0.457	0.647	0.384	0.329	0.361	0.341	0.339	0.725	0.871	0.584	0.753	1.179	0.723	0.722	0.934	0.837	0.783	0.789	0.302	0.441	0.306	0.308	1.182
16.018	0.86	0.838	0.934	0.734	0.824	0.614	0.705	0.895	0.484	0.565	0.57	0.83	0.293	0.277	0.312	0.296	0.845	0.731	0.869	0.67	1.164	1.036	0.786	0.742	0.372	0.42	0.461	0.649	0.381	0.347	0.353	0.3	0.319	0.766	0.879	0.575	0.952	1.017	0.803	0.822	0.925	0.806	0.78	0.808	0.307	0.441	0.307	0.309	1.174
16.0847	0.87	0.834	0.926	0.734	0.736	0.698	0.711	0.926	0.484	0.548	0.579	0.839	0.296	0.266	0.344	0.301	0.849	0.746	0.874	0.675	1.166	1.038	0.798	0.711	0.377	0.425	0.455	0.647	0.419	0.328	0.349	0.319	0.289	0.692	0.849	0.582	1.018	1.3	1.016	0.948	0.934	0.85	0.807	0.824	0.329	0.451	0.305	0.332	1.175
16.1513	0.889	0.85	0.908	0.718	0.617	0.651	0.699	0.691	0.466	0.55	0.6	0.83	0.308	0.309	0.325	0.296	0.878	0.706	0.868	0.694	1.12	1.092	0.769	0.717	0.39	0.434	0.481	0.594	0.401	0.332	0.364	0.392	0.28	0.612	0.827	0.529	0.83	0.776	1.008	0.961	0.919	0.846	0.761	0.766	0.314	0.444	0.301	0.339	1.185
16.2183	0.899	0.856	0.916	0.744	0.878	0.602	0.661	0.776	0.462	0.443	0.584	0.839	0.302	0.276	0.321	0.302	0.919	0.728	0.867	0.695	1.093	1.083	0.785	0.714	0.427	0.431	0.475	0.592	0.377	0.329	0.381	0.348	0.269	0.64	0.836	0.522	0.704	1.137	0.791	1.26	0.91	0.882	0.76	0.783	0.319	0.451	0.311	0.314	1.183
16.285	0.888	0.863	0.924	0.773	0.961	0.722	0.707	0.76	0.455	0.433	0.582	0.828	0.307	0.274	0.331	0.337	0.833	0.698	0.878	0.704	1.088	1.078	0.818	0.735	0.407	0.41	0.472	0.597	0.444	0.346	0.356	0.306	0.265	0.662	0.825	0.536	1.323	0.873	0.791	1.064	0.936	0.873	0.788	0.784	0.322	0.45	0.316	0.383	1.177
16.3517	0.895	0.857	0.932	0.728	0.638	0.947	0.693	0.88	0.456	0.437	0.589	0.826	0.313	0.281	0.322	0.313	0.761	0.689	0.876	0.735	1.062	1.051	0.816	0.737	0.4	0.381	0.444	0.577	0.39	0.454	0.359	0.363	0.266	0.681	0.814	0.541	1.305	0.867	1.12	0.901	0.95	0.861	0.811	0.785	0.322	0.367	0.316	0.321	1.199
16.4183	0.911	0.851	0.918	0.714	0.836	0.604	0.677	0.76	0.468	0.478	0.589	0.844	0.311	0.286	0.332	0.306	0.756	0.66	0.889	0.723	1.154	1.057	0.844	0.736	0.38	0.394	0.457	0.606	0.405	0.371	0.356	0.329	0.258	0.68	0.813	0.546	0.738	0.719	1.008	0.82	0.941	0.861	0.774	0.744	0.324	0.46	0.323	0.328	1.17
16.4853	0.904	0.856	0.917	0.734	0.65	0.624	0.703	0.973	0.475	0.444	0.607	0.841	0.311	0.284	0.33	0.314	0.783	0.664	0.884	0.734	1.189	1.042	0.834	0.74	0.382	0.395	0.445	0.61	0.397	0.442	0.363	0.304	0.26	0.682	0.811	0.553	1.163	0.712	1.086	0.768	0.948	0.865	0.771	0.736	0.32	0.466	0.329	0.324	1.169
16.552	0.894	0.861	0.895	0.733	0.866	0.687	0.687	1.086	0.459	0.448	0.573	0.837	0.324	0.285	0.351	0.316	0.794	0.685	0.888	0.735	1.18	1.054	0.832	0.768	0.404	0.4	0.44	0.614	0.403	0.358	0.383	0.345	0.275	0.686	0.809	0.555	1.103	0.784	1.251	1.34	0.933	0.866	0.799	0.856	0.328	0.462	0.323	0.333	1.165
16.6187	0.909	0.753	0.884	0.747	0.678	1.263	0.677	0.832	0.466	0.462	0.562	0.84	0.314	0.286	0.336	0.317	0.82	0.698	0.888	0.74	1.14	1.037	0.856	0.748	0.368	0.403	0.431	0.605	0.395	0.346	0.371	0.332	0.261	0.686	0.819	0.56	1.25	1.375	0.749	0.973	0.942	0.866	0.772	0.768	0.324	0.47	0.327	0.339	1.148
16.6853	0.906	0.801	0.878	0.734	0.66	0.604	0.749	0.732	0.466	0.443	0.559	0.834	0.318	0.284	0.337	0.31	0.827	0.707	0.89	0.742	1.138	1.034	0.801	0.739	0.369	0.397	0.424	0.592	0.399	0.347	0.378	0.321	0.257	0.685	0.818	0.562	1.306	0.861	1.134	1.109	0.925	0.841	0.796	0.812	0.327	0.469	0.358	0.335	1.144
16.752	0.891	0.795	0.89	0.746	0.683	0.613	0.964	0.886	0.469	0.439	0.572	0.817	0.318	0.289	0.349	0.318	0.827	0.702	0.835	0.751	1.183	1.03	0.786	0.735	0.39	0.399	0.42	0.583	0.396	0.363	0.365	0.327	0.267	0.694	0.815	0.554	1.046	0.789	0.744	1.114	0.926	0.829	0.769	0.792	0.332	0.481	0.329	0.337	1.141
16.8188	0.847	0.802	0.851	0.722	0.75	0.724	0.72	0.734	0.464	0.476	0.567	0.817	0.327	0.293	0.339	0.321	0.85	0.702	0.87	0.755	1.146	1.042	0.825	0.755	0.391	0.398	0.416	0.578	0.401	0.393	0.373	0.585	0.261	0.706	0.808	0.548	1.114	0.734	0.896	1.103	0.929	0.84	0.79	0.828	0.336	0.486	0.345	0.342	1.136
16.8855	0.926	0.843	0.862	0.78	0.923	0.683	1.448	1.365	0.463	0.463	0.562	0.836	0.318	0.299	0.356	0.322	0.845	0.727	0.886	0.758	1.154	1.03	0.787	0.715	0.404	0.396	0.386	0.543	0.41	0.349	0.381	0.324	0.262	0.716	0.808	0.536	1.006	1.033	0.688	0.914	0.934	0.848	0.79	0.824	0.34	0.413	0.337	0.341	1.139
16.9522	0.861	0.865	0.857	0.75	0.697	0.622	0.655	1.171	0.471	0.457	0.549	0.815	0.326	0.298	0.341	0.316	0.872	0.715	0.889	0.763	1.178	1.033	0.82	0.708	0.4	0.411	0.406	0.584	0.415	0.357	0.376	0.466	0.259	0.724	0.817	0.557	1.066	0.818	0.778	1.378	0.925	0.845	0.765	0.821	0.338	0.499	0.337	0.35	1.122
17.0188	0.868	0.893	0.851	0.742	0.898	0.639	0.686	1.182	0.472	0.477	0.551	0.806	0.329	0.297	0.366	0.322	0.875	0.732	0.888	0.76	1.174	1.038	0.827	0.685	0.399	0.406	0.405	0.586	0.41	0.536	0.415	0.344	0.263	0.736	0.806	0.557	0.678	0.757	0.918	1.152	0.93	0.83	0.751	0.834	0.345	0.51	0.338	0.345	1.117
17.0858	0.881	0.865	0.831	0.669	0.745	0.818	0.674	0.687	0.472	0.476	0.546	0.804	0.336	0.302	0.354	0.321	0.876	0.728	0.886	0.76	1.169	1.034	0.821	0.697	0.396	0.41	0.398	0.584	0.412	0.361	0.383	0.327	0.265	0.739	0.8	0.568	0.723	1.242	1.265	0.79	0.948	0.832	0.759	0.813	0.342	0.516	0.345	0.349	1.111
17.1525	0.896	0.903	0.855	0.691	0.953	0.601	1.527	0.771	0.481	0.526	0.535	0.855	0.331	0.307	0.357	0.329	0.875	0.759	0.87	0.76	1.19	1.01	0.823	0.711	0.4	0.394	0.38	0.547	0.417	0.387	0.385	0.328	0.271	0.747	0.793	0.541	0.838	1.297	0.93	0.786	0.953	0.821	0.763	0.811	0.345	0.442	0.342	0.388	1.11
17.2192	0.894	0.902	0.771	0.616	0.766	0.634	0.785	0.682	0.472	0.559	0.54	0.807	0.325	0.389	0.35	0.33	0.891	0.707	0.875	0.757	1.167	1.012	0.828	0.686	0.398	0.396	0.392	0.58	0.61	0.353	0.376	0.327	0.267	0.749	0.802	0.548	0.823	0.82	0.708	0.846	0.939	0.82	0.76	0.828	0.356	0.534	0.344	0.344	1.085
17.2858	0.903	0.906	0.767	0.614	0.728	0.84	0.889	1.157	0.478	0.578	0.539	0.808	0.337	0.309	0.354	0.33	0.9	0.698	0.869	0.759	1.062	1.016	0.821	0.674	0.396	0.393	0.397	0.588	0.421	0.363	0.385	0.324	0.271	0.757	0.8	0.554	1.123	0.99	0.687	0.779	0.936	0.81	0.763	0.802	0.348	0.542	0.35	0.358	1.083
17.3525	0.909	0.898	0.754	0.616	0.686	0.765	0.681	0.687	0.488	0.562	0.537	0.813	0.336	0.313	0.359	0.333	0.881	0.68	0.872	0.751	1.126	0.997	0.794	0.701	0.36	0.386	0.411	0.597	0.41	0.352	0.391	0.327	0.274	0.769	0.801	0.556	0.982	1.149	0.695	0.826	0.924	0.817	0.758	0.815	0.351	0.538	0.35	0.357	1.207
17.4195	0.902	0.896	0.761	0.633	0.669	0.794	1.451	0.976	0.485	0.591	0.547	0.798	0.342	0.311	0.387	0.331	0.881	0.653	0.846	0.749	1.163	0.979	0.784	0.707	0.369	0.385	0.409	0.592	0.415	0.361	0.402	0.333	0.277	0.777	0.816	0.558	0.769	0.847	0.978	0.834	0.918	0.801	0.749	0.814	0.358	0.546	0.354	0.364	1.078
17.4862	0.876	0.892	0.77	0.658	0.645	0.642	0.699	0.686	0.489	0.454	0.537	0.794	0.344	0.311	0.37	0.349	0.879	0.609	0.844	0.755	1.099	0.961	0.787	0.641	0.362	0.385	0.406	0.58	0.42	0.359	0.391	0.338	0.274	0.784	0.825	0.568	0.888	1.125	1.422	1.054	0.953	0.849	0.756	0.82	0.363	0.558	0.349	0.363	1.078
17.5528	0.893	0.892	0.763	0.655	1.128	0.692	1.509	0.737	0.487	0.447	0.541	0.79	0.346	0.315	0.366	0.344	0.884	0.579	0.856	0.759	1.067	0.963	0.79	0.696	0.364	0.389	0.412	0.587	0.425	0.368	0.413	0.351	0.268	0.788	0.827	0.564	0.891	0.895	1.472	1.082	0.915	0.818	0.766	0.804	0.355	0.393	0.361	0.363	1.074
17.6195	0.896	0.836	0.736	0.637	0.647	0.638	0.67	0.689	0.478	0.459	0.538	0.772	0.341	0.322	0.361	0.344	0.87	0.572	0.852	0.763	1.042	0.993	0.81	0.662	0.371	0.381	0.42	0.592	0.424	0.374	0.4	0.343	0.272	0.861	0.846	0.577	1.008	0.806	0.691	0.722	0.928	0.772	0.794	0.796	0.355	0.412	0.361	0.368	1.076
17.6863	0.895	0.794	0.702	0.651	0.706	0.683	0.916	0.779	0.489	0.465	0.528	0.757	0.338	0.309	0.36	0.343	0.87	0.571	0.843	0.768	1.033	0.977	0.815	0.696	0.373	0.377	0.403	0.586	0.425	0.369	0.399	0.36	0.275	0.677	0.869	0.591	1.556	0.788	1.022	0.862	0.921	0.816	0.771	0.8	0.363	0.392	0.364	0.368	1.064
17.753	0.91	0.759	0.679	0.644	0.712	0.696	0.985	1.198	0.475	0.508	0.524	0.753	0.353	0.314	0.374	0.344	0.86	0.561	0.844	0.767	0.989	0.998	0.804	0.671	0.37	0.38	0.405	0.578	0.421	0.366	0.394	0.346	0.272	0.709	0.866	0.565	1.014	0.877	1.059	0.771	0.903	0.808	0.753	0.822	0.365	0.405	0.369	0.386	1.051
17.8197	0.907	0.728	0.635	0.622	0.591	1.339	1.368	0.807	0.476	0.527	0.522	0.729	0.363	0.345	0.397	0.348	0.873	0.56	0.843	0.765	1.022	0.98	0.799	0.661	0.372	0.381	0.417	0.576	0.428	0.368	0.401	0.348	0.272	0.745	0.876	0.529	0.895	1.296	1.032	0.753	0.923	0.824	0.738	0.829	0.363	0.409	0.364	0.386	1.046
17.8863	0.92	0.771	0.633	0.643	0.694	0.745	0.693	0.673	0.488	0.513	0.508	0.702	0.344	0.323	0.367	0.368	0.898	0.555	0.844	0.765	1.107	0.956	0.769	0.679	0.357	0.379	0.412	0.583	0.428	0.384	0.4	0.344	0.269	0.767	0.919	0.531	1.356	0.983	0.873	0.82	0.9	0.798	0.717	0.778	0.367	0.406	0.382	0.381	1.038
17.953	0.913	0.805	0.635	0.689	0.682	0.818	0.685	1.12	0.493	0.577	0.498	0.695	0.354	0.327	0.371	0.354	0.864	0.559	0.84	0.766	1.111	0.958	0.801	0.641	0.364	0.365	0.396	0.587	0.435	0.365	0.403	0.35	0.264	0.787	0.931	0.539	0.891	1.249	0.967	0.764	0.934	0.807	0.73	0.807	0.391	0.411	0.376	0.382	1.064
18.02	0.904	0.79	0.654	0.722	0.659	0.912	1.393	1.326	0.491	0.469	0.477	0.686	0.351	0.331	0.381	0.359	0.814	0.56	0.835	0.768	1.129	0.951	0.791	0.682	0.348	0.363	0.392	0.59	0.444	0.375	0.418	0.367	0.259	0.802	0.918	0.546	0.821	0.717	0.839	0.766	0.947	0.791	0.702	0.794	0.381	0.413	0.371	0.38	1.19
18.0867	0.918	0.774	0.647	0.753	0.643	0.661	1.291	0.786	0.493	0.528	0.484	0.679	0.348	0.326	0.387	0.349	0.815	0.563	0.831	0.769	1.141	0.942	0.777	0.677	0.344	0.347	0.39	0.587	0.45	0.379	0.425	0.362	0.252	0.794	0.921	0.559	1.539	1.56	1.036	1.375	0.913	0.795	0.706	0.799	0.375	0.425	0.384	0.383	1.34
18.1533	0.95	0.807	0.668	0.776	0.625	0.664	0.719	0.894	0.49	0.622	0.487	0.68	0.361	0.323	0.38	0.362	0.825	0.565	0.831	0.769	0.994	0.923	0.775	0.661	0.382	0.342	0.399	0.591	0.451	0.37	0.411	0.359	0.252	0.79	0.889	0.56	1.236	1.112	1.21	0.828	0.934	0.804	0.696	0.796	0.381	0.427	0.382	0.387	1.074
18.22	0.917	0.833	0.644	0.779	0.668	0.686	0.702	1.26	0.491	0.589	0.469	0.666	0.382	0.328	0.378	0.366	0.825	0.563	0.828	0.768	1.101	0.918	0.762	0.693	0.387	0.347	0.396	0.583	0.445	0.385	0.413	0.361	0.251	0.792	0.895	0.568	1.538	1.058	0.952	0.756	0.921	0.794	0.711	0.756	0.378	0.426	0.38	0.386	0.998
18.287	0.941	0.852	0.635	0.791	0.648	0.725	0.734	1.066	0.494	0.521	0.491	0.647	0.355	0.327	0.383	0.358	0.822	0.567	0.838	0.767	1.083	0.913	0.757	0.691	0.371	0.348	0.393	0.587	0.443	0.38	0.428	0.362	0.25	0.795	0.915	0.575	0.836	0.89	0.737	1.043	0.93	0.809	0.742	0.75	0.38	0.434	0.38	0.39	0.996
18.3537	0.938	0.86	0.697	0.832	0.648	0.668	0.855	1.194	0.517	0.489	0.488	0.679	0.355	0.327	0.373	0.362	0.814	0.615	0.834	0.764	1.016	0.933	0.757	0.705	0.362	0.347	0.381	0.536	0.469	0.385	0.423	0.357	0.246	0.789	0.932	0.576	0.871	1.156	0.777	0.871	0.918	0.857	0.746	0.742	0.38	0.402	0.378	0.397	0.995
18.4203	0.958	0.827	0.664	0.76	1.039	0.641	0.837	0.803	0.505	0.437	0.467	0.637	0.353	0.337	0.388	0.361	0.825	0.575	0.836	0.767	1.063	0.885	0.754	0.689	0.368	0.341	0.411	0.579	0.448	0.379	0.418	0.353	0.251	0.79	0.929	0.59	1.095	0.731	0.692	0.856	0.921	0.884	0.75	0.761	0.389	0.448	0.387	0.397	0.978
18.487	0.956	0.808	0.712	0.762	1.03	1.16	0.743	0.713	0.499	0.485	0.486	0.619	0.362	0.33	0.383	0.358	0.845	0.562	0.835	0.766	0.985	0.872	0.763	0.693	0.37	0.34	0.398	0.582	0.452	0.38	0.429	0.364	0.249	0.79	0.932	0.589	0.944	1.184	0.77	1.368	0.914	0.933	0.759	0.765	0.382	0.445	0.383	0.4	0.997
18.5537	0.952	0.813	0.734	0.76	0.731	0.646	1.078	0.726	0.494	0.602	0.489	0.61	0.38	0.333	0.396	0.368	0.878	0.567	0.84	0.766	0.914	0.868	0.638	0.702	0.356	0.35	0.392	0.588	0.461	0.38	0.43	0.362	0.249	0.779	0.932	0.583	0.884	0.774	1.014	0.844	0.903	0.941	0.744	0.782	0.39	0.499	0.396	0.404	0.969
18.6205	0.946	0.852	0.749	0.783	0.669	0.677	1.292	0.966	0.519	0.559	0.478	0.595	0.375	0.337	0.385	0.37	0.869	0.564	0.801	0.766	1.018	0.873	0.665	0.709	0.369	0.362	0.381	0.596	0.455	0.39	0.417	0.358	0.244	0.782	0.933	0.578	1.022	1.031	1.109	1.056	0.9	0.996	0.78	0.747	0.393	0.452	0.397	0.412	0.993
18.6872	0.923	0.868	0.766	0.817	0.705	0.683	1.308	0.823	0.509	0.572	0.503	0.586	0.363	0.337	0.391	0.363	0.881	0.56	0.722	0.768	1.105	0.909	0.689	0.692	0.4	0.336	0.389	0.6	0.455	0.388	0.435	0.373	0.241	0.783	0.941	0.582	0.903	1.197	0.819	0.777	0.918	0.99	0.817	0.738	0.393	0.467	0.394	0.406	1.044
18.7538	0.918	0.903	0.769	0.82	1.234	0.864	1.296	0.693	0.508	0.57	0.464	0.573	0.37	0.346	0.393	0.372	0.891	0.558	0.76	0.774	1.066	0.889	0.7	0.671	0.37	0.34	0.387	0.596	0.457	0.395	0.428	0.368	0.244	0.797	0.947	0.582	0.857	1.183	1.035	0.809	0.911	1.016	0.828	0.758	0.395	0.471	0.402	0.414	1.014
18.8205	0.895	0.919	0.785	0.857	0.669	0.682	1.776	0.754	0.502	0.464	0.485	0.566	0.373	0.342	0.395	0.367	0.87	0.57	0.809	0.773	0.985	0.898	0.729	0.688	0.359	0.359	0.369	0.541	0.464	0.385	0.426	0.358	0.24	0.827	0.944	0.58	0.896	0.912	0.763	0.952	0.92	1.001	0.745	0.733	0.403	0.438	0.4	0.411	1.23
18.8875	0.907	0.905	0.779	0.796	0.702	0.87	0.811	0.908	0.503	0.457	0.481	0.56	0.379	0.349	0.395	0.372	0.871	0.554	0.817	0.774	1.035	0.857	0.732	0.671	0.38	0.353	0.384	0.587	0.458	0.387	0.422	0.356	0.232	0.709	0.946	0.591	0.86	1.248	0.818	1.04	0.918	1.003	0.719	0.745	0.4	0.478	0.412	0.412	1.195
18.9542	0.916	0.924	0.775	0.813	0.675	0.696	0.938	0.775	0.516	0.459	0.474	0.562	0.369	0.339	0.399	0.385	0.866	0.549	0.817	0.779	1.046	0.837	0.758	0.635	0.385	0.357	0.382	0.589	0.526	0.406	0.433	0.369	0.226	0.747	0.939	0.593	0.992	0.823	0.849	0.957	0.942	0.992	0.812	0.761	0.391	0.489	0.402	0.41	1.144
19.0208	0.917	0.931	0.776	0.842	0.883	0.809	1.386	1.321	0.531	0.456	0.485	0.555	0.384	0.354	0.401	0.429	0.847	0.554	0.815	0.777	1.036	0.855	0.747	0.655	0.379	0.374	0.381	0.588	0.466	0.402	0.427	0.372	0.23	0.782	0.931	0.597	1.141	0.939	0.658	0.768	0.945	1.009	0.793	0.746	0.407	0.484	0.408	0.427	1.293
19.0875	0.924	0.932	0.769	0.853	0.754	0.695	1.513	0.753	0.522	0.477	0.507	0.538	0.386	0.356	0.408	0.382	0.842	0.576	0.812	0.779	1.046	0.883	0.743	0.659	0.373	0.381	0.382	0.577	0.478	0.401	0.429	0.382	0.225	0.798	0.92	0.597	1.036	1.219	0.735	0.935	0.954	1.008	0.729	0.743	0.406	0.497	0.413	0.44	1.173
19.1542	0.927	0.932	0.755	0.855	1.016	0.657	0.857	1.031	0.503	0.466	0.47	0.537	0.381	0.348	0.404	0.376	0.849	0.594	0.811	0.784	0.975	0.87	0.743	0.693	0.367	0.382	0.376	0.576	0.472	0.407	0.435	0.369	0.223	0.805	0.929	0.61	1.032	0.787	0.839	1.15	0.953	0.986	0.76	0.715	0.407	0.5	0.415	0.427	0.931
19.2212	0.932	0.908	0.767	0.867	0.786	0.787	0.772	1.21	0.519	0.48	0.477	0.525	0.38	0.347	0.407	0.385	0.862	0.606	0.804	0.768	1.055	0.835	0.692	0.683	0.373	0.387	0.371	0.572	0.478	0.471	0.442	0.363	0.228	0.814	0.924	0.553	0.974	0.766	1.309	0.764	0.967	1.01	0.726	0.746	0.405	0.506	0.444	0.446	0.931
19.2878	0.944	0.847	0.779	0.846	0.967	0.734	0.741	0.732	0.529	0.462	0.471	0.53	0.382	0.353	0.407	0.44	0.858	0.621	0.804	0.762	1.058	0.836	0.744	0.697	0.366	0.385	0.368	0.566	0.483	0.397	0.433	0.381	0.225	0.82	0.917	0.564	0.927	1.155	1.025	1.209	0.966	0.988	0.776	0.723	0.404	0.51	0.411	0.425	0.936
19.3545	0.957	0.762	0.76	0.873	0.987	0.701	0.938	1.054	0.503	0.487	0.462	0.513	0.384	0.354	0.407	0.391	0.875	0.635	0.81	0.745	1.048	0.82	0.765	0.647	0.358	0.4	0.368	0.559	0.48	0.409	0.441	0.379	0.219	0.81	0.917	0.585	1.036	1.443	1.082	0.911	0.962	0.975	0.855	0.728	0.433	0.508	0.422	0.421	0.934
19.4212	0.96	0.794	0.779	0.886	0.731	0.778	1.108	0.838	0.526	0.483	0.47	0.494	0.39	0.372	0.408	0.377	0.874	0.632	0.811	0.731	1.064	0.813	0.767	0.663	0.358	0.399	0.362	0.564	0.519	0.395	0.446	0.395	0.22	0.805	0.865	0.592	1.034	1.196	1.136	0.858	0.939	0.987	0.903	0.731	0.407	0.516	0.42	0.429	0.936
19.488	0.963	0.836	0.786	0.895	0.722	0.717	0.912	0.734	0.514	0.478	0.479	0.466	0.386	0.392	0.401	0.398	0.862	0.624	0.824	0.719	1.057	0.807	0.781	0.659	0.365	0.395	0.358	0.567	0.486	0.404	0.445	0.373	0.219	0.809	0.902	0.601	0.939	1.137	1.014	1.187	0.951	0.999	0.912	0.746	0.415	0.518	0.42	0.426	0.931
19.5547	0.92	0.878	0.783	0.903	0.805	0.694	0.795	0.679	0.535	0.486	0.475	0.466	0.389	0.351	0.413	0.389	0.856	0.614	0.827	0.714	1.042	0.824	0.776	0.689	0.361	0.395	0.353	0.57	0.476	0.405	0.443	0.382	0.223	0.816	0.917	0.613	1.011	0.762	1.003	0.85	0.956	1.008	0.914	0.726	0.422	0.524	0.427	0.432	0.919
19.6213	0.944	0.903	0.788	0.9	0.744	0.689	1.12	0.711	0.528	0.479	0.466	0.464	0.391	0.358	0.417	0.391	0.838	0.616	0.828	0.719	1.053	0.835	0.779	0.651	0.368	0.383	0.35	0.571	0.485	0.418	0.445	0.392	0.241	0.816	0.936	0.622	0.991	1.183	0.915	1.374	0.955	0.996	0.903	0.708	0.424	0.532	0.428	0.435	0.916
19.688	0.945	0.908	0.781	0.967	0.722	0.692	0.744	1.094	0.527	0.485	0.46	0.449	0.395	0.356	0.422	0.398	0.833	0.586	0.833	0.724	1.014	0.851	0.769	0.65	0.354	0.376	0.348	0.571	0.489	0.405	0.457	0.382	0.243	0.822	0.951	0.625	0.938	1.344	0.785	1.103	0.95	0.984	0.904	0.728	0.436	0.529	0.424	0.434	0.911
19.755	0.951	0.927	0.779	0.891	0.692	0.985	0.927	1.038	0.519	0.483	0.46	0.432	0.393	0.356	0.425	0.392	0.826	0.582	0.832	0.725	0.992	0.845	0.773	0.655	0.374	0.364	0.347	0.569	0.499	0.398	0.456	0.377	0.242	0.831	0.955	0.637	1.096	0.82	1.051	0.855	0.957	0.977	0.893	0.726	0.423	0.559	0.427	0.44	0.905
19.8217	0.939	0.93	0.77	0.905	0.736	0.749	0.714	1.168	0.534	0.491	0.446	0.416	0.381	0.354	0.419	0.397	0.82	0.572	0.835	0.72	1.015	0.844	0.779	0.665	0.352	0.344	0.344	0.564	0.487	0.406	0.449	0.379	0.242	0.881	0.955	0.644	0.972	0.773	1.051	1.186	0.959	0.991	0.897	0.718	0.42	0.543	0.475	0.44	0.9
19.8883	0.945	0.94	0.772	0.918	0.705	0.706	0.793	1.375	0.533	0.502	0.475	0.415	0.39	0.357	0.42	0.398	0.823	0.583	0.829	0.723	1.032	0.849	0.777	0.666	0.343	0.333	0.334	0.568	0.498	0.416	0.483	0.382	0.245	0.934	0.957	0.639	1.077	1.305	0.773	1.127	0.954	0.966	0.921	0.725	0.425	0.548	0.442	0.448	0.889
19.955	0.934	0.937	0.778	0.915	0.716	0.843	1.139	0.922	0.531	0.482	0.438	0.418	0.401	0.366	0.422	0.392	0.82	0.601	0.791	0.722	1.036	0.826	0.774	0.666	0.342	0.34	0.323	0.565	0.492	0.412	0.459	0.401	0.257	0.948	0.944	0.649	1.019	1.111	1.359	1.08	0.968	1.022	0.925	0.713	0.432	0.558	0.434	0.444	0.869
20.0217	0.923	0.942	0.761	0.921	0.704	0.711	1.136	0.752	0.539	0.495	0.455	0.436	0.402	0.366	0.422	0.407	0.816	0.623	0.813	0.726	0.878	0.833	0.77	0.671	0.352	0.358	0.325	0.564	0.492	0.42	0.454	0.384	0.265	0.937	0.936	0.664	1.018	1.101	0.891	1.13	0.989	0.992	0.916	0.716	0.42	0.558	0.438	0.442	0.858
20.0887	0.908	0.939	0.748	0.924	0.716	0.827	0.718	0.73	0.538	0.494	0.454	0.43	0.406	0.359	0.416	0.392	0.821	0.665	0.833	0.733	0.747	0.82	0.761	0.674	0.356	0.363	0.332	0.559	0.513	0.417	0.47	0.396	0.262	0.917	0.935	0.668	0.96	1.142	0.914	1.276	0.971	0.986	0.91	0.704	0.436	0.563	0.427	0.438	0.871
20.1553	0.941	0.944	0.743	0.93	0.695	0.722	0.789	0.761	0.547	0.493	0.439	0.432	0.401	0.367	0.432	0.402	0.823	0.74	0.827	0.737	0.681	0.806	0.772	0.668	0.355	0.378	0.341	0.56	0.493	0.425	0.458	0.391	0.264	0.912	0.935	0.675	1.015	0.795	1.276	1.315	0.994	0.999	0.89	0.707	0.424	0.573	0.437	0.445	0.921
20.222	0.932	0.945	0.734	0.953	0.993	0.71	0.713	0.733	0.536	0.493	0.428	0.43	0.392	0.372	0.43	0.41	0.82	0.792	0.846	0.744	0.668	0.803	0.764	0.674	0.36	0.353	0.348	0.564	0.5	0.42	0.457	0.389	0.262	0.918	0.936	0.679	0.904	1.267	1.101	0.971	0.991	1.031	0.914	0.715	0.427	0.579	0.442	0.463	0.925
20.2887	0.945	0.949	0.739	0.928	0.893	0.698	0.924	0.764	0.554	0.494	0.445	0.438	0.407	0.354	0.434	0.408	0.807	0.848	0.846	0.75	0.675	0.759	0.759	0.665	0.356	0.335	0.363	0.558	0.504	0.424	0.463	0.392	0.265	0.918	0.932	0.678	0.95	0.804	0.972	0.883	0.98	1.021	0.912	0.707	0.431	0.576	0.443	0.452	0.831
20.3555	1.058	0.951	0.735	0.941	0.739	0.726	0.953	1.082	0.551	0.503	0.445	0.456	0.439	0.365	0.436	0.413	0.81	0.861	0.85	0.753	0.676	0.748	0.765	0.667	0.357	0.336	0.376	0.555	0.5	0.421	0.47	0.397	0.27	0.91	0.926	0.673	0.905	0.838	1.243	0.89	0.995	1.023	0.908	0.697	0.431	0.583	0.439	0.461	0.858
20.4222	0.924	0.959	0.725	0.959	0.721	0.966	0.838	0.752	0.567	0.505	0.44	0.464	0.41	0.39	0.433	0.423	0.814	0.87	0.846	0.756	0.682	0.74	0.782	0.661	0.371	0.336	0.392	0.547	0.501	0.427	0.54	0.389	0.267	0.898	0.928	0.68	1.143	0.91	0.788	0.895	0.985	1.015	0.919	0.703	0.436	0.588	0.447	0.463	0.862
20.4888	0.922	0.949	0.727	0.963	0.918	0.715	1.084	1.186	0.581	0.498	0.446	0.472	0.409	0.388	0.431	0.41	0.822	0.881	0.85	0.762	0.703	0.744	0.755	0.67	0.363	0.346	0.403	0.558	0.506	0.428	0.474	0.403	0.274	0.889	0.928	0.678	1.108	0.994	1.191	0.903	0.991	1.02	0.925	0.701	0.445	0.606	0.448	0.455	0.863
20.5555	0.934	0.885	0.719	0.953	0.724	0.702	1.107	1.097	0.593	0.509	0.421	0.475	0.398	0.378	0.437	0.404	0.83	0.893	0.853	0.77	0.743	0.738	0.757	0.656	0.357	0.368	0.407	0.56	0.504	0.424	0.462	0.402	0.267	0.896	0.929	0.678	0.954	0.837	1.142	1.269	0.992	1.059	0.944	0.699	0.453	0.595	0.452	0.454	0.865
20.6222	0.929	0.842	0.719	0.953	0.758	0.785	0.864	1.642	0.611	0.521	0.415	0.501	0.397	0.371	0.449	0.41	0.824	0.903	0.843	0.772	0.737	0.734	0.749	0.651	0.377	0.338	0.412	0.567	0.513	0.438	0.466	0.392	0.268	0.891	0.934	0.679	0.928	0.849	1.011	1.028	1.008	1.032	0.929	0.702	0.439	0.602	0.452	0.465	0.856
20.6892	0.948	0.909	0.729	0.961	0.757	0.707	0.926	0.781	0.648	0.517	0.423	0.489	0.403	0.37	0.437	0.407	0.828	0.912	0.851	0.777	0.784	0.718	0.749	0.659	0.369	0.33	0.408	0.56	0.523	0.432	0.467	0.4	0.264	0.893	0.942	0.684	0.882	0.907	1.143	0.985	0.99	1.048	0.967	0.702	0.437	0.604	0.455	0.474	0.821
20.7558	0.938	0.94	0.72	0.964	0.75	0.738	0.714	0.733	0.627	0.541	0.43	0.401	0.416	0.381	0.441	0.415	0.84	0.923	0.849	0.789	0.66	0.711	0.743	0.674	0.365	0.335	0.381	0.506	0.518	0.437	0.476	0.402	0.268	0.882	0.942	0.672	0.825	1.155	0.929	1.24	0.987	1.034	0.952	0.717	0.451	0.576	0.46	0.469	0.787
20.8225	0.928	0.948	0.72	0.955	0.687	0.703	0.879	0.745	0.7	0.57	0.427	0.454	0.401	0.375	0.451	0.408	0.825	0.922	0.852	0.786	0.738	0.721	0.741	0.661	0.349	0.333	0.386	0.551	0.503	0.431	0.482	0.411	0.264	0.889	0.885	0.671	0.992	1.23	1.12	0.986	0.977	1.021	0.951	0.709	0.454	0.573	0.453	0.466	0.841
20.8892	0.942	0.956	0.73	0.956	0.711	1.056	1.042	0.734	0.632	0.569	0.445	0.461	0.416	0.392	0.442	0.415	0.853	0.922	0.856	0.785	0.735	0.725	0.712	0.67	0.359	0.333	0.38	0.551	0.523	0.437	0.483	0.415	0.263	0.891	0.927	0.679	0.992	1.202	1.095	1.158	0.992	1.014	0.928	0.701	0.452	0.575	0.46	0.466	0.896
20.9562	0.922	0.956	0.728	0.962	1.158	0.81	0.8	0.741	0.634	0.594	0.427	0.474	0.411	0.372	0.461	0.411	0.854	0.926	0.856	0.785	0.753	0.726	0.726	0.663	0.358	0.334	0.376	0.555	0.517	0.438	0.485	0.408	0.263	0.865	0.93	0.683	0.842	0.811	1.191	1.114	0.99	1.03	0.934	0.677	0.449	0.589	0.464	0.478	0.872
21.0228	0.929	0.954	0.722	0.96	1.106	0.722	0.816	1.084	0.624	0.553	0.413	0.472	0.416	0.377	0.455	0.419	0.84	0.916	0.852	0.787	0.757	0.719	0.722	0.661	0.36	0.329	0.372	0.556	0.524	0.445	0.49	0.399	0.261	0.854	0.933	0.689	1.091	1.165	1.247	0.94	0.997	1.022	0.919	0.692	0.457	0.582	0.476	0.467	0.888
21.0895	0.943	0.971	0.735	0.965	0.821	0.763	1.041	1.403	0.652	0.527	0.434	0.409	0.409	0.378	0.452	0.412	0.847	0.92	0.852	0.797	0.723	0.712	0.737	0.672	0.323	0.344	0.368	0.49	0.524	0.441	0.494	0.413	0.26	0.848	0.964	0.694	0.83	1.187	0.984	0.772	1.005	1.024	0.95	0.695	0.451	0.579	0.466	0.475	0.87
21.1562	0.944	0.972	0.732	0.958	0.711	0.739	0.807	0.993	0.619	0.551	0.435	0.485	0.423	0.391	0.446	0.413	0.845	0.911	0.84	0.798	0.859	0.717	0.731	0.649	0.32	0.357	0.384	0.521	0.547	0.454	0.485	0.41	0.252	0.859	0.941	0.694	0.838	1.172	0.97	1.302	1.003	1.032	0.954	0.686	0.461	0.586	0.474	0.474	0.895
21.2228	0.541	0.915	0.916	0.859	1.657	0.958	1.109	0.786	0.807	0.828	0.842	0.855	0.685	0.651	0.653	0.691	0.806	0.778	0.787	0.884	0.927	0.895	1.173	0.835	0.616	0.421	0.608	0.465	0.659	0.911	0.589	0.901	0.531	0.431	0.712	0.474	0.581	0.536	0.571	0.623	1.576	0.759	0.581	0.829	1.696		1.252	0.947	0.938
21.2897	0.539	0.908	0.913	0.867	1.362	0.881	1.394	0.911	0.815	0.806	0.855	0.803	0.68	0.71	0.671	0.698	0.822	0.778	0.809	0.868	0.932	0.895	1.169	0.832	0.602	0.425	0.619	0.461	0.659	0.808	0.586	0.905	0.569	0.448	0.71	0.471	0.587	0.535	0.577	0.626	1.574	0.762	0.583	0.831	0.767		1.175	0.978	0.918
21.3563	0.548	0.91	0.92	0.88	1.617	0.986	1.067	0.839	0.863	0.771	0.923	0.962	0.714	0.676	0.714	0.629	0.785	0.866	0.788	0.799	0.929	0.894	1.17	0.842	0.578	0.427	0.605	0.458	0.663	0.84	0.585	0.906	0.597	0.472	0.727	0.477	0.588	0.528	0.565	0.618	1.592	0.768	0.583	0.836	0.758		1.182	0.997	1.001
[truncated: 15 more columns]
