# Supplementary material for: Reversible conjugation of a CBASS nucleotide cyclase regulates bacterial immune response to phage infection
Source: Nat Microbiol. 2024 Apr 8;9(6):1579–92. doi: 10.1038/s41564-024-01670-5 (PMC11153139; doi:10.1038/s41564-024-01670-5)
Supplement: Supplementary file 6 — Source data for calculations. [file 41564_2024_1670_MOESM6_ESM.xlsx]

## Sheet: raw_data
Time [min]	WT_R1			conjugate_R1			ΔC_R1				Time [min]	WT_R2			conjugate_R2			ΔC_R2			WT_R3			conjugate_R3			ΔC_R3
0	11596	13188	12722	11548	11753	12419	11988	12105	12120		0	10616	10934	11044	11732	11302	11440	11893	11574	11889	11512	10800	11049	12650	13519	11736	11166	10820	10881
0.33	11428	12710	11639	11399	11513	12861	11510	11828	11744		0.333333	10442	10924	11006	11157	11400	11509	11875	11887	11769	11458	10545	10676	12693	13678	11450	11023	10553	10817
0.67	11509	12426	12002	11336	11767	12518	11651	11635	11800		0.666667	10718	10683	11115	11392	11680	11593	11596	11643	11702	11377	10528	10761	11414	13802	11479	10931	10797	10365
1	11312	12691	12026	11351	11328	12279	11481	11710	11018		1	10465	10567	11016	11498	11468	11334	11528	11463	11646	11177	10436	10644	11714	13692	11439	11130	10887	10740
1.33	11157	12251	12089	11477	11687	11801	11420	11684	11404		1.33333	10545	10957	10844	11149	11069	11465	11916	11632	11606	10957	10639	10657	11616	13813	11786	11074	10995	10764
1.67	11083	12301	11373	11497	11277	11924	11856	11411	11443		1.66667	10442	10850	10631	11404	11153	11394	11566	11520	11432	11226	10571	10569	11509	13760	11328	10997	10819	10510
2	10972	12270	11506	11398	11293	11891	11338	11284	11137		2	10442	10958	10764	11213	11036	11461	12103	11637	11767	11396	10722	10798	11208	12364	11539	11141	10477	10588
2.33	11077	12175	11677	11046	11500	11635	11452	11572	11209		2.33333	10642	10570	10863	11406	11020	11793	11561	11304	11665	11516	10629	10909	11514	12558	11546	10891	10466	10734
2.67	11121	11834	11704	11452	11249	11684	11271	11120	11196		2.66667	10534	10650	10762	11173	11223	11216	11569	11486	11394	11241	10499	10320	11158	12224	11402	11022	10878	10468
3	10900	12276	11655	11300	11197	11493	11362	11543	10698		3	10411	10725	11097	11526	11256	11448	11421	11550	11248	11168	10598	10505	11708	12395	11479	10812	10388	10456
3.33	10970	11779	11546	11299	10901	11810	11162	11586	11013		3.33333	10338	10885	10862	11431	11507	11298	11597	11365	11668	11061	10735	10420	11263	12472	11269	10837	10638	10511
3.67	10902	11968	11224	10907	11327	11543	11545	10901	11050		3.66667	10213	10893	10699	11296	11506	11320	11369	11675	11030	10874	10244	10641	11335	12206	11113	10641	10342	10315
4	10722	11881	11420	11169	11446	11301	11112	11328	10807		4	10511	10778	10886	11358	11619	11081	11578	11338	11227	11269	10748	10443	11444	12562	11462	10889	10327	10436
4.33	11037	11810	11014	10836	11413	11440	11116	11256	10676		4.33333	10585	10932	10659	11455	11454	11268	11334	11365	11449	11002	10433	10383	11271	12118	11119	11185	10612	10514
4.67	10674	11894	10969	10821	11192	11585	10910	11393	10678		4.66667	10592	10605	10866	11431	11364	11477	11761	11710	11373	11376	10221	10609	11180	12260	11413	11073	10573	10350
5	10800	11816	11361	11012	11263	11395	10914	11296	10918		5	10656	10968	10778	11370	11299	11389	11608	11230	11495	11440	10752	10587	11412	12149	11311	10945	10700	10496
5.33	10876	12078	11204	10931	10730	11341	10991	11248	10949		6	11653	11230	11260	11430	12067	11675	11574	11637	11926	11090	10569	11025	12306	12818	11620	12332	10328	11687
5.67	10626	12002	11062	11152	11364	11274	10981	11220	10896		6.33333	10878	11046	11258	11307	11335	11168	11838	11388	11475	11432	10844	11188	11158	12470	10956	11818	10506	10424
6	10675	11602	10872	10957	10821	11490	11009	10962	11028		6.66667	10877	11078	11092	11307	10971	11242	11669	11345	11557	11119	10577	11339	11183	12193	11387	11750	10473	10497
6.33	10664	11970	10878	11048	11160	11422	11380	11218	10564		7	10939	11321	11274	11182	10949	11520	11725	11819	11558	11558	10764	11408	11193	12630	11586	10978	10431	10712
6.67	10584	11522	10818	10915	11213	11557	10795	10751	10651		7.33333	11120	11478	10775	11372	11277	11134	11889	11695	11767	11250	10592	11773	11357	12346	11685	10930	10477	10661
7	10729	11692	11223	11068	11018	10974	10675	10964	10465		7.66667	11160	11580	11511	11655	11272	11188	11514	11257	11637	11260	10918	11511	10888	12411	11437	11091	10694	10611
7.33	10514	11467	10974	10564	11080	11099	11015	10993	10503		8	11399	11845	11572	11194	11509	11461	11538	11979	11838	11536	10679	11560	11015	12228	11600	11080	10990	11056
7.67	10864	12009	10823	10892	10781	11315	10687	11256	10614		8.33333	11466	11662	11844	11513	11366	11580	11871	12201	12288	11719	10489	11856	11356	12565	11644	11389	11144	10978
8	10444	11645	10956	11195	11016	11205	10743	11097	10929		8.66667	11433	12212	11945	11647	11401	11500	11962	12118	12149	11726	11023	12138	11611	13025	11459	11553	11223	11305
8.33	10444	11838	10660	10866	10773	11092	10972	11093	10528		9	12066	12320	11968	12073	11209	11751	12501	12422	12838	11868	11066	12607	11650	12506	11640	11742	11816	11628
8.67	10362	11563	10987	10732	10732	11609	11099	11287	10400		9.33333	11934	12404	12679	11878	11969	11903	12593	12284	13038	12502	11275	12276	11764	12724	11800	11936	11656	12278
9	10769	11747	10886	10499	11240	11186	10795	11436	10477		9.66667	12275	12825	13224	11690	12043	11778	12997	12944	13116	12461	11808	13232	11662	12909	12548	12489	11895	12840
9.33	10553	11757	10906	11142	10846	11213	11189	11029	10378		10	12748	13170	13176	12449	12147	12044	13153	13355	13864	12960	12217	13372	12127	13386	12400	12826	12575	13258
9.67	10444	11855	10719	10514	11296	11184	10858	10699	10720		10.3333	13130	13507	13724	12321	12141	12516	13594	13589	14558	13194	12472	14117	12308	13767	12404	13282	12989	13522
10	10386	11631	10882	10875	11136	11289	10821	11232	10772		10.6667	13887	13627	14526	12587	12114	12626	14576	14572	15136	13593	12931	14841	12655	13944	12857	14175	13468	14112
10.33	10420	11910	10770	10664	11418	11226	10747	11278	10464		11	14268	14883	15377	12916	12572	12938	14904	15290	15516	14272	13319	15374	12627	13567	13054	14550	13924	14867
10.67	10570	11601	10850	11018	10941	11297	10918	10928	10838		11.3333	14832	15014	15996	13234	12977	13047	15678	15672	16507	14809	13941	15772	12858	14204	13661	14747	15015	16161
11	10427	11650	11087	10704	10629	10966	10854	10886	10616		11.6667	15535	16044	16521	13465	13015	13451	16596	16794	16997	15508	14369	16643	12847	14708	13934	16025	15660	16237
11.33	10544	11369	11054	10968	11089	11192	10944	10675	10860		12	16129	16307	17426	13760	13823	14221	17162	17414	18444	16125	15404	17792	13569	15115	14193	16582	16044	17246
11.67	10806	11860	11297	11203	11242	11332	10816	11125	10634		12.3333	16824	17490	18130	14091	14174	14329	18059	18498	18760	16736	16389	18335	14093	15664	14520	17070	17163	17957
12	10722	12147	10772	10854	11138	11102	10564	11359	10721		12.6667	17599	17892	18815	14193	14265	14615	18387	19325	19573	17196	16509	18924	14397	15875	15244	17943	17848	18710
12.33	10377	11684	10636	10810	11221	11105	10667	10962	10594		13	18151	18632	18924	14294	14751	15066	19353	19626	21032	18253	17284	20084	14954	16180	15074	18851	18822	19286
12.67	10757	11915	10551	10617	11192	10982	10986	10939	10545		13.3333	19017	19157	20827	14931	15224	16040	20410	20203	21532	18340	18148	21020	15304	16444	15775	19860	18946	20877
13.67	11939	14080	13105	12069	11009	12991	11184	11985	12018		13.6667	19428	19875	21106	15480	15003	16253	21006	21488	22268	19290	18741	21624	15667	17079	16750	20441	20204	21092
14	11601	14049	11748	11980	11014	12530	10878	11844	10775		14	20088	20685	21709	15998	15649	16458	21721	21863	23366	19870	19836	22298	16160	17160	16994	20939	20973	21945
14.33	11648	12061	12000	12115	11194	12196	11139	11995	11017		14.3333	20888	21116	22062	16430	16149	16769	22610	22564	24247	20760	20419	23465	17018	17647	18062	21703	21228	22329
14.67	11928	12710	11835	11936	11283	12335	11166	12130	11045		14.6667	21308	21871	23290	16631	17000	17296	23285	22770	24886	21405	21037	24047	17485	18703	17634	22480	22610	22909
15	12384	12638	12261	12292	11228	11108	11800	12943	11207		15	22171	22776	23352	16801	16876	17765	24040	24166	24957	22007	21624	24936	17774	18847	18214	22960	22991	23896
15.33	12614	13218	12453	12242	11467	11336	12201	12989	11518		15.3333	22762	22599	23913	17410	17746	18230	25127	25032	25854	23183	21714	25534	18615	19340	18808	23776	23872	24920
15.67	13254	13873	13000	12420	11409	11336	12561	13703	12413		15.6667	23568	23869	24540	17707	17988	18540	25926	25139	26732	24038	23012	24470	18451	20420	19514	24307	24473	25112
16	13756	13894	13328	13038	11555	11468	13757	14526	13116		16	24483	24174	25043	18638	18714	19607	26608	26472	26969	24467	23670	24978	19188	20123	19862	25666	24572	25568
16.33	15111	14660	13938	13220	12074	11515	14326	14849	13452		16.3333	24901	24547	26220	19046	18920	19629	27517	26801	27971	24486	23438	25218	20020	21077	20178	25372	25571	26461
16.67	15728	15721	15059	13409	11996	11861	15381	15428	14446		16.6667	25163	25601	26515	19560	19166	20163	27740	27724	28687	25335	24409	25355	20280	21538	20568	26410	25689	27143
17	16714	16237	15934	14072	12740	12566	16669	16693	15796		17	25470	26320	27056	19373	20099	20829	28598	28065	29074	26120	24965	26448	20431	21731	21198	27343	26715	27993
17.33	17782	17409	17101	14314	12835	13042	17575	18044	16721		17.3333	26125	26713	27608	19844	19918	21340	29073	29356	29297	26465	25592	26863	20864	22272	21615	27091	26946	27910
17.67	18653	18377	17993	14821	13257	13614	18582	18902	17656		17.6667	26971	26858	28060	20657	20538	21684	29706	29401	30417	27148	26585	27330	21056	23043	21642	27885	27181	29062
18	19846	19505	19186	15672	13526	13613	20143	19895	18686		18	26934	27549	29040	20603	21019	21752	30312	29688	31146	27598	26698	28022	20989	22841	22225	28173	27833	29123
18.33	19329	20284	19892	16273	14216	14255	20482	20877	20258		18.3333	27799	27733	29202	21622	21296	22243	30805	30492	31791	28138	27557	28777	22589	23926	22972	29321	28204	30173
18.67	20089	20979	20969	17139	14432	14648	22062	22026	21089		18.6667	28292	28131	29556	21412	21506	22968	31042	31001	32288	28921	28141	29445	22566	24047	22761	30433	29312	30429
19	21199	22082	21927	17538	14941	15477	22869	22907	22349		19	29263	29144	30454	22203	21806	23177	32739	31768	33496	29062	27973	29506	23437	24622	23796	30138	29634	30872
19.33	21841	23189	22796	17992	15818	15861	24072	23698	23387		19.3333	29473	29457	30357	22110	22161	23183	32514	31665	32226	29412	28541	29919	23353	25042	24220	30733	29493	31407
19.67	22708	23612	24629	18408	16149	16434	25124	24697	24386		19.6667	30117	30202	31109	22361	22994	23995	33572	32936	33436	30511	29375	30807	24149	25591	24662	31688	29965	31265
20	24051	24866	25334	19107	16905	17099	26124	26071	25096		20	30446	30463	31498	23304	23398	24470	34013	32883	33990	31558	29616	30593	24468	25804	24949	31908	30853	32642
20.33	24597	25804	26036	19898	17618	17432	26251	26785	25813		20.3333	30552	30550	32311	23350	23897	24507	34224	33278	35097	30959	29985	31740	24575	26016	25603	31941	31500	31986
20.67	25330	27122	27233	20685	18110	18038	27099	27516	27055		20.6667	30911	31428	32808	23708	24752	25247	34061	33881	34731	31866	30599	32044	25658	26691	26280	32953	31641	32300
21	26221	27684	28077	20500	18348	18796	28371	28338	27324		21	31716	31290	32729	24373	24596	25449	35125	34418	35635	32296	31262	32692	25738	27158	26338	32518	31863	33018
21.33	26415	28414	28511	21461	18801	19763	29491	29470	28522		21.3333	32188	31647	33028	24884	24379	25519	35244	34352	36102	32510	31274	32933	26753	27552	27015	32983	32280	33810
21.67	27552	28871	29426	22412	19614	20018	29432	29641	29078		21.6667	32345	32068	33698	25186	24889	26279	36472	34986	36372	33339	32032	32932	26642	27904	26754	34591	32365	34019
22	28025	30114	30409	23009	20020	20357	30384	30778	29858		22	32369	32851	33981	25596	25324	26384	36470	35154	36127	33194	31717	33296	27170	28493	27002	34721	32664	34101
22.33	28413	31550	31394	23331	20322	20715	30925	31695	31253		22.3333	33428	33176	34273	25515	26167	26673	36257	35722	36327	33810	32252	34163	27229	28994	27675	34585	33417	34492
22.67	29480	31139	31648	24229	20963	20974	32307	32500	31557		22.6667	33854	33429	34447	26839	26288	27374	37429	36258	37898	34263	32230	33837	27712	29220	28236	34861	33394	34555
23	30266	32090	32414	24389	21585	22158	32596	32648	31903		23	33337	33905	35240	26793	26298	27482	37726	35822	37713	35321	32540	34208	27753	29082	28756	35367	33313	35439
23.33	30143	33340	33485	25436	21818	22525	33288	33645	33006		23.3333	34146	33844	35272	27185	26480	27834	37615	36646	37534	35504	33339	34427	28458	29676	29018	35584	33883	35604
23.67	31386	33681	34170	25866	22432	22746	33264	34584	33690		23.6667	34749	33836	35637	27601	26671	28217	37525	36803	37626	35910	33301	34952	28967	30469	28852	36705	34250	35508
24	31294	33718	34664	26093	22745	23214	33997	35142	33084		24	35106	35452	35328	27724	27583	28128	38356	37599	38227	35623	33646	34574	29283	31030	29736	36401	34432	36249
24.33	31887	33928	34806	27371	23157	23721	34054	34414	33918		24.3333	35213	35223	35872	27730	28131	29107	38761	37429	38718	36074	34161	35097	29212	31409	29826	36494	35101	35757
24.67	32276	35101	35713	27605	23515	24242	34422	36048	34552		24.6667	34806	35460	35639	28360	28292	28880	38879	37857	38351	36498	34369	35428	29392	31543	30093	37126	35318	36083
25	32848	35812	36715	27725	24589	24606	34904	36889	35461		25	35578	35233	36111	28633	28145	29814	39376	38494	38861	36214	34490	35900	29784	31505	30710	36810	35688	36468
25.33	33530	36407	36484	28012	24482	25377	35230	36719	34988		25.3333	36234	35685	36720	28928	28706	29873	39349	38059	39403	36882	34524	36532	30905	31879	30531	37364	35364	37605
25.67	33617	36670	37001	28816	24939	25884	35599	37001	36111		25.6667	35441	36370	36486	28769	28980	30572	38848	37953	39726	37684	35322	36907	30683	32373	31475	37673	36088	36835
26	34279	37051	37405	29712	25861	26390	36241	37233	35915		26	36086	36837	37138	29406	29506	30225	39802	38373	39741	38151	35388	36722	31100	33029	31303	38280	36215	37449
26.33	33806	38198	37886	29739	26079	26851	36139	38050	36760		26.3333	36161	36408	37734	30322	29603	30138	40553	38869	40246	37672	35982	36205	31344	33219	32006	37674	36286	37345
26.67	35166	38404	38864	30277	26664	27196	36580	38011	36728		26.6667	36740	37003	37262	29732	30102	30941	40827	39571	40472	37989	35659	37164	31637	33535	32024	37753	36168	38022
27	34674	38337	38732	30477	26630	27414	36989	38514	36770		27	37081	37389	38432	29966	30339	30804	40614	39694	40336	38444	36127	37090	32560	33699	32321	38308	35879	37840
27.33	34547	39080	38902	31054	27465	28045	37325	38948	37221		27.3333	36876	37616	37636	30607	30488	31481	41245	38632	40451	38263	35415	37348	32581	34176	32860	38014	36509	38082
27.67	35304	39630	39374	31473	28229	28511	37589	39643	37794		27.6667	37316	37736	37757	30996	30927	32645	40582	39776	41308	39447	36064	37995	32089	34122	33332	38692	36892	38588
28	35536	39682	39506	32206	27940	28824	37991	39177	37502		28	37166	37547	38071	31299	30610	32469	41155	40119	41274	39014	36592	37253	32842	34811	33508	39068	36860	37879
28.33	35512	39856	39965	31942	28799	29802	37533	39700	38060		28.3333	38082	36722	37912	32089	31470	32752	41347	39492	40937	39142	36076	37666	32862	34629	33490	39460	36678	38018
28.67	36145	40538	39892	32486	28852	29395	36932	40508	38872		28.6667	37340	37773	38526	31933	31662	32968	41366	40121	41154	39467	36508	37759	33125	35688	33870	39482	36757	38133
29	36000	40285	40212	33087	29383	30017	37792	40286	38825		29	37780	37484	38879	32236	31625	32932	41728	39842	42162	39524	36922	38457	33873	35811	34368	38881	37499	38673
29.33	35955	40786	40131	33551	29921	30782	38152	40111	39082		29.3333	38621	37961	38441	32365	32477	32993	41150	40316	41956	39875	36686	38159	34104	35775	35034	39405	37002	38653
29.67	36634	41045	40644	33453	30029	31024	38932	40297	38642		29.6667	37741	37919	38456	32395	32569	33948	41884	41300	41594	40268	37094	38378	34412	36045	34751	39201	37163	38345
30	36666	41633	40515	34389	30011	30381	38617	40780	39132		30	38095	37580	39546	32704	32381	33712	42452	40144	41601	40230	37612	38453	34461	36174	34583	40317	37513	39036
30.33	36528	41906	40855	34177	30578	31995	38005	40679	39209		30.3333	38244	38311	39259	32732	32395	34593	42319	40963	41930	40094	37308	37993	34315	36485	34808	39673	37787	39159
30.67	37748	42052	41025	34737	31144	31749	38854	41300	38804		30.6667	38270	38077	38925	33226	33420	34193	41921	40682	42503	39935	37463	38291	35004	37001	35031	39866	37438	39145
31	37217	42157	41563	35053	31342	32229	38686	40886	39074		31	39031	38805	39448	34083	32918	34205	42553	41003	42070	40990	37454	39223	35438	37302	35281	39817	38258	39356
31.33	37276	42692	41744	35189	31923	32508	38986	41874	39015		31.3333	38642	38651	39595	34614	33629	34562	42981	41036	42252	40177	37262	39074	35696	37286	35811	40110	37902	39017
31.67	37828	42650	41277	35594	31629	32048	39218	41699	39393		31.6667	39088	38978	39749	34869	33760	34862	43208	40677	42929	41342	37944	39221	35833	37521	35703	40720	38589	40264
32	37181	42692	41682	36122	31868	32744	38703	42154	39524		32	39556	38757	39429	33716	34130	34584	43101	41364	41852	41175	37942	38901	36348	38271	35969	41315	37916	39858
32.33	37521	42010	41905	36667	32253	33046	39235	42085	39991		32.3333	39602	39183	40180	34909	34414	35039	43069	41413	42736	41153	37710	38929	36462	38461	36834	40370	38754	40530
32.67	37344	42826	41965	36492	33185	33004	39146	42211	39252		32.6667	40054	38889	40322	34565	34619	35568	42881	41702	42885	41864	38018	38642	36750	38958	36483	40695	38726	40016
33	37731	43114	42161	36890	33109	33838	39230	41767	39647		33	40066	39419	39611	34748	34222	35291	42949	41721	42606	41397	37745	39641	36402	38862	36922	40922	38494	39821
33.33	38306	43507	42443	37199	33621	34064	38762	42255	39793		33.3333	39844	39320	40626	35417	35475	36006	43726	41402	42399	41806	37756	39402	36529	38474	36878	40723	38477	40021
33.67	38293	43827	42141	37594	33170	34325	38991	42841	39661		33.6667	39496	39223	40357	35143	35072	36444	43759	41957	42417	41548	38287	39792	37355	39457	37669	41369	38570	39426
34	38492	43756	42357	38110	33752	35016	39500	43009	40415		34	40125	39363	41158	35431	35205	36150	43464	42253	43444	41788	38092	39525	37454	39283	37151	41377	39277	39702
34.33	38118	44034	42799	37862	33794	34436	39758	42645	40069		34.3333	38806	39140	39856	36387	35351	36410	43498	41925	43628	42262	38913	39441	37697	39662	37602	40878	38609	40086
34.67	38438	42522	42878	38197	33886	35272	39711	42320	40659		34.6667	40076	39705	40835	35912	35622	36709	43656	42500	43268	41770	38874	39714	37089	39539	38085	40977	38457	40024
35	38787	42058	42491	37871	34302	34977	39845	42936	40121		35	39703	40234	40633	36307	35934	36215	44417	42399	42953	42522	38406	39745	37794	39792	37659	41132	39187	40423
35.33	37648	41353	43052	37876	34069	35161	39629	42759	40238		35.3333	40462	40169	40668	36702	36817	36894	44026	42082	42634	42072	38893	40307	37532	40568	37671	41108	39537	40297
35.67	38326	41380	42522	38898	35446	35594	40238	42502	40236		35.6667	40741	39357	40656	36915	36381	38101	44264	42926	43456	41562	38890	39607	38313	40663	38906	40751	38667	40739
36	38940	41642	43357	38754	35384	35366	39854	43162	40624		36	41005	40277	40000	36686	36671	37079	44613	42420	44668	42591	38993	40680	38145	40055	38638	41398	39401	40337
36.33	38673	41992	43278	38415	35077	35412	39841	42818	40683		36.3333	40868	40248	41081	36977	36775	37022	44479	42244	43981	42085	39174	40168	38569	40242	38553	42051	39027	40697
36.67	38309	41323	43199	38312	34626	35666	39227	42806	41078		36.6667	40168	40730	41010	36955	36855	37717	44730	42440	43651	43230	39284	39887	38283	41242	38594	41710	39259	40769
37	38412	41741	44104	39013	35649	36025	39755	43360	40537		37	40816	40314	41098	37157	36297	37820	44236	42717	43581	42789	39153	39942	38277	41001	38965	42084	38942	40356
37.33	38653	41833	42107	38978	36025	36760	39886	43200	40560		37.3333	41266	40851	40602	37306	36704	38104	43805	43000	43965	42870	39426	40411	38511	41121	39934	41574	40359	40010
37.67	38733	42045	43561	39542	35821	37209	40656	43223	40657		37.6667	40762	40563	41796	37268	37180	38314	44245	42893	43418	42163	39079	40153	38959	41508	38893	41635	38969	40852
38	39014	41825	43042	39420	35689	36657	40227	43191	40371		38	41117	40629	41389	37912	37723	38869	44769	42598	43873	42379	39582	40401	39266	42003	39212	41889	39630	40166
38.33	38634	41288	43161	39806	36220	36766	40017	43177	41397		38.3333	41289	39818	41667	38285	37779	38201	44767	42390	44183	43321	38987	40927	39712	41860	39289	42396	39913	41632
38.67	39291	42179	43154	39224	35837	37188	40521	42957	40540		38.6667	41078	41041	41166	38367	37946	38508	45068	44053	43989	43107	39176	40496	39734	42369	39354	41962	39751	41262
39	38960	42031	43623	40330	36661	37035	40917	43826	40456		39	42145	41117	41013	37909	37709	38424	45042	42736	44133	42894	39487	40325	39752	41814	39401	41899	40041	41891
39.33	38711	41879	43485	39649	36909	37341	41009	43337	40825		39.3333	41941	41729	41317	38154	38158	39085	45058	43159	43996	43820	39738	40859	39282	42114	39954	41926	39947	41053
39.67	39236	42011	43260	40663	36209	37135	40430	43428	40561		39.6667	41312	41357	42011	38076	38039	39174	44816	43003	45082	43396	40253	40683	39756	42145	40072	41705	39968	41014
40	39130	42104	44129	39800	36986	37611	39898	43746	41182		40	41406	41280	41415	39132	38349	38687	44760	42931	44025	43440	39585	40888	39695	41968	40558	41874	39550	40506
40.33	39070	42308	43651	40310	36516	37729	40533	43749	40571		40.3333	41329	41243	42097	38544	38612	39357	45333	43472	44766	43341	39601	40685	39554	42348	40144	42289	39438	41269
40.67	39048	42815	43364	40693	37418	37083	40217	43918	40904		40.6667	41360	41233	42078	39418	38149	39011	45273	42649	44279	43428	39117	41314	39652	42647	40249	41965	39332	41229
41	39104	42074	44246	40113	37409	38026	41074	43622	40641		41	41796	41612	41698	38964	38228	39111	44484	43708	44682	43851	39511	41074	40674	42588	40310	42482	39783	41586
41.33	38452	42791	43380	40529	37192	37609	40598	40637	40481		41.3333	41376	40758	42403	39132	38821	39784	45256	43622	44640	43736	39270	40483	39392	42934	40876	42223	39482	41756
41.67	39304	42349	43759	41009	37512	37792	40588	40798	41477		41.6667	41684	41266	42501	39499	38662	39467	44703	43062	45136	43701	39885	41751	39544	43665	41005	41954	39800	40709
42	38906	42724	44516	40202	37038	38497	40955	40309	41214		42	42331	41401	42373	39825	38622	39709	45124	43345	44982	44130	39630	40693	40163	42966	40514	41790	39716	41770
42.33	39357	43276	44151	40726	37812	37971	40972	40669	41334		42.3333	42066	41937	41765	39719	38435	39951	45312	43797	44099	43952	39649	41716	40844	42669	41256	42425	39612	41162
42.67	39077	42360	44036	40617	37655	39292	40667	40974	41327		42.6667	41877	41867	42208	39846	38946	39582	44724	43885	44276	44424	40039	41026	39853	43157	40440	42589	40454	41378
43	39493	43016	43885	41245	37826	38972	41312	41016	41589		43	41758	41868	42806	39709	39358	39998	45042	44211	44803	44031	39617	41468	40387	42873	40652	42180	39436	41489
43.33	39214	42905	43936	40558	37928	38243	41008	41039	41674		43.3333	41271	41641	41965	39789	39123	39794	45092	43430	45146	43925	39497	41849	40675	42999	41117	41893	39985	41294
43.67	39317	43594	44880	41242	37742	38073	40488	41193	42156		43.6667	42159	40932	42586	40246	39276	39931	44858	43746	44506	43766	40107	40896	41127	43740	41382	42301	40371	41482
44	39570	42950	43665	37741	37588	38444	40876	41475	41510		44	42079	41538	42333	40512	39676	39904	45006	43555	45593	43331	39644	41271	40920	43938	41077	42335	40257	41580
44.33	39230	43501	43688	37742	38156	38724	40909	41663	41535		44.3333	42838	41637	42815	40728	39728	40480	45249	43558	45192	43709	40129	41901	40796	43820	41109	42318	40816	41909
44.67	39497	42913	44493	37672	37755	38965	40955	41207	41383		44.6667	42725	42370	42675	40404	39608	39655	45897	44575	44898	44481	39993	40939	41034	43976	41151	43075	40181	41446
45	40022	42501	44779	37525	38593	38724	41316	40745	41475		45	42232	42166	42676	40355	39649	40793	45982	44150	45719	44079	40356	41039	40817	43665	41499	42621	40324	42063
45.33	39628	43213	44216	37706	37612	38259	41654	41297	41712		45.3333	42345	42437	42450	40988	39997	40896	45393	44033	45856	44057	40349	41532	40682	43890	41836	42590	39976	42190
45.67	39714	43465	44526	37397	38525	39152	41286	41498	41945		45.6667	42945	42086	42775	40741	39715	40992	46120	43854	45729	44038	40294	41564	41321	43394	41834	42747	40473	41487
46	39428	42647	45193	37639	37970	38656	41467	41017	42846		46	42704	42133	43052	41050	40250	40236	45893	44754	45241	43765	40572	41350	41193	44017	41437	42792	40210	42169
46.33	40059	43029	44474	37357	38175	39630	41218	41456	42497		46.3333	42882	42595	43279	41144	39924	40945	45967	43575	45686	44485	40400	41438	41572	44180	41625	42532	40290	41673
46.67	39241	43096	41296	38507	38146	38927	41318	41362	41738		46.6667	42141	41991	42844	40515	40097	41274	45688	45057	45837	44298	39897	41996	41682	44290	42203	42098	40113	41679
47	39858	43596	41178	38194	38964	39376	40976	41372	41960		47	42881	41617	42309	40596	40411	40833	46884	43954	45585	43950	40578	41979	40981	44530	41949	42194	40329	41922
47.33	39889	43018	41060	38080	39173	39013	41654	42216	41969		47.3333	43225	42600	42646	41089	40278	41341	46626	44170	45569	43458	40894	41642	40701	44009	42278	42998	40211	42125
47.67	40103	41429	40868	37305	39209	39778	41648	42063	42182		47.6667	42898	42756	43563	41389	40170	41609	46036	43785	46120	44194	40932	40931	40876	44163	42193	42537	40210	41980
48	39904	42011	41000	37833	38271	39065	41629	41905	41948		48	42348	42355	43285	41837	40531	40726	46050	44607	45101	44445	40469	41148	41393	44662	42084	43052	40445	42143
48.33	39972	42280	41505	37876	38604	39405	41482	41590	42336		48.3333	43526	42058	43581	42100	40281	41237	45480	44105	46366	44465	40394	42137	41787	44427	42732	43238	40362	41829
48.67	39890	42069	41174	38133	38534	38844	41740	42408	42172		48.6667	42745	41844	43202	41417	40344	40989	46434	44854	45346	44476	40428	41845	41588	44793	41936	42195	40291	42180
49	40320	42136	40459	37803	38613	39298	42320	41611	41744		49	43103	42340	43022	41683	40438	41409	46243	44214	45530	44600	40881	41832	41310	45162	41629	42997	40423	42376
49.33	39975	42242	41924	38368	38975	39636	41312	42135	42442		49.3333	43005	42528	42979	41908	40564	41611	46702	44979	46572	45152	40856	41782	42217	44315	42431	43019	40713	42238
49.67	40419	41828	41490	37886	38234	39402	41813	41831	42443		49.6667	43225	42865	43540	41777	40989	41245	45876	44313	45116	44923	40878	41628	41178	44513	42204	42579	40606	42067
50	40449	41656	41425	37817	39088	39480	42107	41783	42695		50	43779	42180	43167	41609	40242	41376	46440	43828	45426	44589	40734	41811	41635	44640	42124	42876	40770	42011
50.33	40440	42137	41360	38357	38908	39562	41821	42061	43288		50.3333	42344	42912	43402	42121	40469	41683	46025	44320	45892	44481	41182	42165	41693	44884	41463	42902	40220	42343
50.67	39908	41492	41730	38153	38894	38847	41581	42233	42913		50.6667	43154	43213	43424	41146	40855	41437	46121	44673	45992	44749	40150	41801	41777	45458	42205	42859	40331	41692
51	40288	42527	41854	38339	39249	39618	41734	41555	42771		51	43068	42823	44041	41301	40958	41337	46878	44633	46282	44932	41351	42469	42101	45073	42323	43077	40275	41247
51.33	40591	41933	42009	37902	39605	39605	41613	42065	43014		51.3333	43345	42550	43645	41858	40571	41507	46035	45134	45753	45247	41297	41322	42073	45048	42344	42921	40275	42182
51.67	40209	42149	40850	38265	39237	39650	42004	41722	42514		51.6667	43474	43000	43961	41167	41162	41814	46600	44297	45835	44972	41420	41817	42089	45288	42576	43409	40090	41998
52	40250	41493	42213	38292	39530	39394	42419	41386	42107		52	43241	42500	43399	42444	40762	41762	46086	44886	46059	44442	40520	42021	42409	45341	42800	43838	40880	42329
52.33	40077	42565	41960	38602	38938	38921	41547	42190	43056		52.3333	43132	42365	44275	42205	41154	41550	46557	44412	46189	44904	41134	41603	42000	45083	42591	43392	40725	42563
52.67	40132	42168	41909	38879	39148	39402	42793	42453	42785		52.6667	43640	43188	43540	42422	41369	41617	46421	45151	46579	44783	40156	43018	41928	45508	42544	42667	40240	42485
53	40785	42668	41535	38266	38877	39737	42436	41742	43289		53	43315	43400	44126	41742	40982	41540	46319	44565	46641	45736	40795	42151	42341	44728	42250	43372	40720	42196
53.33	40393	42493	41829	38200	38404	39586	42497	42310	43198		53.3333	43357	42993	44108	42684	41102	41637	46817	44679	45997	45469	41443	42432	42514	45773	42388	42977	40821	42325
53.67	40177	42545	41873	38493	38641	39981	42276	42958	43403		53.6667	43796	42810	43709	42310	41178	42412	46682	44904	46050	45568	41054	41243	42220	45366	43290	43547	40494	42244
54	40464	41945	42184	38754	38788	40409	42206	42286	43228		54	43633	43153	43650	43343	41477	41497	47223	45640	45593	45213	40622	41817	42303	45872	43211	43052	40464	42329
54.33	40903	42614	41935	38387	39216	41070	41705	41978	43763		54.3333	43104	43533	43868	43125	41425	42183	47018	45468	46304	45233	40505	41776	42059	45499	42743	43293	40750	42760
54.67	40730	42978	41543	38295	39453	40230	42382	42982	43718		54.6667	43039	43332	43737	42016	41381	41928	47127	45436	46601	45328	41294	43006	42634	45720	42671	43757	40943	42332
55	41023	42855	42144	38872	39053	39763	42421	42476	43470		55	44245	42621	44016	42748	41132	42227	47494	44883	46714	44848	40664	42473	41881	44986	42970	43643	40160	42588
55.33	40656	42323	42140	38078	39026	39745	42959	42734	42990		55.3333	43484	43369	43637	42578	41142	41958	47721	45996	46686	45660	41202	42284	42330	45576	42888	42856	40696	41834
55.67	40755	42583	42410	38931	39099	40135	42506	43154	43537		55.6667	43657	43005	43717	42549	41843	42512	47169	45258	46656	45645	40830	42729	42699	45654	42781	43986	40829	42435
56	40843	42786	42749	38578	39405	40508	42842	43076	43327		56	43965	43646	44053	43006	41292	41819	47613	45983	46638	44926	40753	42856	42362	46056	43300	43348	40473	43098
56.33	40494	43170	42684	38397	39052	39920	43512	43060	43363		56.3333	44567	43715	43590	42808	41698	42352	47141	45606	47016	45492	41274	43209	42613	45618	42476	42972	41418	43006
56.67	41232	43042	42396	38824	39095	39723	42265	43072	43050		56.6667	43752	42967	44292	42957	41935	42208	47553	45514	47533	45337	41705	43226	42100	45669	42590	43179	41252	42301
57	40560	43156	42262	38726	39755	40150	42369	42604	43293		57	44195	43220	44194	42866	41886	41896	47533	45108	46791	45049	41549	43032	42709	45075	43110	43941	41004	42645
57.33	41814	42675	41858	38476	38932	40046	42884	42931	43670		57.3333	43994	43465	43214	43368	41968	43242	47112	46035	47353	44606	42093	42504	42829	45511	42891	43653	41161	42409
57.67	41176	42400	42367	39312	39036	39921	42601	42779	43944		57.6667	43649	43775	44733	42981	41522	42965	48045	45643	46804	45338	41357	42132	42369	45684	43526	43450	40844	42828
58	40813	43768	42227	38480	39926	39799	43299	43017	43070		58	43700	43746	44763	42871	41740	42425	46780	45806	47308	45878	41566	43615	42521	45838	43394	43691	40890	42580
58.33	41425	42958	41912	38789	39277	40319	43043	42502	43708		58.3333	43990	44192	43705	43293	42151	42948	47492	45517	46786	45762	41554	42797	42521	45869	43038	43489	41569	42604
58.67	41531	43208	42841	38862	40042	39863	43834	43007	43978		58.6667	44313	44087	44599	43142	42329	42451	47219	46284	47389	46406	41779	43115	42408	46386	43281	43662	41331	42934
59	40969	43196	43185	38961	39523	40286	43414	43379	43790		59	43993	43617	44128	43230	41745	42428	47576	45586	46910	45509	41689	42746	42642	46173	42799	44222	40705	43037
59.33	41119	43170	42786	38518	39652	40289	43441	42840	44055		59.3333	44796	44193	44211	42907	42057	42065	47423	45598	46723	45667	41758	43513	42790	45969	43229	42897	41392	43147
59.67	40982	43061	42402	38827	39733	40038	43678	42788	43897		59.6667	44552	44606	45189	43541	42284	42450	47619	45768	47073	45685	42374	43227	42968	45905	42648	43206	41148	42853
60	41428	43136	43006	39299	40180	39867	43538	43184	44344		60	44511	44195	44105	43411	41759	42533	47498	46027	47108	45571	41351	43660	42615	46254	43745	43816	41514	42922
60.33	41481	43362	42400	39143	39579	40186	43438	43373	44542		60.3333	44850	44117	44391	43644	42009	42948	47541	46218	47242	45289	41483	43049	42279	45733	43849	43693	41506	43097
60.67	41075	43566	43354	38557	39626	41439	43341	43145	43842		60.6667	43915	44297	44929	43618	42289	42608	47600	45854	47428	46320	41538	43092	42369	46644	43326	43868	40608	43308
	WT_R1	conjugate_R1	ΔC_R1	WT_R2	conjugate_R2	ΔC_R2	WT_R2	conjugate_R2	ΔC_R2
slope_linear_regression	2682	1632	2922	1962	1259	2275	1988	1370	2140

## Sheet: quantification_gel_band
		area whole lane	area main band	percentage main band of whole sample	relative to wild type	slope_linear_regression	rate normalized to protein sample loaded	rate relative to wild type normalized to protein sample loaded
	WT_R1	55839.3	31686.6	56.7461	1	2682	2682	1
	conjugate_R1	99642.1	28363.5	28.4654	0.501628	1632	3253.41	1.21305
	ΔC_R1	63675.8	28709	45.0863	0.794525	2922	3677.67	1.37124
	WT_R2	49162.6	25305.1	51.4724	1	1962	1962	1
	conjugate_R2	71977.9	30782.9	42.7671	0.830875	1259	1515.27	0.772309
	ΔC_R2	40455.2	23505.6	58.1029	1.12882	2275	2015.38	1.02721
	WT_R3	58817.4	30354.5	51.608	1	1988	1988	1
	conjugate_R3	96093.7	33304.8	34.6587	0.671576	1370	2039.98	1.02615
	ΔC_R3	94446.4	30431.4	32.2208	0.624337	2140	3427.64	1.72416
								WT_R1	conjugate_R1	ΔC_R1
								1	1.21305	1.37124
								1	0.772309	1.02721
								1	1.02615	1.72416
