# Supplementary material for: Reversible conjugation of a CBASS nucleotide cyclase regulates bacterial immune response to phage infection
Source: Nat Microbiol. 2024 Apr 8;9(6):1579–92. doi: 10.1038/s41564-024-01670-5 (PMC11153139; doi:10.1038/s41564-024-01670-5)
Supplement: Supplementary file 7 — Source data for cyclase activity and HPLC (Fig. 5e). [file 41564_2024_1670_MOESM7_ESM.xlsx]

## Sheet: cyclase_activity_20min
Time(min)	cA3 100µM	0.1 mM ATP R1	0.1 mM ATP R2	0.1 mM ATP R3	0.2 mM ATP R1	0.2 mM ATP R2	0.2 mM ATP R3	5 mM ATP R1	5 mM ATP R2	5 mM ATP R3	0.1 mM ATP R1; cA3 co-injected	0.1 mM ATP R2; cA3 co-injected	0.1 mM ATP R3; cA3 co-injected	0.2 mM ATP R1; cA3 co-injected	0.2 mM ATP R2; cA3 co-injected	0.2 mM ATP R3; cA3 co-injected	5 mM ATP R1; cA3 co-injected	5 mM ATP R2; cA3 co-injected	5 mM ATP R3; cA3 co-injected	ATP 1mM
0	-0.021	0.02547	0.00442	0.02005	-0.00651	0.01892	0.00855	0.02143	-0.00068	0.01549	-0.04853	0.01007	0.01909	0.01797	0.02949	0.02853	0.02742	-0.0041	0.02007	0.01436
0.006667	-0.0209	0.02516	0.0047	0.02007	-0.00638	0.0188	0.00875	0.02158	-0.00047	0.01596	-0.04861	0.01009	0.0188	0.01822	0.02934	0.02825	0.02733	-0.0043	0.02027	0.01456
0.013333	-0.01991	0.02223	0.00739	0.0204	-0.00555	0.01747	0.01091	0.02299	0.00153	0.02042	-0.04932	0.01008	0.01601	0.0206	0.02806	0.02569	0.02686	-0.00617	0.02202	0.01642
0.02	-0.01878	0.02114	0.00881	0.02102	-0.00702	0.01597	0.01256	0.02271	0.00235	0.02197	-0.04946	0.00895	0.01455	0.02122	0.02776	0.02495	0.02855	-0.00622	0.02125	0.01684
0.026667	-0.01687	0.02139	0.00964	0.02062	-0.00723	0.01616	0.01079	0.02107	0.00165	0.02114	-0.05183	0.01034	0.01469	0.02097	0.02739	0.02529	0.0288	-0.00534	0.01875	0.01752
0.033333	-0.01656	0.0215	0.01003	0.02137	-0.00629	0.0159	0.01037	0.02057	0.00099	0.02068	-0.05122	0.00953	0.01429	0.02194	0.02725	0.02508	0.02976	-0.00428	0.0173	0.01726
0.04	-0.01741	0.02263	0.01007	0.0234	-0.00537	0.01666	0.01165	0.01886	0.0012	0.02008	-0.05067	0.00976	0.01521	0.02104	0.02661	0.02488	0.03065	-0.00308	0.01613	0.01766
0.046667	-0.01852	0.02383	0.01006	0.02317	-0.00512	0.01731	0.0125	0.01881	0.00283	0.01961	-0.04822	0.01154	0.01628	0.0213	0.02593	0.0236	0.0322	-0.00195	0.01812	0.01913
0.053333	-0.01788	0.02519	0.00995	0.02347	-0.00477	0.01756	0.01346	0.01903	0.00571	0.02174	-0.04678	0.0112	0.01719	0.02142	0.026	0.02349	0.03222	-0.00211	0.01949	0.01997
0.06	-0.01789	0.02615	0.01054	0.02338	-0.00519	0.01769	0.01346	0.01945	0.00836	0.02259	-0.04669	0.01043	0.01819	0.02112	0.02704	0.02518	0.03372	-0.00027	0.01826	0.0214
0.066667	-0.01934	0.02582	0.00999	0.02402	-0.00655	0.01961	0.01309	0.0192	0.00873	0.02344	-0.04647	0.01229	0.01733	0.02358	0.02755	0.02489	0.03363	0.00187	0.02098	0.02272
0.073333	-0.01908	0.02637	0.01123	0.02415	-0.007	0.0196	0.01378	0.02011	0.01054	0.02424	-0.04631	0.01367	0.01743	0.02351	0.02826	0.025	0.03331	0.00128	0.02283	0.02331
0.08	-0.01945	0.02527	0.0103	0.02359	-0.00643	0.02043	0.0138	0.02079	0.0112	0.02493	-0.04705	0.0161	0.01741	0.02264	0.02792	0.02465	0.03329	0.00137	0.02278	0.02515
0.086667	-0.0189	0.02464	0.01046	0.0225	-0.00658	0.01965	0.01424	0.02052	0.01095	0.02417	-0.04689	0.01593	0.01559	0.02253	0.02784	0.02473	0.0316	0.00119	0.02222	0.02335
0.093333	-0.01678	0.02429	0.00984	0.02224	-0.00614	0.01774	0.01247	0.01939	0.00969	0.02207	-0.04867	0.01379	0.01467	0.01968	0.02741	0.02481	0.02966	-0.00285	0.021	0.0206
0.1	-0.01601	0.02325	0.00842	0.02156	-0.00577	0.01732	0.01044	0.02078	0.00791	0.02211	-0.05124	0.01378	0.01415	0.01892	0.02799	0.02599	0.03112	-0.00428	0.02091	0.0202
0.106667	-0.01771	0.02396	0.00781	0.01927	-0.00535	0.01743	0.00877	0.0218	0.00668	0.02196	-0.05336	0.01293	0.01526	0.01858	0.02809	0.02658	0.03276	-0.00235	0.01856	0.02065
0.113333	-0.02008	0.02477	0.00804	0.01794	-0.00506	0.01797	0.00949	0.02007	0.00467	0.02011	-0.05495	0.01171	0.01523	0.01918	0.02567	0.02593	0.03291	-0.00126	0.01736	0.02076
0.12	-0.02292	0.02503	0.0082	0.01859	-0.00584	0.01842	0.01026	0.02148	0.00074	0.01943	-0.05708	0.01108	0.01473	0.01796	0.02532	0.02585	0.03154	-0.00162	0.01678	0.02022
0.126667	-0.02318	0.02433	0.0092	0.01941	-0.0048	0.01843	0.01017	0.02132	0.00026	0.01962	-0.05696	0.00939	0.01579	0.01899	0.02457	0.02547	0.0292	-0.00283	0.01633	0.01938
0.133333	-0.02355	0.02327	0.00916	0.01864	-0.00685	0.01787	0.01166	0.01974	-0.00163	0.01965	-0.0564	0.00865	0.01553	0.01925	0.02422	0.0248	0.02715	-0.00391	0.01526	0.01838
0.14	-0.02233	0.02148	0.00802	0.01806	-0.00804	0.01706	0.01337	0.02074	-0.00227	0.01869	-0.05626	0.00686	0.01497	0.01838	0.02408	0.02411	0.02548	-0.00291	0.01467	0.01761
0.146667	-0.02309	0.01899	0.00519	0.01898	-0.00825	0.01555	0.01389	0.01979	-0.00124	0.01855	-0.05765	0.00593	0.01576	0.01772	0.02243	0.02323	0.02723	-0.00306	0.0128	0.0172
0.153333	-0.02381	0.01949	0.00604	0.01759	-0.00691	0.01624	0.01554	0.01899	-0.00122	0.01684	-0.05956	0.00644	0.01519	0.01816	0.02008	0.02311	0.02731	-0.00463	0.01209	0.01691
0.16	-0.02326	0.01867	0.00783	0.01649	-0.00777	0.01686	0.01567	0.01779	-0.00441	0.01638	-0.06009	0.00738	0.01589	0.01755	0.01981	0.02262	0.02711	-0.0041	0.01237	0.01821
0.166667	-0.02411	0.01872	0.00756	0.01687	-0.0075	0.01736	0.01475	0.0169	-0.00509	0.01735	-0.06091	0.00574	0.01644	0.017	0.01989	0.02258	0.02627	-0.00614	0.01246	0.0181
0.173333	-0.02589	0.01888	0.00812	0.01607	-0.00791	0.01548	0.01341	0.01583	-0.00629	0.01649	-0.06132	0.00641	0.01661	0.01764	0.01889	0.02271	0.02619	-0.00668	0.01209	0.0179
0.18	-0.02623	0.01836	0.00822	0.01541	-0.00721	0.01616	0.01353	0.01634	-0.00792	0.01808	-0.06266	0.00593	0.01482	0.01889	0.01899	0.02021	0.02652	-0.00731	0.01113	0.01764
0.186667	-0.02663	0.01826	0.00833	0.01509	-0.0079	0.01675	0.01275	0.01773	-0.00895	0.01886	-0.06324	0.00717	0.01433	0.02081	0.02042	0.0204	0.02525	-0.0074	0.01192	0.01741
0.193333	-0.02452	0.01919	0.0081	0.01532	-0.00741	0.01666	0.0118	0.01769	-0.01064	0.01915	-0.06337	0.00752	0.01552	0.02072	0.02011	0.02103	0.02469	-0.00981	0.01126	0.01709
0.2	-0.02533	0.01931	0.0078	0.01554	-0.00795	0.01646	0.01275	0.01889	-0.01097	0.01775	-0.06445	0.00792	0.01598	0.01999	0.02004	0.02087	0.02605	-0.00954	0.0114	0.01696
0.206667	-0.02594	0.01888	0.00536	0.01523	-0.00698	0.01687	0.01402	0.01926	-0.01122	0.01808	-0.06565	0.00782	0.01461	0.01953	0.01986	0.0205	0.02728	-0.00888	0.01155	0.01807
0.213333	-0.02555	0.01793	0.00639	0.01558	-0.00566	0.01651	0.01472	0.01899	-0.0107	0.01685	-0.06611	0.00821	0.01389	0.01946	0.02006	0.02091	0.02658	-0.00874	0.01063	0.0182
0.22	-0.02451	0.01799	0.00714	0.01572	-0.00647	0.0155	0.01498	0.01784	-0.0095	0.01662	-0.06698	0.00823	0.01501	0.01757	0.02034	0.02306	0.02609	-0.00779	0.0095	0.01836
0.226667	-0.02493	0.01889	0.00562	0.01662	-0.00753	0.0159	0.01557	0.01674	-0.00952	0.01778	-0.06789	0.00702	0.01645	0.01653	0.02051	0.02286	0.02595	-0.00697	0.00732	0.01866
0.233333	-0.02573	0.01844	0.0055	0.01591	-0.00763	0.01582	0.01491	0.01774	-0.00926	0.01623	-0.06912	0.00653	0.01615	0.01705	0.02064	0.02118	0.02525	-0.00752	0.00583	0.01696
0.24	-0.02752	0.01761	0.00521	0.01502	-0.00757	0.01632	0.01486	0.01908	-0.0088	0.01539	-0.07015	0.00708	0.0151	0.01779	0.01905	0.02272	0.02796	-0.00806	0.00548	0.01536
0.246667	-0.02739	0.01855	0.00396	0.01558	-0.00861	0.01485	0.01379	0.01966	-0.01018	0.01488	-0.07041	0.00626	0.01456	0.01755	0.01935	0.02392	0.02844	-0.00719	0.00604	0.01755
0.253333	-0.02688	0.02005	0.00418	0.01737	-0.00839	0.01461	0.01262	0.0201	-0.01166	0.01487	-0.07015	0.00765	0.01415	0.01615	0.02105	0.02318	0.0289	-0.00712	0.00659	0.01929
0.26	-0.02765	0.02117	0.00542	0.01654	-0.00875	0.01466	0.01315	0.0217	-0.01134	0.01517	-0.07096	0.00679	0.01406	0.0168	0.02258	0.02158	0.0283	-0.00704	0.00642	0.01792
0.266667	-0.02653	0.02181	0.00764	0.01591	-0.00861	0.01343	0.01345	0.02425	-0.01143	0.0166	-0.07064	0.00974	0.0153	0.01783	0.02126	0.02102	0.02678	-0.00716	0.00674	0.01896
0.273333	-0.02637	0.02218	0.00902	0.01507	-0.00563	0.01139	0.01471	0.02582	-0.00997	0.017	-0.07042	0.01003	0.01647	0.01885	0.02114	0.0203	0.02754	-0.0053	0.00548	0.02144
0.28	-0.02497	0.02172	0.00876	0.01616	-0.00549	0.0123	0.01435	0.02567	-0.01003	0.01801	-0.07053	0.01037	0.01746	0.02073	0.02273	0.02241	0.02753	-0.00744	0.00397	0.02111
0.286667	-0.02457	0.0205	0.00961	0.01706	-0.00489	0.0135	0.01464	0.02513	-0.01046	0.01999	-0.06956	0.00884	0.01774	0.02046	0.02315	0.02389	0.0283	-0.00785	0.00539	0.02145
0.293333	-0.02174	0.02304	0.01051	0.0177	-0.0046	0.01442	0.01481	0.02564	-0.0111	0.01948	-0.06951	0.00812	0.01801	0.02093	0.02342	0.02451	0.02846	-0.00542	0.00727	0.02188
0.3	-0.02203	0.02466	0.01048	0.01738	-0.00447	0.01418	0.01522	0.02505	-0.00993	0.02012	-0.06975	0.01065	0.01827	0.02148	0.02263	0.02465	0.03049	-0.005	0.00762	0.02243
0.306667	-0.02408	0.0257	0.01043	0.01679	-0.00416	0.01506	0.01632	0.02549	-0.00933	0.0215	-0.06886	0.01108	0.01887	0.02366	0.02383	0.02452	0.03054	-0.00479	0.00858	0.02271
0.313333	-0.02314	0.02546	0.01164	0.01834	-0.00213	0.01523	0.01598	0.02539	-0.00901	0.02419	-0.06849	0.01047	0.02048	0.02354	0.0233	0.02513	0.03032	-0.00276	0.00865	0.0241
0.32	-0.02353	0.02609	0.01159	0.01894	-0.00103	0.01855	0.01663	0.02574	-0.00797	0.02292	-0.06849	0.01081	0.02016	0.02377	0.02455	0.02439	0.03071	-0.00256	0.00852	0.02391
0.326667	-0.02429	0.02665	0.01185	0.01965	-0.00221	0.01948	0.01906	0.02712	-0.0096	0.02297	-0.06865	0.01307	0.02169	0.02384	0.02351	0.02493	0.03074	-0.0037	0.00712	0.02438
0.333333	-0.02584	0.02815	0.01192	0.02035	-0.00247	0.01825	0.01974	0.02744	-0.01213	0.02435	-0.06902	0.01216	0.02199	0.02312	0.02409	0.0267	0.02992	-0.00424	0.00791	0.02461
0.34	-0.02441	0.02917	0.01187	0.0207	-0.00253	0.01825	0.02035	0.02736	-0.01324	0.0263	-0.06851	0.01215	0.02273	0.02373	0.02526	0.02708	0.03172	-0.005	0.00782	0.02558
0.346667	-0.02316	0.02808	0.01096	0.02089	-0.0013	0.01692	0.01842	0.02732	-0.01313	0.02725	-0.06942	0.01024	0.02329	0.02495	0.02588	0.02642	0.03123	-0.0036	0.00928	0.02515
0.353333	-0.02209	0.02808	0.01274	0.02073	0.00123	0.01759	0.01769	0.02808	-0.01199	0.03038	-0.0678	0.01037	0.02148	0.02694	0.02814	0.027	0.03103	-0.00153	0.0118	0.02622
0.36	-0.0214	0.02841	0.01663	0.02239	0.00766	0.02015	0.01987	0.0286	-0.00835	0.03774	-0.06794	0.01361	0.0214	0.03092	0.03445	0.0306	0.03406	-0.00074	0.01478	0.02477
0.366667	-0.01998	0.03355	0.02351	0.03017	0.0198	0.02428	0.0249	0.03316	-0.00287	0.05379	-0.06408	0.01924	0.02676	0.03886	0.05023	0.03909	0.04202	0.0002	0.02636	0.02431
0.373333	-0.01891	0.04722	0.03725	0.04545	0.0441	0.03307	0.03921	0.0435	0.00586	0.09	-0.0552	0.029	0.03665	0.05821	0.07581	0.0528	0.0594	0.00666	0.04566	0.02553
0.38	-0.01357	0.07478	0.06479	0.07444	0.09103	0.05234	0.06967	0.06471	0.02835	0.15459	-0.03591	0.05107	0.05899	0.09357	0.12033	0.08105	0.09257	0.02176	0.08714	0.02693
0.386667	-0.00461	0.12346	0.11505	0.1262	0.17082	0.09186	0.12821	0.10425	0.0736	0.2701	0.00238	0.08954	0.10215	0.15339	0.19498	0.13208	0.1502	0.04547	0.16142	0.02901
0.393333	0.00836	0.205	0.19913	0.21846	0.2966	0.16429	0.22464	0.17174	0.16008	0.4715	0.07114	0.15355	0.17415	0.2496	0.31414	0.2167	0.25045	0.08806	0.29075	0.03291
0.4	0.02125	0.33479	0.3259	0.36499	0.48735	0.28652	0.37612	0.29002	0.31642	0.81984	0.18304	0.25305	0.29256	0.39435	0.49333	0.35193	0.41968	0.16312	0.50815	0.0352
0.406667	0.03152	0.52351	0.50952	0.58439	0.75151	0.4743	0.60223	0.50476	0.5925	1.44374	0.3456	0.39418	0.46155	0.59498	0.74125	0.54535	0.71424	0.28717	0.8886	0.04135
0.413333	0.04213	0.765	0.7381	0.87503	1.0551	0.73635	0.89719	0.89845	1.08818	2.47515	0.5557	0.57667	0.68168	0.83138	1.02918	0.78687	1.24868	0.49047	1.53298	0.04924
0.42	0.05201	0.97819	0.92888	1.15563	1.28873	1.02221	1.16912	1.52066	1.87442	3.8318	0.77524	0.75446	0.89922	1.01864	1.25978	1.00007	2.04478	0.7845	2.41682	0.06079
0.426667	0.06111	1.05883	0.98708	1.30413	1.42286	1.20357	1.30397	2.27856	2.84827	5.32436	0.90941	0.83051	1.00776	1.07731	1.35125	1.08054	2.95388	1.12588	3.37586	0.07678
0.433333	0.06778	1.04443	0.9624	1.34791	1.48669	1.23847	1.34078	3.03482	3.84655	6.74372	0.91079	0.77536	0.97954	1.03267	1.34138	1.03898	3.85332	1.43843	4.28755	0.11636
0.44	0.06934	0.96976	0.86412	1.30067	1.40153	1.18106	1.28672	3.72703	4.77188	7.87721	0.82843	0.64969	0.86975	0.9256	1.24986	0.9302	4.65239	1.68611	5.06107	0.318
0.446667	0.07091	0.81107	0.66235	1.1255	1.22406	1.0377	1.12179	4.29204	5.5232	8.8095	0.71488	0.49489	0.72491	0.77938	1.09526	0.78182	5.27794	1.87616	5.65351	1.28836
0.453333	0.06906	0.67742	0.47943	0.94132	1.1305	0.86642	0.97295	4.73453	6.10454	10.0778	0.63235	0.36545	0.59918	0.67052	0.97528	0.66407	5.79564	2.04187	6.1594	4.58725
0.46	0.06468	0.68205	0.43113	0.87122	1.17203	0.77192	0.94428	5.18484	6.67338	14.2939	0.63209	0.32174	0.55615	0.66829	0.96574	0.65094	6.44321	2.21766	6.88204	12.6864
0.466667	0.05877	0.84674	0.53805	0.94786	1.34813	0.80806	1.05612	6.08922	7.80493	33.9175	0.72619	0.38552	0.61229	0.7741	1.07721	0.74927	8.24941	2.47305	9.21653	27.9735
0.473333	0.05157	1.12843	0.76665	1.14625	1.62289	0.95738	1.27376	9.85663	12.5794	105.459	0.88145	0.52183	0.73777	0.94522	1.25757	0.91861	16.8955	3.20657	20.6016	51.4036
0.48	0.04662	1.46787	1.06419	1.41421	1.97857	1.16803	1.55318	27.8032	34.7603	285.468	1.06882	0.70058	0.90167	1.15018	1.47802	1.12053	54.4749	6.8152	67.0448	81.7911
0.486667	0.04085	1.87728	1.44717	1.76282	2.49416	1.43434	1.92078	91.7297	110.979	605.106	1.27538	0.90812	1.09144	1.4035	1.7645	1.36222	168.476	22.9428	197.664	116.178
0.493333	0.03548	2.40624	1.96463	2.24344	3.296	1.79634	2.45162	248.926	291.597	1028.22	1.50378	1.14807	1.31554	1.72679	2.15702	1.67271	406.319	74.1985	453.39	150.862
0.5	0.03124	3.04514	2.62574	2.87514	4.50779	2.27546	3.18567	526.403	598.922	1481.85	1.75596	1.41995	1.57213	2.13149	2.6753	2.06798	766.067	189.671	822.542	182.355
0.506667	0.0269	3.73181	3.37933	3.60959	6.22918	2.84544	4.12308	901.152	999.028	1892.66	2.0243	1.70922	1.84478	2.61866	3.333	2.54181	1192.63	384.668	1246.75	207.946
0.513333	0.0217	4.42669	4.18314	4.39233	8.43224	3.4792	5.30422	1315.96	1427.88	2211.47	2.29005	1.99397	2.11086	3.20631	4.17507	3.09419	1616.24	647.25	1658.66	226.035
0.52	0.01793	5.16628	5.04283	5.21291	10.9043	4.24256	6.7824	1707.65	1818.27	2436.86	2.55283	2.27932	2.37284	3.96507	5.27535	3.78013	1973.97	946.075	2000.68	236.238
0.526667	0.01237	6.02255	5.99264	6.09868	13.3958	5.27218	8.54214	2027.5	2125.25	2590.04	2.85022	2.60799	2.67392	4.97652	6.65436	4.68774	2239.72	1246.28	2252.69	239.278
0.533333	0.00871	7.04433	7.06851	7.09124	15.7792	6.64079	10.4826	2261.92	2344.54	2691.68	3.23395	3.0379	3.06918	6.23462	8.22721	5.83677	2423.69	1518.12	2426.66	236.667
0.54	0.00497	8.29869	8.35413	8.26902	18.1248	8.30268	12.5166	2423.71	2493.99	2757.86	3.72644	3.58684	3.57632	7.63986	9.8628	7.14904	2546.43	1742.02	2542.68	230.235
0.546667	0.00301	9.85885	9.95113	9.74783	20.5486	10.1664	14.6424	2531.09	2592.57	2798.94	4.31084	4.23583	4.17779	9.08235	11.4738	8.51186	2625.69	1910.39	2617.53	221.669
0.553333	0.00016	11.66	11.8079	11.5079	22.9721	12.1317	16.8102	2599.15	2655.68	2821.76	4.94665	4.94962	4.84596	10.4916	13.0259	9.84365	2674.07	2024.43	2662.99	212.171
0.56	-0.00163	13.4555	13.6777	13.3211	25.1522	14.0502	18.8353	2638.59	2692.73	2831.25	5.5945	5.69511	5.54893	11.8024	14.4716	11.0877	2699.99	2088.93	2687.48	202.37
0.566667	-0.00185	14.9769	15.2887	14.9138	26.8904	15.7199	20.5071	2656.14	2709.89	2830.36	6.2021	6.41719	6.23143	12.9389	15.7199	12.1885	2708.97	2108.94	2695.27	192.443
0.573333	-0.00194	16.0712	16.4808	16.1136	28.0723	16.9863	21.698	2656.55	2711.86	2821.02	6.71418	7.04654	6.82946	13.821	16.6751	13.0744	2703.75	2089.44	2689.62	182.333
0.58	-0.00368	16.693	17.1966	16.856	28.6338	17.7842	22.3752	2642.86	2701.92	2805.9	7.08704	7.52007	7.28267	14.3901	17.2803	13.6878	2687.02	2036.27	2672.27	171.935
0.586667	-0.00474	16.8556	17.4341	17.1317	28.6036	18.1197	22.5615	2618.52	2683.29	2787.54	7.28849	7.80054	7.55177	14.6266	17.5247	14.0027	2661.1	1957.7	2645.17	161.201
0.593333	-0.00414	16.6226	17.2484	16.9836	28.0865	18.0433	22.3072	2587.18	2658.72	2767.74	7.31294	7.87756	7.62421	14.5498	17.4251	14.0214	2628.82	1864.19	2610.37	150.18
0.6	-0.00545	16.0797	16.7275	16.495	27.2206	17.6325	21.7069	2551.7	2630.55	2747.76	7.17613	7.7625	7.51421	14.2097	17.0314	13.7793	2593.08	1766.55	2570.73	139.016
0.606667	-0.00604	15.3282	15.9724	15.7659	26.1459	16.9732	20.8651	2513.53	2600.26	2727.57	6.90445	7.48421	7.24907	13.6622	16.4085	13.3244	2555.52	1672.83	2528.34	127.914
0.613333	-0.00662	14.454	15.075	14.8899	24.964	16.1596	19.8867	2471.3	2567.17	2705.75	6.53574	7.08797	6.86576	12.9762	15.6306	12.7142	2516.2	1586.64	2483.66	117.093
0.62	-0.0078	13.5158	14.1008	13.9344	23.7194	15.2752	18.8508	2421.54	2528.43	2679.63	6.1104	6.61707	6.40968	12.2168	14.7644	12.0091	2472.39	1507.26	2434.5	106.753
0.626667	-0.00777	12.5449	13.0871	12.9387	22.4085	14.3744	17.7964	2358.98	2479.71	2645.52	5.6659	6.11582	5.92524	11.4397	13.8723	11.2673	2419.82	1431.33	2376.81	97.0546
0.633333	-0.00708	11.5562	12.0491	11.9208	21.0116	13.4826	16.72	2278.14	2415.11	2598.76	5.2327	5.62389	5.44486	10.6875	12.994	10.5337	2352.86	1354.76	2305.72	88.1076
0.64	-0.00706	10.5499	10.9915	10.8861	19.519	12.5962	15.6061	2175.11	2328.99	2532.82	4.83444	5.16268	4.99549	9.9772	12.1374	9.83842	2266.22	1274.28	2216.59	79.9663
0.646667	-0.0063	9.53179	9.92327	9.84303	17.9522	11.7089	14.4431	2049.04	2217.4	2440.19	4.47734	4.74733	4.59098	9.31193	11.3	9.19342	2156.7	1188.37	2106.64	72.6253
0.653333	-0.00584	8.52059	8.86321	8.8052	16.3519	10.8218	13.2474	1902.76	2080.21	2316.53	4.16153	4.37816	4.23405	8.68163	10.4847	8.58984	2024.47	1097.24	1976.1	66.0379
0.66	-0.00682	7.55058	7.8396	7.80162	14.76	9.95097	12.0474	1742.46	1922.04	2162.91	3.87577	4.05257	3.91903	8.08468	9.69256	8.02299	1873.36	1002.44	1828.61	60.143
0.666667	-0.00681	6.64708	6.88178	6.86151	13.2266	9.11915	10.8877	1575.8	1750.86	1986.97	3.6081	3.76047	3.63679	7.519	8.93769	7.48711	1710.13	906.284	1670.13	54.8716
0.673333	-0.00637	5.83997	6.01516	6.01258	11.7948	8.34851	9.80709	1410.07	1575.36	1799.55	3.35454	3.49013	3.37919	6.98376	8.23366	6.97858	1542.38	811.495	1507.41	50.1542
0.68	-0.0075	5.14596	5.26624	5.27783	10.4996	7.64459	8.83322	1251.23	1403.21	1611.16	3.11199	3.24125	3.14128	6.47818	7.58358	6.49381	1377.12	720.647	1346.79	45.9282
0.686667	-0.00881	4.56778	4.6413	4.66426	9.3654	7.00603	7.97979	1103.3	1240	1429.83	2.88338	3.00649	2.91788	6.00213	6.98568	6.03255	1219.69	635.648	1193.22	42.1409
0.693333	-0.00802	4.08922	4.12916	4.1622	8.39373	6.42864	7.23651	968.115	1089.05	1260.43	2.66979	2.78981	2.71179	5.55479	6.43771	5.59765	1073.59	557.701	1050.07	38.7446
0.7	-0.00796	3.69194	3.70867	3.74775	7.56848	5.90375	6.58736	846.071	951.789	1105.28	2.47027	2.58728	2.52009	5.13963	5.93707	5.19087	940.523	487.382	919.317	35.6942
0.706667	-0.0082	3.35642	3.35689	3.40054	6.86325	5.42375	6.01301	736.771	828.34	964.979	2.28408	2.40095	2.34188	4.75552	5.4764	4.81217	820.743	424.732	801.553	32.9564
0.713333	-0.00982	3.06853	3.05759	3.10492	6.25375	4.98617	5.50372	639.569	718.227	839.199	2.10969	2.22673	2.17467	4.39774	5.05258	4.45963	713.865	369.505	696.502	30.502
0.72	-0.00932	2.81869	2.79914	2.84948	5.71422	4.58857	5.04785	553.732	620.776	727.283	1.94718	2.06596	2.02025	4.06651	4.66419	4.12991	619.252	321.272	603.528	28.2996
0.726667	-0.00786	2.59737	2.57294	2.62779	5.23113	4.22437	4.63465	478.511	535.249	628.513	1.79669	1.91704	1.87958	3.75903	4.30729	3.8261	536.104	279.441	521.889	26.3256
0.733333	-0.00826	2.40278	2.37298	2.42963	4.798	3.8911	4.25818	413.188	460.911	542.15	1.65943	1.7819	1.7505	3.47575	3.97666	3.54296	463.578	243.373	450.791	24.5555
0.74	-0.0084	2.2271	2.19501	2.25205	4.40552	3.58462	3.91435	357.001	396.975	467.414	1.53432	1.65833	1.63137	3.21523	3.67348	3.28031	400.829	212.428	389.356	22.963
0.746667	-0.0079	2.06671	2.03278	2.0916	4.04956	3.30462	3.6014	309.098	342.516	403.434	1.419	1.54402	1.52321	2.9753	3.39242	3.03637	346.942	185.991	336.692	21.5294
0.753333	-0.00762	1.92221	1.88736	1.94617	3.72674	3.04877	3.31375	268.56	296.515	349.184	1.31212	1.43848	1.42357	2.7548	3.13514	2.81344	301.014	163.481	291.889	20.2357
0.76	-0.00435	1.78912	1.75434	1.81525	3.43327	2.8154	3.05211	234.445	257.881	303.517	1.21457	1.34372	1.33059	2.55412	2.89984	2.60682	262.147	144.35	254.008	19.062
0.766667	0.00878	1.67036	1.63693	1.69697	3.16582	2.60334	2.81563	205.832	225.548	265.233	1.12905	1.25634	1.24935	2.37329	2.68471	2.42094	229.407	128.105	222.116	17.9952
0.773333	0.04694	1.56582	1.53266	1.59404	2.92826	2.41088	2.60234	181.859	198.53	233.207	1.0532	1.17804	1.17786	2.20927	2.48763	2.25469	201.881	114.297	195.325	17.0256
0.78	0.13409	1.47519	1.4402	1.50543	2.71519	2.24089	2.41139	161.733	175.922	206.41	0.99072	1.10854	1.11623	2.06296	2.31254	2.10474	178.733	102.538	172.818	16.1395
0.786667	0.29387	1.39772	1.36082	1.42779	2.52519	2.09223	2.24505	144.762	156.931	183.921	0.94279	1.0495	1.06462	1.93561	2.1567	1.97207	159.221	92.4846	153.878	15.3304
0.793333	0.53944	1.32994	1.29643	1.36503	2.36032	1.96201	2.09853	130.361	140.881	164.943	0.90497	1.0004	1.02471	1.8243	2.01783	1.85937	142.697	83.8564	137.868	14.5922
0.8	0.86836	1.27554	1.24615	1.31362	2.21545	1.85142	1.97091	118.062	127.209	148.805	0.87716	0.96011	0.99481	1.73036	1.89971	1.7637	128.618	76.4119	124.252	13.918
0.806667	1.25575	1.23496	1.20717	1.27493	2.09181	1.75649	1.86136	107.47	115.468	134.956	0.85531	0.92954	0.97011	1.65178	1.79748	1.68124	116.537	69.9487	112.587	13.3007
0.813333	1.67477	1.20512	1.17933	1.2462	1.98679	1.67717	1.76759	98.2676	105.291	122.964	0.83669	0.90748	0.953	1.58041	1.71202	1.60977	106.092	64.2907	102.514	12.738
0.82	2.08666	1.18055	1.15871	1.22143	1.89492	1.60852	1.6858	90.2001	96.3875	112.501	0.8189	0.89032	0.93698	1.5177	1.63853	1.54148	96.9916	59.297	93.7393	12.2204
0.826667	2.46086	1.16041	1.14133	1.20031	1.81328	1.54686	1.61314	83.0653	88.5344	103.296	0.80028	0.87544	0.92005	1.45987	1.57426	1.47931	88.9949	54.855	86.0284	11.7408
0.833333	2.77273	1.14301	1.12589	1.17828	1.73617	1.48874	1.54793	76.7066	81.5552	95.1303	0.78006	0.86103	0.90027	1.4045	1.51466	1.41744	81.918	50.88	79.1997	11.2904
0.84	3.00851	1.12244	1.11046	1.15525	1.66459	1.43303	1.48578	71.0086	75.3159	87.8396	0.75809	0.84721	0.87942	1.35125	1.45744	1.36057	75.6157	47.3079	73.1113	10.8623
0.846667	3.1666	1.09998	1.09066	1.12931	1.59686	1.38	1.42637	65.8791	69.7083	81.2957	0.73371	0.83155	0.86028	1.29885	1.40376	1.30524	69.9757	44.0831	67.6596	10.4555
0.853333	3.25143	1.07717	1.06717	1.09996	1.53069	1.32865	1.36839	61.2424	64.6512	75.3979	0.71026	0.81523	0.83871	1.2461	1.34934	1.2518	64.9167	41.1629	62.7594	10.0698
0.86	3.27799	1.05019	1.04249	1.06923	1.46726	1.27874	1.31247	57.0372	60.0831	70.0633	0.68439	0.79717	0.81423	1.19548	1.29748	1.20047	60.3637	38.5104	58.3404	9.70347
0.866667	3.265	1.02231	1.0162	1.03604	1.40715	1.2291	1.25994	53.219	55.9514	65.2274	0.65919	0.77816	0.79041	1.14876	1.2472	1.15117	56.2492	36.0942	54.3395	9.35532
0.873333	3.22944	0.99185	0.98803	1.00187	1.34684	1.17886	1.2076	49.7473	52.2012	60.8379	0.63105	0.75875	0.76646	1.10338	1.19668	1.10219	52.5233	33.8882	50.7081	9.02727
0.88	3.178	0.96007	0.95692	0.9681	1.29024	1.13233	1.15742	46.5888	48.7993	56.8518	0.60459	0.73801	0.74157	1.05879	1.14752	1.05564	49.1437	31.875	47.4093	8.71355
0.886667	3.11673	0.92688	0.92584	0.93552	1.23528	1.08659	1.11038	43.7163	45.7108	53.2282	0.57748	0.71646	0.71615	1.01521	1.10376	1.01287	46.074	30.0329	44.4083	8.41855
0.893333	3.04047	0.89496	0.89364	0.90132	1.18285	1.04418	1.06677	41.0958	42.9079	49.9272	0.55208	0.69328	0.69238	0.9733	1.05985	0.97428	43.2765	28.3412	41.6689	8.14036
0.9	2.9479	0.86484	0.86164	0.86747	1.13484	1.00356	1.02218	38.6917	40.3516	46.9112	0.52756	0.67119	0.66937	0.93557	1.01813	0.93579	40.7178	26.7856	39.1623	7.87628
0.906667	2.83577	0.83337	0.8301	0.83643	1.08892	0.96655	0.98194	36.4776	38.0099	44.1481	0.50391	0.64892	0.64654	0.89938	0.97825	0.89905	38.3667	25.3501	36.8566	7.62609
0.913333	2.70494	0.8037	0.80043	0.80639	1.04389	0.92926	0.94151	34.4349	35.8542	41.6088	0.48029	0.62673	0.62381	0.86343	0.93851	0.86335	36.1967	24.0208	34.7247	7.39004
0.92	2.55663	0.77571	0.77487	0.77935	1.00351	0.89543	0.90535	32.5433	33.8565	39.2613	0.45902	0.60441	0.60114	0.8302	0.89997	0.83113	34.1849	22.7849	32.7453	7.16943
0.926667	2.3966	0.74841	0.7494	0.75426	0.96484	0.86146	0.87238	30.7877	31.9998	37.0795	0.43923	0.58312	0.5816	0.79907	0.86435	0.80163	32.313	21.6383	30.9044	6.95944
0.933333	2.2314	0.72472	0.72456	0.7313	0.9287	0.83074	0.84153	29.1578	30.2752	35.046	0.42164	0.56508	0.56361	0.77145	0.83119	0.77402	30.5715	20.5703	29.1955	6.76193
0.94	2.06687	0.70387	0.70402	0.71087	0.89595	0.80357	0.81138	27.6438	28.67	33.1477	0.40693	0.54651	0.54797	0.74763	0.80132	0.74809	28.9509	19.5775	27.608	6.5748
0.946667	1.90672	0.68435	0.68484	0.69102	0.86668	0.77741	0.78577	26.2351	27.1729	31.3757	0.39316	0.52958	0.5339	0.72476	0.77398	0.72472	27.4412	18.6547	26.1358	6.40023
0.953333	1.75503	0.66504	0.66629	0.67286	0.838	0.75394	0.76121	24.9246	25.7773	29.7228	0.37981	0.51446	0.51946	0.70245	0.7476	0.70399	26.0361	17.7981	24.7703	6.23474
0.96	1.61585	0.64683	0.64861	0.65758	0.81351	0.73257	0.73756	23.7121	24.4748	28.1801	0.36626	0.49974	0.50594	0.68207	0.72539	0.68475	24.728	17.0017	23.5013	6.07718
0.966667	1.48595	0.62942	0.63115	0.64204	0.78938	0.7113	0.71658	22.5869	23.2605	26.7403	0.3537	0.48741	0.49535	0.66236	0.70271	0.66467	23.5111	16.2609	22.3237	5.92623
0.973333	1.36887	0.61216	0.61558	0.62619	0.76649	0.69116	0.69698	21.5376	22.1278	25.399	0.34243	0.47513	0.48548	0.64583	0.67925	0.64817	22.376	15.5752	21.2298	5.78202
0.98	1.26393	0.59495	0.5994	0.61035	0.74485	0.67291	0.67739	20.5608	21.0721	24.1525	0.33024	0.46384	0.47412	0.62959	0.66077	0.63307	21.3173	14.9354	20.2199	5.64384
0.986667	1.16872	0.58144	0.58461	0.59714	0.72614	0.65464	0.66039	19.6513	20.0865	22.992	0.31703	0.45396	0.46239	0.61386	0.64653	0.61728	20.3323	14.3373	19.2857	5.51084
0.993333	1.08647	0.56781	0.56881	0.58494	0.7053	0.63741	0.64395	18.8032	19.1671	21.9132	0.30493	0.44435	0.45262	0.59786	0.63295	0.60207	19.413	13.7773	18.4174	5.38237
1	1.01417	0.55334	0.55434	0.57169	0.68638	0.62252	0.62574	18.0146	18.3119	20.9099	0.29262	0.43269	0.44223	0.58291	0.61782	0.58949	18.5581	13.2546	17.6108	5.25627
1.00667	0.9498	0.53969	0.54048	0.55825	0.66844	0.60586	0.60955	17.2783	17.5161	19.9761	0.28171	0.42292	0.43196	0.56966	0.60232	0.57747	17.7631	12.7647	16.8592	5.13623
1.01333	0.89331	0.52745	0.52662	0.54452	0.65344	0.58923	0.59474	16.5895	16.7724	19.1077	0.26963	0.41284	0.42283	0.55751	0.58647	0.56497	17.0207	12.305	16.1575	5.02075
1.02	0.84416	0.51478	0.51381	0.53312	0.63908	0.57504	0.5807	15.9473	16.0786	18.299	0.2594	0.4013	0.41073	0.54457	0.57112	0.55058	16.325	11.8724	15.5031	4.90896
1.02667	0.79983	0.5041	0.50446	0.52145	0.62491	0.56171	0.5673	15.3514	15.4313	17.5466	0.25094	0.39168	0.40074	0.53139	0.55624	0.53655	15.6755	11.4651	14.8907	4.80123
1.03333	0.75878	0.4943	0.49303	0.51135	0.61229	0.5483	0.55504	14.7959	14.8302	16.8442	0.24276	0.38306	0.39123	0.51888	0.54353	0.52489	15.0684	11.0829	14.3168	4.69905
1.04	0.71948	0.48544	0.4829	0.5023	0.60267	0.53633	0.54422	14.2739	14.2698	16.1878	0.23378	0.37274	0.38332	0.50661	0.53145	0.51312	14.5024	10.7248	13.778	4.60112
1.04667	0.6845	0.47585	0.47296	0.49337	0.59072	0.52349	0.53235	13.7849	13.7451	15.5764	0.22624	0.36494	0.37466	0.49742	0.52026	0.5022	13.975	10.3864	13.2754	4.50618
1.05333	0.65112	0.46486	0.46207	0.48368	0.57854	0.51269	0.52207	13.3238	13.2553	15.0054	0.21836	0.35861	0.36776	0.48784	0.50808	0.49343	13.482	10.0683	12.8046	4.41445
1.06	0.61798	0.4551	0.45064	0.47325	0.56544	0.5023	0.51173	12.8903	12.7949	14.4696	0.20995	0.35133	0.35945	0.47715	0.49723	0.48278	13.0195	9.76771	12.3631	4.32691
1.06667	0.58396	0.44632	0.44142	0.46511	0.55274	0.49069	0.50077	12.4822	12.3661	13.9686	0.20145	0.34253	0.34962	0.46685	0.4849	0.47067	12.5854	9.48304	11.949	4.24331
1.07333	0.54975	0.43831	0.43228	0.45629	0.54163	0.47874	0.4899	12.0949	11.9613	13.4994	0.1911	0.33275	0.34004	0.45514	0.4754	0.46021	12.1782	9.21405	11.5599	4.15975
1.08	0.51615	0.43055	0.42248	0.44681	0.53092	0.46755	0.47947	11.7283	11.5769	13.054	0.18203	0.32554	0.33205	0.44467	0.46372	0.44874	11.7921	8.95788	11.1911	4.07726
1.08667	0.48533	0.42029	0.41297	0.43709	0.51854	0.456	0.46918	11.379	11.2116	12.6309	0.17389	0.31895	0.32413	0.43614	0.45364	0.44039	11.4261	8.71269	10.8398	4.00149
1.09333	0.45218	0.41141	0.40336	0.42708	0.50686	0.44614	0.45825	11.0458	10.8626	12.2295	0.16758	0.31258	0.31829	0.42724	0.44109	0.4314	11.0797	8.47745	10.5059	3.92773
1.1	0.41741	0.40107	0.39413	0.41762	0.49601	0.43554	0.44825	10.7251	10.5307	11.8462	0.16261	0.30611	0.3107	0.41722	0.43147	0.42175	10.7497	8.25286	10.1908	3.85318
1.10667	0.3845	0.39128	0.3866	0.40819	0.48492	0.42357	0.43718	10.4162	10.2133	11.4784	0.15508	0.29714	0.302	0.40778	0.42234	0.41223	10.434	8.0354	9.89096	3.78273
1.11333	0.35268	0.38249	0.37938	0.4007	0.47475	0.41405	0.42775	10.1212	9.91072	11.1274	0.1467	0.2891	0.29522	0.39887	0.41342	0.40263	10.133	7.82698	9.60516	3.7147
1.12	0.32156	0.37326	0.3695	0.39289	0.4639	0.40628	0.41857	9.83807	9.62286	10.7945	0.14027	0.28298	0.28814	0.38947	0.40477	0.39213	9.84439	7.6311	9.33129	3.65086
1.12667	0.29218	0.36434	0.3589	0.38356	0.45267	0.39651	0.40857	9.57029	9.34621	10.476	0.13386	0.27628	0.28208	0.38014	0.39441	0.38357	9.56979	7.4413	9.06994	3.58668
1.13333	0.26565	0.35596	0.3508	0.37382	0.44409	0.38862	0.39996	9.31408	9.082	10.1739	0.12665	0.26978	0.27583	0.37445	0.38637	0.37732	9.31126	7.26055	8.81938	3.52359
1.14	0.24085	0.34947	0.34424	0.36748	0.43437	0.3809	0.39145	9.06954	8.83212	9.89064	0.11992	0.26034	0.27004	0.36751	0.37868	0.3704	9.06403	7.08821	8.58294	3.46513
1.14667	0.2176	0.34271	0.33645	0.35919	0.42529	0.37379	0.38341	8.84105	8.59441	9.62479	0.11559	0.25287	0.26454	0.35993	0.36941	0.36122	8.83089	6.92559	8.36035	3.40778
1.15333	0.1973	0.33538	0.33078	0.35338	0.41821	0.36698	0.37619	8.62776	8.37254	9.37943	0.11038	0.2495	0.25806	0.35229	0.36402	0.35429	8.61478	6.77149	8.15334	3.35275
1.16	0.17902	0.33	0.32451	0.34939	0.41234	0.36282	0.36843	8.42861	8.16689	9.15252	0.1059	0.24455	0.2532	0.34535	0.35731	0.35028	8.41281	6.62689	7.96155	3.30086
1.16667	0.16207	0.32414	0.32012	0.34429	0.40842	0.35601	0.36411	8.24458	7.97364	8.94358	0.1015	0.23848	0.24829	0.34055	0.35072	0.34634	8.22742	6.48904	7.78264	3.24788
1.17333	0.1478	0.32102	0.31484	0.34091	0.40314	0.3512	0.35885	8.07459	7.79454	8.7517	0.0977	0.23416	0.24419	0.33678	0.34706	0.342	8.05432	6.35907	7.61732	3.19896
1.18	0.13315	0.3174	0.31252	0.3394	0.39974	0.34691	0.35562	7.915	7.63046	8.57303	0.09469	0.23206	0.24292	0.33346	0.34532	0.33835	7.89384	6.23772	7.46495	3.15026
1.18667	0.12052	0.31503	0.31272	0.33964	0.40128	0.34623	0.35484	7.76738	7.47735	8.40378	0.0932	0.23055	0.24099	0.33284	0.34238	0.33542	7.74374	6.12386	7.32108	3.10404
1.19333	0.1102	0.31593	0.31173	0.33981	0.40227	0.34466	0.35452	7.6274	7.33362	8.2432	0.09224	0.22918	0.23935	0.33199	0.34135	0.33347	7.60017	6.01685	7.18531	3.05997
1.2	0.10085	0.31668	0.31309	0.33951	0.4026	0.34277	0.35291	7.49367	7.19461	8.08958	0.09135	0.22777	0.23745	0.33271	0.34272	0.3326	7.46141	5.91391	7.05172	3.01788
1.20667	0.09382	0.31836	0.31373	0.34151	0.40595	0.34288	0.35479	7.36369	7.06264	7.93981	0.09091	0.22868	0.23777	0.33428	0.34551	0.3337	7.32589	5.81535	6.92172	2.97738
1.21333	0.08569	0.32079	0.31542	0.34396	0.4091	0.34511	0.35823	7.23842	6.93299	7.79245	0.08984	0.22943	0.23761	0.33592	0.34663	0.33515	7.19257	5.71822	6.79503	2.93569
1.22	0.07778	0.3245	0.31955	0.34781	0.41169	0.34705	0.36098	7.11464	6.80722	7.64714	0.0912	0.22825	0.23932	0.336	0.34749	0.3379	7.06301	5.62459	6.66927	2.89369
1.22667	0.07111	0.32747	0.32367	0.35121	0.41394	0.35017	0.36225	6.99314	6.68006	7.50405	0.09511	0.23001	0.24242	0.33639	0.35027	0.3401	6.93448	5.53149	6.54643	2.85493
1.23333	0.06453	0.33179	0.32902	0.35486	0.4184	0.35351	0.36555	6.87492	6.55661	7.36413	0.09635	0.22995	0.24453	0.33767	0.3521	0.341	6.80811	5.4383	6.425	2.8155
1.24	0.05936	0.33665	0.33443	0.3602	0.422	0.35454	0.36957	6.7564	6.43531	7.22655	0.09877	0.23331	0.24667	0.34018	0.35469	0.34283	6.68525	5.34956	6.3047	2.77866
1.24667	0.05703	0.33872	0.33819	0.3638	0.42685	0.35511	0.37232	6.64019	6.31593	7.08889	0.10129	0.23529	0.24871	0.34193	0.3562	0.34426	6.5636	5.26189	6.18745	2.74227
1.25333	0.05659	0.34238	0.3414	0.36617	0.42711	0.35765	0.3745	6.52658	6.19936	6.9538	0.10388	0.2388	0.24986	0.34261	0.35721	0.34475	6.44266	5.17505	6.06946	2.70663
1.26	0.05247	0.34543	0.34102	0.36875	0.42781	0.35928	0.37419	6.4165	6.08473	6.8217	0.10551	0.24157	0.2519	0.34374	0.358	0.3451	6.32309	5.08966	5.95376	2.67218
1.26667	0.04971	0.34731	0.343	0.36927	0.42849	0.35866	0.37521	6.3056	5.97281	6.69066	0.10529	0.24274	0.25259	0.34251	0.35819	0.34447	6.20722	5.00654	5.8433	2.63851
1.27333	0.04782	0.3501	0.3437	0.3697	0.42823	0.35848	0.3767	6.19612	5.86306	6.56005	0.10453	0.2455	0.25385	0.34253	0.35768	0.34492	6.09426	4.92577	5.73543	2.60476
1.28	0.04616	0.35047	0.34395	0.3713	0.42604	0.35656	0.37752	6.08782	5.75508	6.43366	0.10404	0.24651	0.25342	0.33936	0.35746	0.34358	5.98228	4.84634	5.62792	2.56999
1.28667	0.04436	0.3501	0.34328	0.37065	0.42347	0.35392	0.37445	5.98465	5.64887	6.31381	0.10108	0.24531	0.25122	0.33578	0.35545	0.33967	5.87481	4.76705	5.52342	2.53663
1.29333	0.04379	0.34826	0.34167	0.36805	0.42037	0.35094	0.37298	5.88371	5.54759	6.19948	0.09907	0.24409	0.24895	0.333	0.35257	0.33492	5.77152	4.68991	5.42285	2.50556
1.3	0.04445	0.34467	0.33973	0.36279	0.41661	0.34844	0.37067	5.7874	5.45081	6.09512	0.09674	0.24315	0.24708	0.32771	0.34978	0.33253	5.67243	4.61668	5.32941	2.47474
1.30667	0.04493	0.34072	0.33647	0.35804	0.41016	0.34534	0.3676	5.69758	5.35804	6.00179	0.0944	0.24103	0.24545	0.32422	0.34594	0.32952	5.57781	4.54769	5.24455	2.44244
1.31333	0.04216	0.33689	0.33195	0.35305	0.40483	0.34022	0.36129	5.61552	5.27359	5.93026	0.09049	0.24046	0.24151	0.32117	0.34168	0.32542	5.49371	4.48463	5.17266	2.41008
1.32	0.03887	0.33246	0.3257	0.34824	0.39717	0.33633	0.35533	5.54105	5.20257	5.89032	0.08529	0.23863	0.23597	0.31678	0.3363	0.3204	5.42359	4.43142	5.11854	2.37968
1.32667	0.03889	0.32595	0.31911	0.34409	0.38788	0.33076	0.3489	5.48376	5.15112	5.89558	0.08079	0.23301	0.23227	0.31094	0.3307	0.31528	5.37627	4.3941	5.09022	2.35091
1.33333	0.03807	0.32132	0.31314	0.33797	0.38025	0.32536	0.34166	5.45108	5.12427	5.97701	0.078	0.22777	0.2287	0.30506	0.32608	0.30925	5.35918	4.37814	5.10229	2.32148
1.34	0.03669	0.31714	0.30919	0.33155	0.3727	0.32104	0.33413	5.45571	5.13501	6.18476	0.07426	0.22371	0.22686	0.30086	0.32149	0.30527	5.39453	4.40313	5.18118	2.29387
1.34667	0.03765	0.31187	0.30314	0.32547	0.36661	0.31548	0.32732	5.52315	5.2081	6.6079	0.06947	0.21969	0.2214	0.29556	0.31514	0.29954	5.51617	4.49884	5.37091	2.26533
1.35333	0.03692	0.30591	0.29795	0.31852	0.36015	0.31063	0.32114	5.69327	5.38783	7.37003	0.06522	0.21511	0.21727	0.29029	0.30897	0.29437	5.77542	4.71734	5.74172	2.23734
1.36	0.03603	0.30098	0.29259	0.31259	0.354	0.30464	0.3165	6.03573	5.74277	8.6485	0.06115	0.21076	0.21443	0.28375	0.30384	0.29064	6.26606	5.12543	6.39822	2.21082
1.36667	0.03323	0.29306	0.28923	0.30701	0.34907	0.29749	0.31144	6.6455	6.37731	10.6513	0.05712	0.2074	0.21079	0.27959	0.29804	0.2865	7.11126	5.80784	7.47458	2.18456
1.37333	0.03041	0.28907	0.28546	0.30269	0.34423	0.29175	0.30534	7.64493	7.43021	13.5798	0.0533	0.20457	0.20697	0.27662	0.29457	0.28231	8.46769	6.85508	9.12207	2.16017
1.38	0.02866	0.28638	0.28376	0.29923	0.34199	0.28732	0.30312	9.17308	9.06453	17.5947	0.05084	0.20183	0.20454	0.2736	0.29264	0.27979	10.4963	8.33742	11.4796	2.1363
1.38667	0.02906	0.28669	0.28261	0.29498	0.34087	0.28622	0.2997	11.3545	11.4408	22.7693	0.05102	0.20105	0.20283	0.27279	0.29112	0.27792	13.3346	10.2859	14.6466	2.11256
1.39333	0.02815	0.28641	0.28375	0.29653	0.34303	0.28584	0.29858	14.2776	14.6715	29.0547	0.05047	0.20243	0.20167	0.27408	0.28919	0.27723	17.0553	12.6808	18.6534	2.08853
1.4	0.02467	0.29042	0.28772	0.30044	0.34833	0.28542	0.30096	17.9639	18.7944	36.2767	0.05446	0.20504	0.20146	0.27525	0.29074	0.27973	21.6502	15.4461	23.4344	2.06415
1.40667	0.022	0.29907	0.29741	0.30657	0.35587	0.28859	0.30665	22.3556	23.754	44.153	0.06022	0.20728	0.20331	0.27772	0.29657	0.28426	27.0151	18.4533	28.8369	2.04187
1.41333	0.01997	0.30832	0.30976	0.31323	0.3679	0.29502	0.31513	27.318	29.3951	52.3406	0.06753	0.21314	0.20929	0.28466	0.30266	0.28844	32.9546	21.5499	34.6314	2.02041
1.42	0.01666	0.3219	0.3252	0.32478	0.38184	0.30262	0.32505	32.6565	35.4857	60.4748	0.07672	0.22199	0.21593	0.29097	0.30986	0.29452	39.2049	24.5782	40.5442	1.99771
1.42667	0.01513	0.33785	0.34216	0.33661	0.39383	0.3121	0.33535	38.1431	41.7455	68.2486	0.08677	0.23247	0.22193	0.29796	0.31868	0.30209	45.4671	27.4029	46.2968	1.97754
1.43333	0.01547	0.35405	0.36119	0.34752	0.40814	0.32124	0.34417	43.5507	47.8968	75.4236	0.09711	0.24268	0.23045	0.30545	0.32821	0.30959	51.4656	29.9236	51.6484	1.95541
1.44	0.01444	0.37092	0.37922	0.35776	0.42149	0.33153	0.3529	48.6803	53.6945	81.8447	0.10895	0.25561	0.23731	0.31365	0.33838	0.31601	56.9806	32.0846	56.4315	1.93444
1.44667	0.01214	0.38753	0.39573	0.36709	0.43157	0.34031	0.36211	53.3854	58.9715	87.4452	0.11906	0.26615	0.24291	0.32049	0.34455	0.32351	61.8686	33.8743	60.5485	1.91271
1.45333	0.01137	0.40167	0.41057	0.3752	0.44044	0.3473	0.37033	57.5754	63.6313	92.2202	0.12815	0.27917	0.2485	0.32622	0.34824	0.33013	66.0665	35.308	63.9847	1.89388
1.46	0.00785	0.41631	0.42234	0.38265	0.44737	0.35389	0.37645	61.2096	67.6399	96.2052	0.13422	0.29034	0.25287	0.33125	0.35107	0.33407	69.5723	36.4196	66.7749	1.87431
1.46667	0.00761	0.42585	0.43323	0.38971	0.45212	0.35757	0.38282	64.2868	71.0153	99.4499	0.14033	0.29694	0.2561	0.33335	0.35517	0.33573	72.4338	37.2481	68.9819	1.85442
1.47333	0.00376	0.43363	0.4411	0.39443	0.45706	0.3603	0.38733	66.829	73.7952	102.009	0.14439	0.30049	0.25777	0.33633	0.35986	0.33675	74.7193	37.8345	70.6808	1.83422
1.48	0.00145	0.44124	0.44806	0.39548	0.45874	0.36052	0.38863	68.8708	76.0294	103.932	0.14768	0.30275	0.25892	0.33831	0.36088	0.33748	76.5021	38.2115	71.9457	1.81574
1.48667	-0.00057	0.44356	0.45091	0.39621	0.46125	0.36122	0.39076	70.4486	77.7628	105.262	0.15188	0.30435	0.25875	0.33863	0.36027	0.33922	77.8462	38.4046	72.8355	1.7984
1.49333	-0.00116	0.44493	0.45155	0.39602	0.4623	0.36192	0.39225	71.599	79.0406	106.04	0.15198	0.30335	0.25799	0.33948	0.35888	0.34005	78.8023	38.4348	73.3959	1.78069
1.5	-0.00263	0.44656	0.45219	0.39549	0.46129	0.36283	0.39232	72.3513	79.8981	106.307	0.15236	0.30304	0.25813	0.33872	0.36064	0.33969	79.4049	38.3209	73.6624	1.76283
1.50667	-0.00238	0.44833	0.45204	0.39198	0.4622	0.36196	0.39167	72.7396	80.3641	106.111	0.15043	0.30279	0.25659	0.33948	0.36127	0.33946	79.6822	38.0772	73.662	1.74657
1.51333	-0.00443	0.44558	0.44936	0.3893	0.46146	0.36006	0.39048	72.7941	80.4642	105.495	0.14981	0.30252	0.25532	0.33807	0.36097	0.33938	79.6613	37.7148	73.4191	1.73168
1.52	-0.00572	0.44314	0.44482	0.38526	0.46056	0.35815	0.389	72.5438	80.2261	104.507	0.14798	0.30112	0.25506	0.3362	0.35995	0.33924	79.3629	37.2436	72.9539	1.71568
1.52667	-0.00625	0.43676	0.43931	0.38213	0.45902	0.35687	0.38884	72.0184	79.6846	103.188	0.1444	0.30016	0.25211	0.33304	0.35962	0.33741	78.8113	36.6732	72.2876	1.69975
1.53333	-0.00865	0.43048	0.43205	0.37829	0.45688	0.35557	0.38841	71.2449	78.8632	101.572	0.14028	0.29764	0.24947	0.33235	0.35895	0.3377	78.0266	36.0129	71.4374	1.68312
1.54	-0.00971	0.42411	0.42536	0.37162	0.45543	0.35536	0.38795	70.2498	77.7887	99.6902	0.13741	0.29423	0.24761	0.33186	0.35713	0.33652	77.0313	35.2703	70.4237	1.6677
1.54667	-0.01265	0.41741	0.41987	0.36716	0.45582	0.35402	0.38704	69.0527	76.4845	97.5653	0.13437	0.29	0.24547	0.33105	0.3578	0.33463	75.8413	34.4541	69.2612	1.6523
1.55333	-0.01605	0.41135	0.41407	0.36333	0.45566	0.35148	0.38741	67.6731	74.9723	95.2259	0.12944	0.28575	0.24353	0.33104	0.35813	0.33202	74.475	33.5736	67.9609	1.63726
1.56	-0.01625	0.40168	0.40733	0.3607	0.45579	0.34957	0.38812	66.1356	73.2721	92.6998	0.12404	0.28073	0.23952	0.32945	0.35796	0.33101	72.9441	32.6382	66.5327	1.62148
1.56667	-0.01646	0.39468	0.39883	0.35518	0.45568	0.34997	0.38878	64.4597	71.4103	90.0153	0.1195	0.27576	0.23493	0.32683	0.35731	0.33178	71.2657	31.6656	64.9855	1.60574
1.57333	-0.01621	0.39072	0.3925	0.34728	0.45619	0.34972	0.38616	62.6682	69.4124	87.2107	0.11695	0.27087	0.23248	0.3248	0.35552	0.33214	69.4568	30.6639	63.3341	1.58853
1.58	-0.01711	0.38426	0.38515	0.34128	0.45645	0.34865	0.38723	60.792	67.3072	84.3244	0.11204	0.2665	0.23078	0.32859	0.35544	0.33032	67.5394	29.6465	61.5958	1.57576
1.58667	-0.01861	0.37828	0.37726	0.33598	0.45562	0.34682	0.38679	58.8576	65.1268	81.4044	0.11023	0.26224	0.22576	0.33545	0.35474	0.32836	65.5353	28.6279	59.7876	1.56231
1.59333	-0.01954	0.37191	0.36853	0.33076	0.45351	0.34668	0.38675	56.8973	62.9062	78.4933	0.1071	0.25804	0.2211	0.33267	0.35458	0.32644	63.4731	27.6268	57.9328	1.54717
1.6	-0.02084	0.36449	0.36115	0.32465	0.4514	0.34665	0.38543	54.9443	60.6849	75.6381	0.10212	0.25422	0.21881	0.32401	0.35293	0.32502	61.3836	26.6545	56.0543	1.53264
1.60667	-0.02133	0.3566	0.35658	0.32081	0.4491	0.34424	0.38366	53.0306	58.4962	72.8829	0.09611	0.24853	0.21634	0.31964	0.35163	0.32275	59.2889	25.721	54.1774	1.51958
1.61333	-0.02275	0.35092	0.35077	0.31567	0.44583	0.3401	0.38065	51.1832	56.3752	70.2623	0.0904	0.24281	0.21279	0.31441	0.34806	0.32081	57.2257	24.8326	52.3249	1.50638
1.62	-0.02273	0.34575	0.34334	0.30981	0.44344	0.33552	0.37638	49.4318	54.3545	67.8133	0.08605	0.23764	0.20704	0.31135	0.34518	0.31646	55.2196	24.0014	50.5225	1.49352
1.62667	-0.02322	0.33974	0.33892	0.304	0.44013	0.33408	0.37413	47.7992	52.4606	65.559	0.08049	0.23318	0.20449	0.30732	0.34208	0.31326	53.2936	23.2388	48.7874	1.47918
1.63333	-0.02504	0.33445	0.33323	0.299	0.43566	0.32991	0.37042	46.3035	50.7173	63.5227	0.07744	0.22851	0.19915	0.30204	0.33962	0.31172	51.4699	22.546	47.1377	1.46599
1.64	-0.02655	0.32867	0.32668	0.29699	0.43107	0.32818	0.36652	44.9573	49.1426	61.7157	0.07476	0.22271	0.19468	0.29898	0.33484	0.30783	49.7658	21.9265	45.5917	1.45193
1.64667	-0.02712	0.3238	0.32327	0.2945	0.42837	0.32528	0.36294	43.7667	47.744	60.1436	0.06961	0.21849	0.19291	0.29637	0.33008	0.30451	48.1971	21.382	44.159	1.4395
1.65333	-0.02699	0.31924	0.31876	0.29224	0.4257	0.32203	0.35886	42.7334	46.5229	58.8004	0.06562	0.21416	0.18883	0.2932	0.32813	0.30249	46.7727	20.9083	42.8526	1.42908
1.66	-0.02688	0.31487	0.31372	0.28973	0.42227	0.32008	0.35593	41.8507	45.4814	57.6717	0.06068	0.21085	0.18522	0.2897	0.32488	0.30122	45.5004	20.505	41.6769	1.41844
1.66667	-0.02552	0.31175	0.30924	0.28732	0.41975	0.31813	0.35359	41.1092	44.6087	56.7321	0.05846	0.20868	0.18242	0.28801	0.32145	0.29836	44.383	20.167	40.6334	1.40636
1.67333	-0.02723	0.30931	0.30618	0.28526	0.4167	0.31644	0.35215	40.4875	43.8847	55.9545	0.0563	0.20379	0.1808	0.2854	0.31856	0.29498	43.4207	19.8857	39.7226	1.39552
1.68	-0.028	0.30702	0.30307	0.28087	0.41369	0.31492	0.35109	39.9665	43.2887	55.3062	0.05414	0.19978	0.17882	0.28228	0.31485	0.29238	42.6041	19.6504	38.9396	1.38112
1.68667	-0.02844	0.30351	0.30055	0.27837	0.41175	0.31259	0.3488	39.5252	42.7971	54.7559	0.05233	0.19811	0.17617	0.28004	0.31251	0.28991	41.9187	19.4466	38.273	1.36767
1.69333	-0.02856	0.30027	0.29853	0.27496	0.40944	0.3089	0.34614	39.1392	42.3817	54.2688	0.05001	0.1952	0.17385	0.27913	0.31094	0.2884	41.3469	19.2671	37.7158	1.35635
1.7	-0.02736	0.29526	0.29487	0.27165	0.40636	0.30675	0.34276	38.7841	42.0173	53.8128	0.04724	0.19395	0.17422	0.27788	0.30974	0.28578	40.8682	19.0989	37.2459	1.34627
1.70667	-0.02852	0.29363	0.29088	0.26912	0.40382	0.30674	0.34181	38.4396	41.676	53.3605	0.04502	0.19217	0.17336	0.27592	0.30764	0.28318	40.4612	18.9328	36.8462	1.33382
1.71333	-0.0307	0.28962	0.28796	0.26729	0.39888	0.3055	0.34002	38.0851	41.3396	52.8866	0.04315	0.18943	0.17183	0.27366	0.30697	0.27991	40.1067	18.7551	36.4972	1.32456
1.72	-0.03108	0.28491	0.28528	0.26375	0.39532	0.30328	0.33815	37.7027	40.987	52.3714	0.04233	0.18965	0.17008	0.27121	0.3053	0.27774	39.7841	18.5603	36.1817	1.31379
1.72667	-0.02997	0.2826	0.28044	0.25986	0.39101	0.30157	0.3355	37.278	40.6	51.7942	0.04271	0.18866	0.16675	0.26907	0.30356	0.27678	39.4709	18.3444	35.8809	1.30299
1.73333	-0.03251	0.27981	0.27556	0.25688	0.3865	0.29961	0.33371	36.8021	40.1644	51.144	0.04011	0.18753	0.16437	0.2667	0.3016	0.27743	39.1462	18.1006	35.5788	1.29253
1.74	-0.03356	0.27377	0.26946	0.2537	0.38191	0.29847	0.33168	36.2721	39.6696	50.416	0.0361	0.18456	0.16242	0.2667	0.29856	0.27526	38.7955	17.8259	35.2592	1.28524
1.74667	-0.03289	0.26816	0.2639	0.25126	0.37849	0.29491	0.32827	35.6844	39.1106	49.6053	0.03474	0.17996	0.16187	0.26822	0.29621	0.27305	38.4078	17.5215	34.9092	1.27548
1.75333	-0.03485	0.26397	0.2589	0.24804	0.37311	0.29061	0.32592	35.0383	38.4852	48.7178	0.03241	0.17767	0.16149	0.26479	0.29493	0.27067	37.9699	17.1901	34.5188	1.26554
1.76	-0.03475	0.25962	0.25584	0.24466	0.37181	0.28743	0.32347	34.3374	37.7988	47.7546	0.03102	0.17638	0.15916	0.26239	0.2936	0.26742	37.4765	16.8327	34.0808	1.25614
1.76667	-0.03341	0.2554	0.25278	0.2412	0.36912	0.28325	0.31924	33.5898	37.0524	46.7218	0.02758	0.17265	0.15711	0.25984	0.29213	0.26467	36.9225	16.4536	33.5904	1.24824
1.77333	-0.03333	0.2511	0.24958	0.23797	0.36598	0.28354	0.31503	32.8018	36.2482	45.6327	0.02517	0.16982	0.15762	0.25692	0.29035	0.26342	36.3079	16.0575	33.0483	1.23768
1.78	-0.03541	0.24687	0.24631	0.23572	0.36223	0.28138	0.31217	31.9782	35.3926	44.4935	0.02272	0.16799	0.15598	0.25643	0.28884	0.26296	35.6351	15.6475	32.4534	1.2289
1.78667	-0.03533	0.24263	0.2443	0.23287	0.35867	0.27959	0.30798	31.1321	34.4949	43.3165	0.02015	0.16636	0.15499	0.25607	0.28757	0.26278	34.9119	15.2284	31.8079	1.22017
1.79333	-0.03557	0.23906	0.23939	0.23028	0.35704	0.27618	0.30653	30.27	33.5666	42.1082	0.01529	0.16604	0.15213	0.25239	0.28413	0.26013	34.143	14.806	31.1203	1.21013
1.8	-0.0366	0.23578	0.2339	0.22697	0.35349	0.27166	0.30484	29.3976	32.6193	40.8848	0.01324	0.16398	0.14983	0.24879	0.28145	0.25935	33.3351	14.3845	30.3969	1.20097
1.80667	-0.03739	0.23205	0.22905	0.2258	0.3501	0.2712	0.30298	28.525	31.6626	39.6521	0.01119	0.16114	0.1478	0.24599	0.28144	0.25485	32.4986	13.9654	29.6428	1.19137
1.81333	-0.03728	0.22746	0.22573	0.22241	0.34691	0.26789	0.30097	27.655	30.7033	38.4174	0.01	0.15925	0.14631	0.24487	0.2799	0.25334	31.6394	13.5479	28.8657	1.18222
1.82	-0.03702	0.22473	0.2237	0.21995	0.34387	0.26491	0.30013	26.7946	29.7482	37.1879	0.00789	0.15648	0.14546	0.24273	0.27897	0.25094	30.7657	13.1411	28.0724	1.17326
1.82667	-0.03637	0.2226	0.22261	0.21811	0.34101	0.2641	0.29867	25.9462	28.8029	35.9722	0.00488	0.15505	0.14358	0.24116	0.27688	0.2488	29.8861	12.7426	27.2723	1.1644
1.83333	-0.03787	0.22128	0.21967	0.21584	0.34028	0.26225	0.29698	25.1136	27.8722	34.7767	0.00277	0.15232	0.14234	0.23936	0.27411	0.24726	29.0069	12.3539	26.4695	1.15604
1.84	-0.03815	0.217	0.21877	0.21572	0.33821	0.26195	0.29495	24.2981	26.9585	33.6034	0.00217	0.14943	0.14271	0.23732	0.2724	0.24731	28.1335	11.9767	25.6715	1.14897
1.84667	-0.04012	0.21111	0.21669	0.21295	0.3356	0.25995	0.29436	23.5026	26.0636	32.4591	0.00036	0.14651	0.14356	0.238	0.26922	0.24571	27.2714	11.6082	24.8828	1.14077
1.85333	-0.03989	0.20965	0.21339	0.21135	0.33436	0.2588	0.29157	22.7266	25.1889	31.3487	-0.00152	0.14405	0.14249	0.23784	0.26657	0.24407	26.4179	11.2489	24.105	1.13164
1.86	-0.03855	0.20871	0.21211	0.21047	0.33403	0.25702	0.28938	21.9707	24.3368	30.2652	-0.0025	0.14532	0.14133	0.23639	0.26528	0.24268	25.5779	10.9021	23.3423	1.12176
1.86667	-0.03942	0.20724	0.20958	0.20897	0.33209	0.2555	0.2871	21.2371	23.5095	29.2121	-0.00507	0.14472	0.14116	0.23503	0.26531	0.24159	24.7566	10.5662	22.5944	1.11446
1.87333	-0.04003	0.20413	0.20755	0.20669	0.32973	0.25513	0.28517	20.5234	22.7041	28.1901	-0.00575	0.14343	0.1406	0.23322	0.26499	0.23974	23.9556	10.2382	21.8622	1.10581
1.88	-0.0396	0.20373	0.20557	0.20624	0.32883	0.25364	0.28441	19.8299	21.9223	27.2002	-0.00746	0.14162	0.14091	0.23183	0.26383	0.23744	23.1737	9.9221	21.1489	1.0989
1.88667	-0.0388	0.20348	0.20496	0.20436	0.32659	0.25215	0.28543	19.1602	21.1636	26.2461	-0.01071	0.13892	0.14002	0.23057	0.26178	0.23706	22.4143	9.61607	20.4576	1.09263
1.89333	-0.03891	0.20196	0.20402	0.20319	0.32516	0.25195	0.28453	18.5125	20.4305	25.3216	-0.01214	0.13806	0.13996	0.22923	0.26195	0.23763	21.677	9.3189	19.7868	1.08534
1.9	-0.03877	0.2017	0.20319	0.20151	0.32409	0.25056	0.28155	17.8867	19.7198	24.4248	-0.0125	0.13714	0.13841	0.22893	0.25928	0.23799	20.9595	9.03253	19.1363	1.07722
1.90667	-0.03681	0.20158	0.20293	0.20146	0.3216	0.24943	0.27976	17.2803	19.0311	23.5544	-0.01356	0.13517	0.1362	0.22909	0.25626	0.2378	20.262	8.75455	18.5063	1.0705
1.91333	-0.03751	0.201	0.20107	0.20236	0.32002	0.25069	0.2802	16.6962	18.3655	22.7079	-0.01295	0.13426	0.1345	0.2279	0.25472	0.23726	19.5846	8.48524	17.8941	1.06505
1.92	-0.03629	0.19886	0.20063	0.20203	0.31811	0.2478	0.27845	16.1316	17.7227	21.8869	-0.01167	0.13352	0.13396	0.22707	0.25304	0.23597	18.9286	8.22554	17.3003	1.06058
1.92667	-0.03559	0.19587	0.19988	0.20072	0.31758	0.24746	0.27605	15.5891	17.1005	21.0948	-0.01274	0.13383	0.13539	0.2252	0.25226	0.23372	18.2933	7.97786	16.727	1.05528
1.93333	-0.03638	0.195	0.19841	0.19801	0.31474	0.24565	0.27429	15.0654	16.5044	20.3292	-0.01487	0.132	0.1345	0.22217	0.25137	0.23296	17.6792	7.73917	16.1712	1.04867
1.94	-0.03454	0.19407	0.19623	0.19732	0.31275	0.24342	0.27399	14.5616	15.9291	19.5946	-0.01666	0.12992	0.1339	0.2212	0.25122	0.23057	17.0843	7.50981	15.6317	1.04188
1.94667	-0.03259	0.19151	0.19446	0.197	0.31094	0.24158	0.27388	14.0763	15.3753	18.8907	-0.01917	0.13011	0.13443	0.22035	0.24923	0.22828	16.5152	7.28834	15.1108	1.03487
1.95333	-0.0336	0.19016	0.19359	0.19374	0.30843	0.24044	0.27282	13.6097	14.8431	18.2126	-0.01945	0.12893	0.1339	0.21986	0.24715	0.22714	15.97	7.07486	14.608	1.02808
1.96	-0.03435	0.19074	0.19205	0.1934	0.30484	0.23865	0.27137	13.1629	14.3328	17.5619	-0.02136	0.12547	0.13265	0.21792	0.2461	0.22648	15.4453	6.86993	14.1225	1.02118
1.96667	-0.03519	0.18958	0.19049	0.19413	0.30176	0.2365	0.27004	12.7349	13.8439	16.9378	-0.02145	0.12459	0.13183	0.21597	0.24378	0.22645	14.9367	6.67231	13.6515	1.01304
1.97333	-0.0349	0.18964	0.189	0.19324	0.29981	0.23518	0.26659	12.324	13.3775	16.3368	-0.02307	0.12384	0.13211	0.21391	0.24075	0.22449	14.4468	6.48203	13.1961	1.00641
1.98	-0.03281	0.18817	0.18709	0.1938	0.29712	0.23443	0.264	11.9305	12.9289	15.7623	-0.02412	0.12231	0.13252	0.21395	0.23935	0.22364	13.9776	6.30018	12.7576	1.0004
1.98667	-0.03408	0.18457	0.18643	0.1937	0.29428	0.23272	0.26284	11.5529	12.5005	15.2091	-0.02603	0.12268	0.13153	0.21371	0.2379	0.22268	13.5305	6.12553	12.3381	0.99359
1.99333	-0.03373	0.18267	0.18695	0.19214	0.29088	0.22992	0.26104	11.1923	12.0917	14.6786	-0.02661	0.12322	0.13103	0.20998	0.23554	0.22154	13.0996	5.9579	11.9339	0.98602
2	-0.03375	0.18267	0.18487	0.19217	0.28796	0.2285	0.25834	10.8476	11.7012	14.1715	-0.02689	0.12293	0.13092	0.21056	0.23443	0.22123	12.6863	5.79847	11.5434	0.97975
2.00667	-0.03144	0.18176	0.18381	0.19086	0.28534	0.22708	0.25662	10.5171	11.326	13.6862	-0.02688	0.12187	0.12964	0.21012	0.23237	0.21967	12.2867	5.64608	11.169	0.97362
2.01333	-0.03135	0.18072	0.18219	0.19033	0.28202	0.22595	0.25449	10.2018	10.9667	13.2232	-0.02832	0.11991	0.12901	0.20869	0.22992	0.21791	11.903	5.49869	10.8095	0.96912
2.02	-0.03014	0.18151	0.18056	0.18686	0.27949	0.22462	0.25339	9.90059	10.6236	12.7819	-0.0265	0.11956	0.12791	0.20898	0.22777	0.2166	11.5312	5.35748	10.4655	0.96341
2.02667	-0.02757	0.1801	0.17833	0.1845	0.27745	0.22286	0.25177	9.61302	10.2996	12.3597	-0.02767	0.11898	0.12773	0.20949	0.22408	0.21743	11.1732	5.22322	10.1367	0.95902
2.03333	-0.0273	0.17762	0.17697	0.1849	0.27441	0.22022	0.24888	9.33641	9.98686	11.9593	-0.02873	0.1182	0.12808	0.20667	0.2227	0.21578	10.8272	5.0935	9.81883	0.95333
2.04	-0.02725	0.17469	0.1773	0.18432	0.27335	0.21799	0.24585	9.07119	9.68432	11.5825	-0.03127	0.1169	0.12831	0.20458	0.22171	0.21518	10.4965	4.97003	9.51578	0.94656
2.04667	-0.02803	0.1734	0.1763	0.18261	0.27161	0.21691	0.2417	8.818	9.39438	11.2275	-0.0328	0.11512	0.12714	0.20203	0.2186	0.2143	10.1793	4.851	9.2245	0.94194
2.05333	-0.02575	0.17216	0.17513	0.18226	0.26935	0.21685	0.24006	8.57417	9.11751	10.8893	-0.03294	0.11318	0.1281	0.20079	0.21642	0.21307	9.87402	4.73857	8.94794	0.9385
2.06	-0.02439	0.17205	0.17431	0.18059	0.26737	0.21637	0.23665	8.3385	8.85208	10.567	-0.03176	0.11306	0.12994	0.19897	0.21352	0.21319	9.58328	4.62991	8.68274	0.93343
2.06667	-0.0246	0.1716	0.17301	0.18096	0.26682	0.21527	0.23573	8.11299	8.59826	10.2616	-0.03032	0.1137	0.12907	0.1964	0.21361	0.21146	9.30777	4.52518	8.42921	0.92955
2.07333	-0.02497	0.17066	0.17004	0.18096	0.26509	0.21442	0.23344	7.89675	8.35526	9.97005	-0.03113	0.11402	0.12954	0.195	0.21018	0.20999	9.04336	4.42507	8.18609	0.92432
2.08	-0.02443	0.17034	0.17065	0.17948	0.26261	0.21226	0.23132	7.69075	8.12029	9.69078	-0.03283	0.11419	0.12973	0.1952	0.2069	0.20829	8.79163	4.32901	7.95194	0.91863
2.08667	-0.02457	0.17045	0.17069	0.17875	0.26122	0.21069	0.23096	7.49274	7.89397	9.4208	-0.03132	0.11392	0.12994	0.19487	0.20683	0.20803	8.54893	4.23617	7.72973	0.91671
2.09333	-0.02176	0.1706	0.1707	0.17695	0.26036	0.21032	0.23108	7.30202	7.67588	9.16289	-0.02928	0.1131	0.12959	0.19378	0.20716	0.20808	8.31518	4.14732	7.51716	0.91222
2.1	-0.01802	0.16938	0.17077	0.17845	0.258	0.20997	0.23032	7.1184	7.46714	8.91535	-0.02921	0.11272	0.12991	0.19431	0.20445	0.20771	8.09376	4.06258	7.3136	0.9079
2.10667	-0.01673	0.16946	0.16954	0.17928	0.2591	0.21037	0.23017	6.93984	7.26755	8.67676	-0.0287	0.1131	0.12972	0.19567	0.20249	0.20779	7.88141	3.98004	7.11676	0.90263
2.11333	-0.01633	0.16857	0.16827	0.17753	0.25883	0.21034	0.22958	6.76696	7.07577	8.44538	-0.0271	0.11424	0.13064	0.19658	0.20142	0.20905	7.67577	3.90038	6.92779	0.90047
2.12	-0.01507	0.16779	0.16806	0.17845	0.25843	0.2108	0.23004	6.60139	6.88976	8.22093	-0.02706	0.1145	0.13092	0.19733	0.19909	0.20869	7.47903	3.82414	6.74721	0.89859
2.12667	-0.01077	0.16848	0.16953	0.17923	0.25862	0.21014	0.23033	6.44249	6.71074	8.00593	-0.02689	0.11509	0.13255	0.19839	0.19943	0.21006	7.28917	3.74872	6.57525	0.89418
2.13333	-0.00798	0.16973	0.17275	0.17786	0.25797	0.21119	0.22972	6.2885	6.53812	7.7978	-0.0254	0.11664	0.13309	0.19866	0.19747	0.2096	7.10852	3.67573	6.41096	0.88909
2.14	-0.00592	0.17131	0.1742	0.1799	0.25812	0.21088	0.23063	6.14077	6.37011	7.59832	-0.02397	0.11746	0.13467	0.19868	0.19437	0.21029	6.93405	3.60663	6.25402	0.88547
2.14667	-0.00324	0.17103	0.17342	0.17988	0.25849	0.21146	0.22876	5.99752	6.21116	7.4033	-0.02335	0.11666	0.13511	0.19852	0.19355	0.21067	6.76439	3.53869	6.10098	0.88166
2.15333	-0.00357	0.17106	0.17412	0.1813	0.25928	0.21248	0.22832	5.85642	6.05642	7.21412	-0.02143	0.11702	0.13735	0.19935	0.19499	0.20978	6.60454	3.47269	5.95336	0.87839
2.16	-0.00212	0.17213	0.17646	0.18397	0.25927	0.21283	0.22922	5.72236	5.90719	7.03396	-0.0207	0.1194	0.13898	0.20024	0.19423	0.21162	6.45172	3.4097	5.8125	0.87407
2.16667	0.00029	0.17505	0.17712	0.18723	0.25889	0.21415	0.22982	5.59396	5.76246	6.85877	-0.02065	0.12322	0.14002	0.2012	0.19328	0.21213	6.30287	3.3473	5.67779	0.86936
2.17333	0.00311	0.17626	0.17791	0.18871	0.26001	0.21415	0.23132	5.47129	5.62254	6.68848	-0.01993	0.12521	0.1418	0.20265	0.19234	0.21449	6.15655	3.28737	5.54735	0.8677
2.18	0.00416	0.17704	0.18017	0.18979	0.26182	0.21307	0.23391	5.35065	5.48774	6.523	-0.01965	0.12796	0.14349	0.20309	0.19071	0.2175	6.01626	3.23015	5.42141	0.86623
2.18667	0.00704	0.17819	0.18264	0.19161	0.26531	0.21564	0.23555	5.23446	5.35832	6.36414	-0.01876	0.12762	0.14395	0.20745	0.1894	0.21977	5.88186	3.17588	5.2991	0.86584
2.19333	0.00956	0.18002	0.185	0.19307	0.2665	0.21925	0.23685	5.11998	5.23219	6.21187	-0.01716	0.12726	0.14623	0.2084	0.1891	0.22071	5.75188	3.12282	5.18081	0.86474
2.2	0.01268	0.18323	0.18767	0.19599	0.26758	0.22116	0.2378	5.00986	5.10918	6.06237	-0.0139	0.12872	0.14953	0.21014	0.18997	0.22157	5.62521	3.07007	5.06649	0.86193
2.20667	0.01775	0.18591	0.19088	0.1975	0.26806	0.22349	0.23885	4.90646	4.99178	5.91893	-0.00869	0.13062	0.15149	0.21067	0.1922	0.22467	5.50203	3.01864	4.95436	0.85994
2.21333	0.01957	0.18806	0.19259	0.19942	0.26875	0.22447	0.24035	4.80623	4.87835	5.78041	-0.00538	0.13228	0.15425	0.2138	0.19194	0.22636	5.38212	2.96971	4.84797	0.85758
2.22	0.02251	0.19197	0.19434	0.20118	0.26948	0.22693	0.24308	4.71012	4.76782	5.64654	-0.00309	0.13475	0.15646	0.21581	0.19006	0.22872	5.26605	2.92324	4.74276	0.85508
2.22667	0.02385	0.19262	0.19649	0.20283	0.27135	0.22894	0.2459	4.61725	4.66149	5.51809	-0.00126	0.13657	0.16191	0.2185	0.1913	0.23143	5.1538	2.8762	4.64193	0.85215
2.23333	0.0262	0.19279	0.19735	0.20322	0.27329	0.23302	0.24928	4.52603	4.5591	5.39461	0.00231	0.14035	0.16409	0.22267	0.1924	0.23504	5.04647	2.83211	4.54602	0.84974
2.24	0.03118	0.19514	0.2002	0.20494	0.27714	0.23546	0.25096	4.43744	4.4603	5.27584	0.00539	0.14319	0.16689	0.22584	0.19362	0.23776	4.94116	2.79151	4.45346	0.8465
2.24667	0.03489	0.19847	0.20171	0.2095	0.28001	0.2355	0.25263	4.35234	4.3672	5.16095	0.00969	0.14649	0.16884	0.22893	0.19441	0.23959	4.83909	2.75139	4.36262	0.84333
2.25333	0.0393	0.20245	0.2038	0.21118	0.28431	0.23945	0.25409	4.27245	4.27669	5.0525	0.01318	0.1488	0.17161	0.2314	0.197	0.23958	4.73965	2.71212	4.27549	0.83962
2.26	0.04475	0.2039	0.20831	0.21637	0.28691	0.24128	0.25781	4.19547	4.1895	4.94739	0.01683	0.15066	0.17462	0.23433	0.19921	0.24267	4.6445	2.67611	4.19071	0.83784
2.26667	0.05012	0.20583	0.2131	0.2206	0.28981	0.24452	0.26011	4.12051	4.10533	4.8445	0.01904	0.15275	0.17817	0.2384	0.20121	0.24971	4.55266	2.64136	4.10724	0.83588
2.27333	0.05285	0.20793	0.21683	0.22329	0.29313	0.24859	0.26536	4.04919	4.02494	4.74959	0.02184	0.15652	0.18065	0.24293	0.20303	0.25441	4.46524	2.6077	4.0295	0.83427
2.28	0.05623	0.21069	0.21932	0.22618	0.29487	0.25083	0.26966	3.97916	3.94659	4.65953	0.02698	0.15902	0.18425	0.24622	0.20341	0.25643	4.38036	2.57499	3.95383	0.83278
2.28667	0.05918	0.21448	0.22236	0.23081	0.29832	0.25389	0.27148	3.9114	3.87234	4.5737	0.03091	0.16542	0.18842	0.24858	0.20679	0.25964	4.29868	2.54473	3.88032	0.83302
2.29333	0.06396	0.21775	0.2245	0.23297	0.30209	0.25755	0.27479	3.84569	3.80334	4.49178	0.03469	0.17086	0.19323	0.25215	0.21137	0.26395	4.22163	2.51582	3.81061	0.83213
2.3	0.06713	0.22097	0.22892	0.23631	0.30422	0.26032	0.27954	3.78403	3.73778	4.41486	0.038	0.17431	0.1982	0.25498	0.21498	0.26792	4.14729	2.48823	3.74439	0.83043
2.30667	0.07108	0.22386	0.2328	0.24078	0.30746	0.26369	0.28343	3.72741	3.67706	4.34168	0.04248	0.17712	0.20246	0.25959	0.21711	0.27174	4.07843	2.4612	3.68286	0.83003
2.31333	0.0775	0.22765	0.23761	0.24472	0.3122	0.26699	0.28728	3.6745	3.61879	4.2723	0.04543	0.18134	0.20707	0.2634	0.21912	0.27573	4.01506	2.43674	3.62547	0.82989
2.32	0.0814	0.23146	0.24222	0.24935	0.3176	0.27066	0.29152	3.62112	3.56413	4.20937	0.04734	0.18682	0.21042	0.26927	0.22117	0.27817	3.95323	2.41387	3.56906	0.82878
2.32667	0.08396	0.23347	0.2459	0.25394	0.32186	0.27264	0.29625	3.57296	3.5121	4.14842	0.05047	0.18842	0.21571	0.27524	0.22397	0.28324	3.89563	2.39475	3.51598	0.82707
2.33333	0.08761	0.23731	0.2502	0.25788	0.3248	0.27634	0.30016	3.52747	3.46419	4.0909	0.0541	0.19206	0.22169	0.28116	0.22664	0.28924	3.84044	2.37477	3.46694	0.82621
2.34	0.09411	0.24155	0.25535	0.26162	0.32862	0.28153	0.30582	3.48557	3.41812	4.03755	0.05763	0.19622	0.22688	0.2862	0.23149	0.29611	3.78765	2.35527	3.41947	0.82626
2.34667	0.09947	0.24323	0.25796	0.26426	0.33179	0.28616	0.30907	3.44425	3.37303	3.98544	0.06168	0.1983	0.23472	0.29144	0.23513	0.30086	3.73983	2.33434	3.3765	0.82554
2.35333	0.10485	0.24547	0.26016	0.26837	0.33651	0.28968	0.31172	3.40289	3.3299	3.93619	0.0671	0.20234	0.2392	0.2973	0.23893	0.3058	3.69286	2.31464	3.33486	0.826
2.36	0.11025	0.24852	0.2644	0.27441	0.34091	0.29668	0.31705	3.36648	3.28812	3.88763	0.07117	0.2084	0.24358	0.30327	0.24377	0.31226	3.64751	2.29679	3.29493	0.82461
2.36667	0.11379	0.25481	0.26933	0.27895	0.34656	0.3029	0.32206	3.33099	3.24723	3.84076	0.07734	0.21388	0.25127	0.30579	0.24842	0.31857	3.60264	2.27919	3.25431	0.82272
2.37333	0.11975	0.25777	0.27394	0.28434	0.35065	0.30707	0.3275	3.29408	3.20484	3.79421	0.08344	0.21979	0.25844	0.3109	0.25408	0.32489	3.55791	2.26293	3.21436	0.82147
2.38	0.12538	0.26156	0.27803	0.2896	0.35421	0.30973	0.3315	3.25755	3.16237	3.74646	0.08809	0.22611	0.26548	0.31571	0.25921	0.32959	3.51548	2.2459	3.17504	0.82273
2.38667	0.13184	0.26553	0.28366	0.29165	0.35734	0.31273	0.33415	3.2248	3.12188	3.69946	0.09336	0.23214	0.27054	0.32188	0.26342	0.33556	3.47413	2.22795	3.1367	0.82434
2.39333	0.13521	0.27049	0.289	0.29589	0.36254	0.31794	0.33776	3.19006	3.08236	3.654	0.0979	0.23478	0.27464	0.32722	0.2684	0.34208	3.43058	2.20877	3.09855	0.8247
2.4	0.14263	0.27405	0.29318	0.30137	0.36736	0.3235	0.34263	3.15673	3.04327	3.60964	0.10158	0.23998	0.2786	0.33268	0.2729	0.34551	3.38761	2.19085	3.05996	0.82544
2.40667	0.14943	0.2794	0.29747	0.30707	0.37327	0.32921	0.34995	3.12364	3.00512	3.56507	0.10467	0.24479	0.28397	0.33896	0.27754	0.35187	3.34408	2.17472	3.02458	0.82568
2.41333	0.15543	0.28477	0.30165	0.31124	0.37802	0.33222	0.3557	3.09038	2.96753	3.52022	0.11188	0.2504	0.28815	0.34473	0.2816	0.35815	3.30165	2.15882	2.98522	0.8252
2.42	0.15965	0.28766	0.30667	0.31716	0.3821	0.33569	0.35857	3.0572	2.92979	3.47542	0.11837	0.25632	0.29355	0.35177	0.28768	0.36308	3.2616	2.14083	2.94833	0.82524
2.42667	0.16529	0.29057	0.31185	0.32191	0.38682	0.33962	0.36282	3.02625	2.89298	3.43209	0.12267	0.26069	0.29807	0.35522	0.29374	0.36806	3.22249	2.12455	2.91217	0.8269
2.43333	0.17107	0.29744	0.31756	0.32549	0.39127	0.34463	0.36911	2.99701	2.85455	3.38808	0.12783	0.26598	0.30385	0.36054	0.29895	0.37468	3.1826	2.10779	2.87642	0.82684
2.44	0.17639	0.30295	0.32286	0.33098	0.39674	0.34966	0.37398	2.96636	2.81776	3.34584	0.13481	0.27173	0.31018	0.3655	0.30542	0.3806	3.14343	2.09085	2.8417	0.8265
2.44667	0.1819	0.30664	0.32679	0.33739	0.39915	0.35545	0.37854	2.93401	2.7841	3.30436	0.13941	0.27713	0.31599	0.37128	0.31145	0.38675	3.10387	2.07418	2.80677	0.82677
2.45333	0.18797	0.31046	0.33078	0.34442	0.40364	0.36287	0.38281	2.90243	2.75054	3.26278	0.14296	0.28246	0.32184	0.37781	0.31653	0.39387	3.06685	2.05758	2.77234	0.82654
2.46	0.19711	0.31685	0.33533	0.3511	0.40868	0.36885	0.38723	2.87088	2.716	3.22332	0.14799	0.28754	0.32737	0.38217	0.32432	0.39954	3.02986	2.04266	2.73925	0.82699
2.46667	0.20507	0.32279	0.34145	0.35801	0.41678	0.37418	0.39334	2.84117	2.68271	3.18252	0.15356	0.29486	0.33396	0.38799	0.33056	0.40377	2.99423	2.02751	2.70627	0.82745
2.47333	0.20914	0.32982	0.34731	0.36342	0.42425	0.38019	0.39952	2.8103	2.64941	3.1425	0.16176	0.30084	0.34143	0.39423	0.33609	0.41022	2.95963	2.01404	2.67434	0.82843
2.48	0.21535	0.33655	0.35459	0.37078	0.43212	0.38631	0.40656	2.78021	2.61526	3.10312	0.17022	0.30609	0.34777	0.40029	0.34264	0.41566	2.92416	1.99912	2.64353	0.83091
2.48667	0.2206	0.3439	0.36138	0.37832	0.43939	0.39131	0.41238	2.74961	2.58191	3.06417	0.17822	0.31331	0.35498	0.40818	0.34851	0.42331	2.88889	1.98449	2.61282	0.8321
2.49333	0.22868	0.34976	0.36684	0.38473	0.44877	0.39679	0.41984	2.72151	2.5508	3.0273	0.18417	0.3202	0.36226	0.41748	0.35407	0.43023	2.85541	1.96841	2.58355	0.83194
2.5	0.23468	0.35623	0.3744	0.39118	0.45943	0.40518	0.42673	2.69211	2.52156	2.99167	0.19127	0.32864	0.37039	0.42534	0.35784	0.43869	2.82193	1.95516	2.55429	0.83132
2.50667	0.24192	0.36572	0.3828	0.40047	0.47068	0.41427	0.4354	2.66385	2.49262	2.95598	0.20098	0.3362	0.37855	0.43403	0.36245	0.44786	2.78891	1.94147	2.52627	0.83404
2.51333	0.24838	0.37417	0.39279	0.40965	0.48144	0.42294	0.44298	2.63781	2.46344	2.92106	0.20899	0.34416	0.38673	0.44126	0.36827	0.45855	2.75611	1.92849	2.4985	0.83634
2.52	0.25451	0.38404	0.4014	0.41939	0.49268	0.43188	0.45275	2.61057	2.43696	2.88781	0.21733	0.35417	0.39494	0.45058	0.37578	0.46596	2.7251	1.91631	2.47073	0.83881
2.52667	0.26269	0.39309	0.41181	0.42906	0.50457	0.4412	0.46254	2.58375	2.41045	2.85583	0.22686	0.36293	0.40329	0.45767	0.38543	0.47504	2.69561	1.90399	2.44494	0.83984
2.53333	0.27067	0.40262	0.42131	0.4394	0.51662	0.45076	0.4732	2.5607	2.38364	2.82528	0.23446	0.37155	0.40917	0.46497	0.39532	0.48147	2.66573	1.89085	2.42011	0.83868
2.54	0.27849	0.41091	0.4289	0.44751	0.52829	0.46041	0.48358	2.53724	2.35979	2.79509	0.24187	0.37951	0.41687	0.47301	0.40539	0.48894	2.63571	1.87937	2.39646	0.83985
2.54667	0.28573	0.42167	0.43822	0.45569	0.53727	0.46837	0.49403	2.51461	2.33619	2.76723	0.24909	0.38652	0.42295	0.48113	0.41455	0.49616	2.60784	1.86797	2.3713	0.83962
2.55333	0.29248	0.43019	0.44733	0.46403	0.54599	0.47565	0.50479	2.49106	2.31264	2.74133	0.2552	0.39547	0.42975	0.48793	0.4237	0.50247	2.58396	1.85639	2.34572	0.84054
2.56	0.2999	0.43953	0.45595	0.47168	0.55438	0.48374	0.51151	2.4708	2.29115	2.71558	0.26219	0.4032	0.43711	0.49468	0.43364	0.5079	2.56067	1.84455	2.3229	0.84432
2.56667	0.30744	0.44668	0.46384	0.47818	0.56375	0.49294	0.51903	2.44954	2.27405	2.69	0.26876	0.41088	0.44272	0.49983	0.44585	0.51396	2.53878	1.83468	2.30004	0.84524
2.57333	0.31223	0.45362	0.47173	0.48728	0.57219	0.50252	0.52727	2.42858	2.25636	2.66851	0.27697	0.41847	0.44877	0.50549	0.45844	0.52179	2.51791	1.82521	2.28071	0.84737
2.58	0.31877	0.46133	0.47923	0.49479	0.57983	0.50804	0.53622	2.41014	2.2396	2.64556	0.28399	0.42708	0.45601	0.51163	0.47	0.53063	2.49708	1.81594	2.26176	0.84967
2.58667	0.32492	0.46772	0.48783	0.50194	0.58626	0.51495	0.54566	2.39453	2.22305	2.62294	0.28996	0.43445	0.46358	0.51873	0.4799	0.53833	2.47749	1.80763	2.24246	0.85187
2.59333	0.33178	0.47648	0.49515	0.50888	0.59106	0.51947	0.55345	2.37796	2.20767	2.60309	0.29812	0.44157	0.46883	0.52645	0.48752	0.54418	2.4591	1.79981	2.22335	0.85454
2.6	0.33908	0.48365	0.50358	0.51632	0.5984	0.5257	0.55877	2.36296	2.19169	2.58264	0.30445	0.44828	0.47585	0.53114	0.49709	0.54914	2.44078	1.79076	2.20681	0.85768
2.60667	0.34584	0.49139	0.5098	0.52301	0.60531	0.52888	0.5659	2.3478	2.17581	2.56332	0.31182	0.45652	0.48299	0.53549	0.50704	0.55373	2.42246	1.78259	2.19171	0.86051
2.61333	0.35098	0.49894	0.51633	0.53019	0.61119	0.53451	0.5734	2.3321	2.1621	2.54408	0.31797	0.46506	0.48935	0.54198	0.51723	0.55943	2.40685	1.77506	2.17653	0.86479
2.62	0.35904	0.50657	0.52284	0.53723	0.61631	0.54125	0.58025	2.31908	2.15263	2.52708	0.32482	0.47136	0.49536	0.54707	0.52556	0.56544	2.39271	1.76837	2.16486	0.8675
2.62667	0.36593	0.51261	0.53049	0.54406	0.62077	0.54845	0.58575	2.30384	2.14695	2.514	0.33109	0.47821	0.50367	0.5539	0.532	0.57039	2.38247	1.76192	2.1548	0.87215
2.63333	0.37487	0.52013	0.53627	0.54867	0.62476	0.55515	0.592	2.29093	2.14575	2.50608	0.33985	0.485	0.50846	0.55902	0.54033	0.57674	2.37887	1.75855	2.15012	0.87534
2.64	0.38175	0.52661	0.54142	0.55513	0.62912	0.56115	0.5997	2.28047	2.1482	2.50418	0.34691	0.49149	0.51586	0.56366	0.54949	0.58352	2.3806	1.75593	2.15262	0.87913
2.64667	0.3878	0.53343	0.54799	0.56292	0.63558	0.56722	0.60977	2.27366	2.15256	2.50839	0.3538	0.49783	0.52158	0.56989	0.55775	0.58781	2.38492	1.75534	2.15699	0.8827
2.65333	0.39391	0.53985	0.55418	0.57139	0.63974	0.57171	0.61946	2.27224	2.15667	2.51542	0.36209	0.50563	0.52781	0.5748	0.56438	0.59337	2.38916	1.75631	2.16378	0.88545
2.66	0.4017	0.54584	0.56283	0.57997	0.6469	0.57816	0.628	2.27422	2.15752	2.52149	0.37135	0.51431	0.53392	0.58013	0.57344	0.59969	2.3898	1.75853	2.16918	0.88955
2.66667	0.41002	0.55394	0.57017	0.58789	0.65356	0.5842	0.63703	2.27592	2.15438	2.52504	0.3788	0.52051	0.53921	0.58531	0.58237	0.60685	2.38661	1.76133	2.17062	0.89401
2.67333	0.41756	0.56139	0.57765	0.59441	0.66008	0.58896	0.64641	2.27609	2.15099	2.52295	0.38553	0.52652	0.54679	0.58987	0.58982	0.61296	2.38004	1.76263	2.16873	0.89597
2.68	0.42425	0.57021	0.58457	0.60071	0.66704	0.5939	0.65603	2.27617	2.14564	2.51714	0.39244	0.53304	0.55393	0.59431	0.59803	0.6173	2.37122	1.76184	2.16293	0.89971
2.68667	0.43097	0.57764	0.59142	0.6077	0.67567	0.59868	0.66498	2.27208	2.13787	2.5086	0.4003	0.53977	0.56068	0.59962	0.60625	0.62446	2.36148	1.75812	2.15417	0.90517
2.69333	0.43826	0.58567	0.60128	0.61606	0.68291	0.60672	0.67495	2.2674	2.12829	2.49366	0.41103	0.5483	0.56711	0.60718	0.61349	0.63313	2.34963	1.75489	2.14322	0.90866
2.7	0.44407	0.59554	0.61085	0.62637	0.69616	0.61473	0.68865	2.26055	2.11737	2.47911	0.42326	0.55602	0.57724	0.61484	0.62024	0.64159	2.33579	1.75118	2.13137	0.91272
2.70667	0.4511	0.60501	0.62143	0.63978	0.7166	0.62392	0.70541	2.2509	2.10694	2.4669	0.43958	0.5675	0.59175	0.62616	0.62934	0.65519	2.32325	1.74547	2.12013	0.91661
2.71333	0.45676	0.61499	0.63724	0.66141	0.74452	0.63763	0.72686	2.24186	2.09991	2.45851	0.46151	0.57939	0.61447	0.64264	0.63662	0.67274	2.31363	1.73992	2.11128	0.92108
2.72	0.46421	0.62685	0.65844	0.69246	0.79182	0.6561	0.7592	2.23265	2.1008	2.45871	0.49635	0.59764	0.64954	0.66532	0.64254	0.70054	2.31037	1.73326	2.10899	0.92609
2.72667	0.47201	0.64907	0.68907	0.74075	0.86756	0.6823	0.81182	2.22692	2.1133	2.47537	0.54995	0.62414	0.70128	0.70368	0.65202	0.74212	2.32207	1.73011	2.1182	0.93076
2.73333	0.48016	0.68523	0.74051	0.81523	0.98447	0.72432	0.89657	2.22867	2.14139	2.5151	0.62853	0.66521	0.77825	0.76276	0.66137	0.80987	2.35111	1.73365	2.1436	0.93648
2.74	0.48718	0.74213	0.81858	0.92546	1.15769	0.79401	1.02464	2.24266	2.18806	2.58105	0.73657	0.72994	0.88314	0.85009	0.67031	0.91079	2.40045	1.74522	2.1891	0.94056
2.74667	0.49465	0.8272	0.93704	1.07689	1.38846	0.90005	1.20661	2.27133	2.25134	2.67213	0.8692	0.82626	1.01305	0.97709	0.68423	1.04941	2.46942	1.76447	2.25659	0.94389
2.75333	0.501	0.9496	1.09706	1.26971	1.67026	1.04692	1.43905	2.31638	2.32519	2.78378	1.0212	0.94967	1.15976	1.14265	0.70242	1.22732	2.55259	1.79357	2.33995	0.94779
2.76	0.50537	1.11433	1.29777	1.49309	1.98623	1.23245	1.71138	2.37764	2.40735	2.90799	1.18334	1.1021	1.31633	1.34058	0.72861	1.4315	2.64271	1.82922	2.43401	0.95179
2.76667	0.50983	1.31984	1.529	1.73209	2.31489	1.45366	2.00558	2.45187	2.48867	3.02996	1.33882	1.27	1.46723	1.55481	0.7731	1.64256	2.7313	1.86732	2.52815	0.95479
2.77333	0.51485	1.55221	1.77595	1.96645	2.62963	1.68945	2.29344	2.53078	2.56139	3.13918	1.47887	1.43982	1.60406	1.76986	0.84276	1.84408	2.81167	1.9065	2.61414	0.95776
2.78	0.5201	1.79481	2.01866	2.1805	2.9117	1.92341	2.55156	2.60937	2.62151	3.2276	1.59265	1.59848	1.71412	1.96923	0.94784	2.01959	2.87252	1.94202	2.68156	0.96007
2.78667	0.52651	2.02891	2.24243	2.36232	3.1469	2.13599	2.76624	2.6772	2.66929	3.29913	1.68046	1.73473	1.79877	2.1362	1.10131	2.15811	2.91446	1.97119	2.72839	0.96165
2.79333	0.53263	2.24386	2.43651	2.5107	3.33232	2.31706	2.93777	2.73203	2.70727	3.3559	1.74565	1.84015	1.85873	2.26342	1.3007	2.25878	2.9429	1.99053	2.75977	0.96574
2.8	0.53802	2.42666	2.59328	2.62642	3.47587	2.46072	3.07	2.77493	2.73953	3.39964	1.79092	1.91737	1.9001	2.35435	1.54137	2.32783	2.9644	2.00148	2.77813	0.96832
2.80667	0.54425	2.57605	2.71638	2.71503	3.58261	2.57122	3.17114	2.80957	2.768	3.43742	1.82485	1.97209	1.92836	2.41439	1.8081	2.371	2.97877	2.0062	2.79123	0.97179
2.81333	0.55022	2.69441	2.81431	2.78245	3.66417	2.65447	3.24825	2.83982	2.79084	3.46825	1.85235	2.01064	1.94923	2.45464	2.07282	2.39704	2.99213	2.00716	2.80282	0.97489
2.82	0.55598	2.7871	2.88926	2.83302	3.72114	2.72042	3.30905	2.8662	2.80987	3.4922	1.87408	2.0382	1.96742	2.48204	2.31284	2.41434	3.00376	2.00815	2.81349	0.97979
2.82667	0.56289	2.86027	2.94504	2.86649	3.75689	2.77083	3.35024	2.8846	2.82317	3.50637	1.89157	2.05903	1.98165	2.50217	2.51014	2.42943	3.01535	2.00962	2.82342	0.98391
2.83333	0.56862	2.9132	2.98361	2.88076	3.77116	2.80679	3.37356	2.89673	2.82711	3.508	1.90187	2.07602	1.99047	2.5187	2.66085	2.44284	3.02104	2.01221	2.83124	0.98853
2.84	0.57495	2.94823	3.00318	2.87791	3.76438	2.82808	3.38035	2.90404	2.8243	3.49668	1.90399	2.08803	1.99176	2.52742	2.76826	2.452	3.02117	2.01408	2.83412	0.99326
2.84667	0.57986	2.96301	3.00243	2.85905	3.7391	2.83691	3.36906	2.90274	2.81434	3.47503	1.90112	2.0927	1.98541	2.52888	2.83978	2.45325	3.01206	2.013	2.8326	0.99803
2.85333	0.5881	2.9603	2.98506	2.82653	3.69868	2.82929	3.34205	2.89134	2.79494	3.44437	1.88991	2.08826	1.9696	2.52125	2.88668	2.44375	2.99429	2.00997	2.82257	1.00223
2.86	0.5934	2.93993	2.95448	2.78408	3.64649	2.80996	3.30446	2.87417	2.77176	3.40271	1.87059	2.07672	1.94835	2.50363	2.92054	2.42397	2.96793	2.00586	2.8036	1.00584
2.86667	0.59963	2.90697	2.9133	2.73666	3.5873	2.78014	3.26078	2.8495	2.74473	3.36057	1.8457	2.05713	1.92108	2.47755	2.94491	2.39816	2.93868	1.99774	2.78026	1.01059
2.87333	0.60457	2.86639	2.86555	2.6837	3.52242	2.74321	3.21845	2.82424	2.71802	3.33262	1.82129	2.03004	1.89279	2.44479	2.96751	2.36596	2.91195	1.98723	2.75703	1.01701
2.88	0.61056	2.82073	2.8122	2.62589	3.45251	2.70217	3.19551	2.8015	2.69862	3.35456	1.79255	1.99871	1.86017	2.40388	2.98151	2.33015	2.8992	1.97741	2.73831	1.02388
2.88667	0.61887	2.76733	2.75468	2.56396	3.37975	2.65429	3.22452	2.79584	2.70635	3.52625	1.76187	1.96409	1.8261	2.36259	2.98517	2.28976	2.93255	1.96776	2.74793	1.03021
2.89333	0.62594	2.70898	2.6912	2.49691	3.30476	2.60504	3.34744	2.85624	2.78707	4.1044	1.73105	1.92745	1.79063	2.31923	2.97628	2.24903	3.10207	1.96182	2.8429	1.03882
2.9	0.6341	2.64486	2.62304	2.42664	3.2385	2.55243	3.59849	3.11062	3.06947	5.64601	1.70088	1.88699	1.75578	2.27564	2.95587	2.20886	3.63854	1.9786	3.18539	1.04575
2.90667	0.64104	2.57824	2.55354	2.3568	3.20744	2.49811	3.99819	3.8862	3.84946	9.03714	1.67078	1.84598	1.71898	2.23039	2.92439	2.17332	5.01367	2.05529	4.13736	1.05162
2.91333	0.64887	2.50806	2.4823	2.29081	3.25785	2.45056	4.53726	5.80201	5.67112	15.293	1.645	1.80592	1.68287	2.18589	2.88538	2.14638	7.94617	2.31213	6.32989	1.0573
2.92	0.6565	2.4389	2.41753	2.23419	3.44391	2.42627	5.18258	9.65896	9.2614	25.1491	1.62599	1.76763	1.64998	2.15142	2.84113	2.14243	13.2089	2.9965	10.5265	1.06358
2.92667	0.66644	2.37772	2.3697	2.19215	3.80929	2.45498	5.8779	16.1342	15.2806	38.6572	1.61893	1.73531	1.62665	2.14232	2.79469	2.18324	21.3035	4.48823	17.3139	1.06976
2.93333	0.6786	2.33399	2.34498	2.17069	4.36427	2.57471	6.56728	25.4093	23.9868	55.0351	1.62805	1.71047	1.61381	2.17979	2.74769	2.29158	32.151	7.15724	26.7591	1.07714
2.94	0.69212	2.31279	2.35004	2.17794	5.08196	2.81721	7.20101	36.9803	35.0273	72.849	1.65514	1.69868	1.61475	2.28689	2.70402	2.47884	45.0364	11.1552	38.2603	1.08384
2.94667	0.70619	2.31848	2.38571	2.21657	5.90629	3.19079	7.74954	49.8269	47.5203	90.4733	1.69958	1.70116	1.63319	2.47744	2.67557	2.75085	58.8322	16.2851	50.724	1.09078
2.95333	0.72052	2.35716	2.45249	2.28338	6.76775	3.67998	8.19523	62.7717	60.3756	106.551	1.75878	1.71645	1.6662	2.75433	2.69353	3.09862	72.3382	22.047	62.9592	1.09703
2.96	0.7359	2.42534	2.54585	2.37585	7.59969	4.24573	8.52993	74.8136	72.5938	120.213	1.8273	1.7466	1.7131	3.1037	2.78738	3.50055	84.5838	27.8367	74.0275	1.10496
2.96667	0.75003	2.51821	2.66082	2.48712	8.35347	4.84568	8.7535	85.2534	83.441	131.056	1.90311	1.78998	1.77362	3.49936	2.99054	3.92961	94.9767	33.1681	83.364	1.11465
2.97333	0.76562	2.6271	2.78682	2.6098	8.98976	5.43295	8.86874	93.69	92.4942	138.951	1.98408	1.8423	1.84182	3.91286	3.32252	4.35053	103.242	37.7548	90.7213	1.12334
2.98	0.78038	2.74602	2.91391	2.73786	9.48867	5.97444	8.88832	99.9435	99.546	143.945	2.06365	1.9033	1.91715	4.31843	3.77841	4.74438	109.31	41.4672	96.0541	1.13427
2.98667	0.7952	2.86795	3.03662	2.86101	9.84261	6.4429	8.82592	103.988	104.528	146.203	2.1412	1.96693	1.99498	4.69047	4.33496	5.09291	113.238	44.2628	99.4423	1.14307
2.99333	0.80815	2.98437	3.14539	2.97407	10.0519	6.82605	8.69615	105.92	107.476	145.998	2.21284	2.03231	2.07314	5.01703	4.94999	5.38842	115.172	46.1574	101.051	1.15191
3	0.82098	3.08322	3.23532	3.06757	10.1234	7.11372	8.51465	105.942	108.521	143.683	2.27347	2.09553	2.14712	5.29095	5.56778	5.62835	115.308	47.2081	101.098	1.16254
3.00667	0.83422	3.16267	3.30078	3.13642	10.0759	7.30239	8.30158	104.331	107.868	139.664	2.3203	2.15867	2.21403	5.50894	6.14298	5.8095	113.893	47.505	99.8116	1.17134
3.01333	0.84485	3.21866	3.33749	3.17894	9.93222	7.39493	8.06906	101.403	105.783	134.363	2.35332	2.2128	2.27006	5.67013	6.64974	5.92924	111.188	47.1542	97.4336	1.17997
3.02	0.85722	3.24739	3.35099	3.19558	9.71236	7.40017	7.83025	97.5017	102.557	128.209	2.37091	2.25711	2.31419	5.76911	7.07261	5.99099	107.455	46.2615	94.1864	1.18793
3.02667	0.87001	3.252	3.34012	3.19123	9.44535	7.33481	7.58972	92.9873	98.4954	121.652	2.37421	2.28761	2.34234	5.81082	7.40937	6.00004	102.965	44.9286	90.2902	1.1958
3.03333	0.88388	3.23797	3.3119	3.16522	9.15521	7.21265	7.3597	88.23	93.9216	115.151	2.36649	2.30461	2.3573	5.79918	7.6574	5.96103	98.0104	43.259	85.9735	1.20284
3.04	0.89571	3.20791	3.26767	3.12358	8.86139	7.05166	7.14284	83.587	89.1613	109.138	2.35045	2.30979	2.35952	5.73957	7.81538	5.88395	92.8822	41.3629	81.472	1.21136
3.04667	0.90679	3.16638	3.21637	3.07236	8.58018	6.86784	6.94049	79.3788	84.5314	103.972	2.32751	2.30617	2.35487	5.64379	7.88842	5.77695	87.8652	39.3518	77.031	1.21855
3.05333	0.91813	3.11939	3.16266	3.01622	8.31992	6.67894	6.75161	75.846	80.3231	99.8827	2.29955	2.29193	2.34287	5.52327	7.88713	5.64803	83.2194	37.3407	72.8832	1.22498
3.06	0.92975	3.06674	3.10657	2.95615	8.08192	6.4917	6.56866	73.1007	76.7489	96.9047	2.26745	2.27204	2.32497	5.38835	7.82058	5.50932	79.1671	35.4371	69.2341	1.23347
3.06667	0.943	3.01103	3.04837	2.89554	7.86619	6.31229	6.38597	71.0923	73.9292	94.8497	2.23358	2.24681	2.30481	5.24778	7.69553	5.36821	75.8496	33.7339	66.2316	1.24174
3.07333	0.95521	2.95444	2.98937	2.83902	7.66972	6.14467	6.19828	69.606	71.8582	93.3204	2.20241	2.22011	2.28187	5.11057	7.52925	5.22983	73.296	32.313	63.9315	1.2532
3.08	0.96857	2.90196	2.93476	2.78628	7.48212	5.99443	5.9968	68.3169	70.3752	91.8149	2.17297	2.19349	2.26033	4.98019	7.33562	5.09973	71.4123	31.214	62.2685	1.26314
3.08667	0.98117	2.85374	2.88397	2.73564	7.29524	5.85583	5.78597	66.8827	69.2028	89.8711	2.14271	2.16498	2.23646	4.85845	7.13102	4.97601	69.9821	30.418	61.054	1.27387
3.09333	0.99505	2.80739	2.83587	2.68999	7.10169	5.72606	5.57075	65.0426	68.0139	87.1748	2.11362	2.13807	2.21194	4.7448	6.92357	4.86564	68.7135	29.847	60.0107	1.28694
3.1	1.00783	2.76335	2.78715	2.6475	6.89309	5.60042	5.35794	62.6707	66.5188	83.6259	2.08562	2.1144	2.18921	4.64207	6.72505	4.76268	67.3142	29.3792	58.8593	1.30155
3.10667	1.02037	2.71978	2.74318	2.60898	6.66662	5.47086	5.1562	59.7755	64.5333	79.3187	2.05753	2.09252	2.16996	4.54903	6.53835	4.66839	65.5645	28.8794	57.3862	1.3148
3.11333	1.0364	2.6778	2.69766	2.57327	6.42482	5.33462	4.97528	56.4668	62.0027	74.4614	2.03203	2.07046	2.15088	4.46081	6.36613	4.57854	63.3506	28.2497	55.4855	1.32844
3.12	1.05383	2.63924	2.65516	2.53945	6.17948	5.18771	4.81427	52.9007	58.9821	69.3073	2.00783	2.0489	2.13552	4.37101	6.21064	4.48797	60.6719	27.4375	53.1613	1.342
3.12667	1.0699	2.60325	2.6161	2.50679	5.94288	5.03423	4.67878	49.2373	55.6013	64.0861	1.98624	2.03117	2.1226	4.28051	6.06807	4.39809	57.6141	26.4422	50.4865	1.35593
3.13333	1.0879	2.57142	2.58196	2.4764	5.72234	4.87899	4.56474	45.6032	52.0169	58.978	1.97138	2.01569	2.11653	4.19275	5.93475	4.31139	54.2977	25.2902	47.5722	1.3694
3.14	1.10611	2.54656	2.55412	2.44458	5.52883	4.72899	4.47466	42.0898	48.3746	54.1015	1.96325	2.00744	2.12353	4.10917	5.80447	4.23647	50.8525	24.0216	44.5315	1.3831
3.14667	1.1249	2.52896	2.53318	2.41668	5.36305	4.59387	4.41097	38.7663	44.7904	49.5266	1.96195	2.00504	2.14438	4.03597	5.67766	4.17984	47.391	22.6869	41.4704	1.39762
3.15333	1.14394	2.51977	2.51889	2.39173	5.22511	4.47755	4.37335	35.6669	41.3505	45.2914	1.96379	2.01085	2.18038	3.9789	5.55822	4.13817	44.005	21.3301	38.4704	1.41117
3.16	1.16352	2.5169	2.5139	2.3688	5.11332	4.37823	4.35891	32.8104	38.1099	41.4105	1.96738	2.02258	2.22376	3.93724	5.45307	4.10413	40.7635	19.9914	35.5918	1.42739
3.16667	1.17808	2.51748	2.51112	2.35218	5.03072	4.29523	4.36183	30.1993	35.0921	37.8796	1.97198	2.03709	2.26587	3.90479	5.36639	4.07284	37.7099	18.6953	32.8778	1.44373
3.17333	1.19335	2.52383	2.51296	2.3437	4.98445	4.22949	4.37669	27.8263	32.3124	34.6843	1.977	2.0542	2.30775	3.87746	5.29697	4.04467	34.8716	17.4625	30.3489	1.45931
3.18	1.20768	2.53154	2.51689	2.3419	4.96818	4.1827	4.4081	25.6767	29.7742	31.8016	1.98234	2.07	2.3455	3.85197	5.24039	4.02205	32.2512	16.3064	28.0168	1.47619
3.18667	1.22482	2.54149	2.52428	2.34444	4.97592	4.15973	4.4688	23.7385	27.4652	29.2117	1.98875	2.08848	2.37943	3.83379	5.19508	4.0097	29.8496	15.2355	25.8809	1.49282
3.19333	1.24056	2.55477	2.53433	2.35005	5.00219	4.15628	4.58873	21.9924	25.3706	26.8957	1.99696	2.1084	2.41088	3.82313	5.16214	4.00711	27.6617	14.2511	23.9373	1.51169
3.2	1.25621	2.57312	2.5496	2.3586	5.04709	4.16782	4.81156	20.4215	23.4758	24.8456	2.00928	2.13046	2.43797	3.82595	5.13915	4.0167	25.6741	13.3469	22.1731	1.5338
3.20667	1.27195	2.59903	2.57218	2.36889	5.12493	4.19129	5.17543	19.0092	21.7649	23.068	2.02332	2.15371	2.46511	3.83961	5.12796	4.03413	23.8718	12.5223	20.5811	1.55318
3.21333	1.28655	2.63387	2.60437	2.38163	5.27329	4.22793	5.69496	17.7447	20.2207	21.5688	2.04351	2.18321	2.49621	3.86185	5.12197	4.05866	22.2388	11.7753	19.1428	1.57403
3.22	1.29801	2.67834	2.64531	2.39989	5.55188	4.29414	6.34209	16.6215	18.8268	20.3415	2.06898	2.21559	2.52833	3.89224	5.12594	4.09686	20.76	11.0971	17.8535	1.59684
3.22667	1.30801	2.7349	2.69991	2.42199	6.01899	4.42077	7.06362	15.6438	17.571	19.3394	2.09549	2.24914	2.56028	3.93393	5.15254	4.16514	19.4211	10.487	16.7097	1.62271
3.23333	1.31628	2.80468	2.76906	2.45339	6.69391	4.65387	7.79967	14.8186	16.4456	18.5	2.12647	2.28421	2.5919	4.00347	5.23379	4.2914	18.2112	9.94547	15.7142	1.65179
3.24	1.32497	2.8862	2.85169	2.49733	7.5362	5.02537	8.49973	14.1415	15.4504	17.7748	2.16366	2.31999	2.6288	4.12674	5.41837	4.50889	17.1274	9.47581	14.8655	1.67911
3.24667	1.3313	2.97707	2.94665	2.55003	8.47029	5.53397	9.12078	13.5903	14.5913	17.1239	2.20837	2.35958	2.67336	4.33618	5.7405	4.8321	16.1726	9.06945	14.1549	1.70528
3.25333	1.33557	3.0703	3.04855	2.61225	9.41383	6.14655	9.63357	13.136	13.876	16.5188	2.25796	2.40265	2.7257	4.64757	6.21081	5.25054	15.3567	8.72401	13.5627	1.73076
3.26	1.33983	3.15913	3.14941	2.68604	10.2892	6.80638	10.0195	12.7486	13.2951	15.938	2.30611	2.45	2.7831	5.04868	6.79294	5.72354	14.6836	8.42541	13.0572	1.7556
3.26667	1.34121	3.23298	3.24108	2.7761	11.0365	7.45723	10.2698	12.4025	12.828	15.3639	2.35349	2.49752	2.84553	5.50114	7.42686	6.20746	14.1407	8.15855	12.6122	1.77919
3.27333	1.33984	3.29291	3.31616	2.88863	11.6169	8.04991	10.3904	12.0763	12.4442	14.7879	2.39558	2.54166	2.9008	5.96475	8.04614	6.66536	13.707	7.9152	12.2045	1.80446
3.28	1.33653	3.3318	3.37428	3.02159	12.0055	8.54675	10.391	11.7529	12.1118	14.2101	2.43053	2.58121	2.95142	6.39884	8.60738	7.06838	13.3469	7.68452	11.8185	1.82555
3.28667	1.33157	3.35095	3.40823	3.16397	12.2077	8.92655	10.2846	11.4272	11.8048	13.6291	2.45482	2.61133	2.99177	6.77686	9.07798	7.39731	13.0304	7.46068	11.4419	1.84394
3.29333	1.32742	3.34828	3.41891	3.31157	12.239	9.17662	10.0905	11.0912	11.508	13.049	2.46797	2.63269	3.02031	7.08738	9.44378	7.64855	12.7347	7.24354	11.072	1.858
3.3	1.3218	3.32851	3.40889	3.45296	12.1197	9.30176	9.83188	10.7458	11.2089	12.4771	2.46863	2.64684	3.03504	7.32047	9.69516	7.81372	12.4426	7.02871	10.7027	1.86843
3.30667	1.31673	3.29438	3.38079	3.57701	11.8768	9.31137	9.5304	10.3926	10.9005	11.921	2.45867	2.64835	3.03625	7.47315	9.83545	7.89533	12.1452	6.81577	10.3332	1.87541
3.31333	1.31206	3.24858	3.3367	3.6779	11.5443	9.21861	9.20832	10.0303	10.5794	11.3874	2.44115	2.63859	3.02529	7.5449	9.86992	7.90087	11.8381	6.60647	9.96789	1.87831
3.32	1.30635	3.19523	3.28232	3.75159	11.1552	9.04277	8.891	9.66604	10.2452	10.8825	2.41358	2.62218	3.00176	7.54356	9.80847	7.84044	11.5153	6.3994	9.60515	1.87359
3.32667	1.29995	3.13818	3.22149	3.79582	10.7441	8.80393	8.59757	9.30781	9.90226	10.4131	2.3815	2.59904	2.96976	7.47782	9.66481	7.72337	11.1791	6.19701	9.2475	1.86434
3.33333	1.29224	3.07935	3.15704	3.81612	10.3412	8.52656	8.33811	8.96049	9.55508	9.98638	2.34312	2.56816	2.92945	7.35921	9.4557	7.56059	10.8331	5.99994	8.89698	1.85443
3.34	1.28403	3.02415	3.09372	3.80913	9.97625	8.23093	8.11965	8.62867	9.20846	9.60058	2.30287	2.53175	2.88497	7.19761	9.19786	7.36512	10.4779	5.80704	8.55704	1.84129
3.34667	1.27514	2.97112	3.03153	3.77979	9.66341	7.94061	7.93804	8.31968	8.8657	9.25535	2.26086	2.49359	2.8369	7.00714	8.90588	7.14939	10.1223	5.62153	8.23095	1.82682
3.35333	1.26679	2.91941	2.97261	3.73759	9.40172	7.66949	7.78263	8.03554	8.5337	8.94693	2.22012	2.4551	2.78889	6.79954	8.59859	6.92608	9.76664	5.44531	7.91819	1.8101
3.36	1.25821	2.87152	2.91538	3.68497	9.18463	7.43116	7.64011	7.7777	8.21873	8.66169	2.17986	2.41567	2.74181	6.58728	8.29105	6.70671	9.41701	5.28084	7.62423	1.79275
3.36667	1.25182	2.82438	2.86494	3.62726	8.99369	7.22914	7.49336	7.54739	7.92588	8.38935	2.14095	2.37734	2.69576	6.37873	7.99982	6.49734	9.07983	5.12824	7.3531	1.77651
3.37333	1.24795	2.78002	2.81618	3.56575	8.80714	7.05695	7.33569	7.33908	7.65807	8.12889	2.10516	2.33787	2.65166	6.18491	7.73514	6.3107	8.76118	4.98785	7.10411	1.75924
3.38	1.24417	2.73826	2.76871	3.50409	8.61328	6.90196	7.16898	7.14808	7.4203	7.87403	2.07343	2.29761	2.61197	6.00953	7.50167	6.14776	8.45903	4.85817	6.879	1.74403
3.38667	1.24159	2.70004	2.72183	3.44452	8.4112	6.75156	7.00613	6.96637	7.2075	7.62506	2.04361	2.26093	2.57568	5.85678	7.29954	6.00577	8.18312	4.74112	6.67551	1.72884
3.39333	1.24394	2.66421	2.67398	3.38832	8.23047	6.59701	6.88529	6.79162	7.01454	7.38143	2.01375	2.22902	2.54381	5.72569	7.12624	5.88429	7.93518	4.63478	6.49101	1.71346
3.4	1.25211	2.64053	2.6287	3.33723	8.12713	6.43767	6.8466	6.62132	6.83735	7.14481	1.98746	2.1987	2.5199	5.60904	6.98196	5.78642	7.71149	4.53696	6.32117	1.69983
3.40667	1.25969	2.6335	2.5887	3.28945	8.14713	6.28869	6.91891	6.45338	6.66857	6.91512	1.96441	2.17253	2.51013	5.5093	6.8679	5.72262	7.50749	4.44571	6.15952	1.68675
3.41333	1.26576	2.645	2.55724	3.24417	8.31124	6.17689	7.10359	6.28987	6.50308	6.69406	1.94762	2.1523	2.51189	5.43305	6.80343	5.70592	7.32116	4.35801	6.00709	1.6738
3.42	1.27478	2.67035	2.53887	3.19871	8.59756	6.1359	7.37244	6.13249	6.34135	6.48356	1.93786	2.1388	2.52817	5.39371	6.81568	5.75795	7.14662	4.27525	5.85789	1.66309
3.42667	1.27969	2.70652	2.53988	3.15773	8.95611	6.18271	7.67871	5.98168	6.18333	6.28428	1.9381	2.13461	2.55702	5.4113	6.91637	5.88216	6.97976	4.19676	5.71345	1.6539
3.43333	1.28158	2.74944	2.55874	3.12574	9.32882	6.31761	7.9825	5.83862	6.03017	6.09414	1.94751	2.14047	2.59552	5.49175	7.09973	6.06293	6.8163	4.12023	5.57075	1.64605
3.44	1.28417	2.79028	2.59038	3.11329	9.66519	6.51326	8.2505	5.70124	5.87653	5.91356	1.9666	2.15301	2.63666	5.6248	7.33747	6.26775	6.66068	4.04478	5.43155	1.64094
3.44667	1.28941	2.82606	2.62924	3.12532	9.9242	6.73641	8.45823	5.5688	5.72738	5.74171	1.99097	2.17456	2.67471	5.79132	7.58931	6.46771	6.51231	3.97036	5.29972	1.63513
3.45333	1.30176	2.85107	2.67214	3.1639	10.0812	6.95781	8.5878	5.44044	5.58298	5.57809	2.01887	2.1999	2.71049	5.96116	7.82258	6.64391	6.36697	3.89939	5.17173	1.63315
3.46	1.3352	2.86767	2.71249	3.22184	10.1308	7.14864	8.63763	5.31401	5.44485	5.42596	2.04842	2.22622	2.74823	6.11322	8.01421	6.77975	6.22667	3.83835	5.05339	1.63282
3.46667	1.43605	2.87533	2.74778	3.29149	10.0821	7.2909	8.61617	5.19137	5.31035	5.28143	2.0764	2.25416	2.80266	6.23641	8.15017	6.8777	6.09093	3.79498	4.95608	1.63393
3.47333	1.72227	2.88058	2.77324	3.36096	9.96453	7.37259	8.55674	5.07304	5.18282	5.14368	2.10435	2.28257	2.92941	6.32256	8.22988	6.9634	5.96114	3.80147	4.91408	1.63651
3.48	2.509	2.90893	2.78783	3.42327	9.84763	7.39252	8.53572	4.95857	5.05622	5.01548	2.14018	2.31235	3.28968	6.3794	8.27047	7.11448	5.84506	3.95507	5.02484	1.63762
3.48667	4.43654	3.01819	2.79603	3.47316	9.88601	7.357	8.72719	4.84898	4.93488	4.89413	2.20174	2.35926	4.29395	6.43156	8.33145	7.56774	5.76383	4.48242	5.55692	1.63948
3.49333	8.37048	3.33405	2.80196	3.50488	10.3666	7.28781	9.4124	4.7448	4.81704	4.78087	2.35949	2.45842	6.72045	6.57146	8.58482	8.91148	5.78479	5.76274	7.10852	1.64181
3.5	14.9555	4.02835	2.83187	3.52443	11.6501	7.2335	10.8761	4.64334	4.70631	4.67508	2.79746	2.71564	11.481	7.02514	9.50431	12.1778	6.11102	8.1638	10.5623	1.64072
3.50667	24.1367	5.22964	2.93179	3.54593	13.9556	7.29876	13.1707	4.54701	4.59908	4.57632	3.91221	3.40624	18.9702	8.33588	12.0754	18.4281	7.24897	11.7465	16.6119	1.63952
3.51333	35.1361	6.93212	3.20554	3.61272	17.1745	7.678	16.0392	4.45559	4.49664	4.48522	6.29027	5.03535	28.5911	11.4289	17.6132	27.9283	10.0587	16.1126	25.1393	1.63651
3.52	46.8202	8.95823	3.80538	3.8314	20.8893	8.59283	19.0667	4.36898	4.39975	4.40161	10.395	8.19474	39.0076	17.2417	26.9422	39.7108	15.3599	20.5834	35.0599	1.63221
3.52667	58.0351	11.0602	4.86954	4.38417	24.6059	10.1774	21.8849	4.28824	4.30916	4.32462	16.1467	13.163	48.8687	26.0637	39.5937	52.0473	23.2681	24.5542	44.8672	1.63048
3.53333	67.7824	13.0345	6.42466	5.46403	27.972	12.3486	24.2938	4.21615	4.22261	4.25363	22.838	19.5799	57.3807	37.1257	53.844	63.3549	32.8938	27.738	53.3901	1.62791
3.54	75.2846	14.7536	8.33779	7.14531	30.8119	14.8263	26.222	4.15071	4.14277	4.18638	29.5207	26.5568	64.3089	48.8817	67.6481	72.8139	42.7638	30.1222	60.1548	1.62607
3.54667	80.0932	16.1439	10.377	9.29324	33.0318	17.2937	27.634	4.08996	4.06982	4.12244	35.4793	33.1711	69.6397	59.8153	79.6417	80.3006	51.6348	31.783	65.2138	1.62502
3.55333	82.1846	17.1496	12.3228	11.6281	34.549	19.5209	28.4992	4.03384	4.00512	4.06428	40.4252	38.867	73.3254	69.0578	89.3865	85.9024	58.9346	32.7732	68.7375	1.62408
3.56	81.9801	17.7477	14.0391	13.8709	35.3247	21.4027	28.8183	3.98233	3.94563	4.01017	44.3454	43.5073	75.302	76.4214	96.9301	89.6131	64.6181	33.1116	70.8025	1.62613
3.56667	80.2068	17.9544	15.4605	15.8477	35.4085	22.897	28.6522	3.9357	3.88905	3.95986	47.2523	47.1158	75.6498	82.0043	102.301	91.3992	68.7543	32.8585	71.4518	1.6285
3.57333	77.6861	17.8246	16.5458	17.4714	34.9073	23.9645	28.0893	3.8927	3.83831	3.91344	49.1051	49.6691	74.6115	85.8574	105.42	91.3862	71.3565	32.1306	70.8334	1.63357
3.58	75.0848	17.4206	17.2649	18.6894	33.9334	24.5779	27.2111	3.85296	3.78892	3.86945	49.891	51.1182	72.4715	87.9484	106.314	89.8667	72.4531	31.0449	69.206	1.64034
3.58667	72.805	16.7988	17.6108	19.4688	32.5938	24.7474	26.0876	3.81592	3.74141	3.83023	49.7079	51.4952	69.4734	88.3205	105.226	87.1685	72.1867	29.6869	66.826	1.6514
3.59333	70.9496	16.016	17.6222	19.8127	30.9849	24.5275	24.7881	3.77982	3.6967	3.79383	48.7254	50.9431	65.8112	87.1908	102.512	83.5462	70.8067	28.122	63.8722	1.66604
3.6	69.3361	15.1374	17.3541	19.7789	29.2142	23.9887	23.3867	3.74313	3.65132	3.7599	47.1134	49.6497	61.6937	84.8751	98.5022	79.1979	68.5596	26.4153	60.4677	1.68664
3.60667	67.5608	14.2325	16.8673	19.4391	27.396	23.1968	21.9727	3.70991	3.60454	3.72679	45.0066	47.7731	57.3641	81.6661	93.489	74.3402	65.6159	24.6483	56.7421	1.70827
3.61333	65.2098	13.3708	16.2118	18.8593	25.6464	22.2077	20.6259	3.67668	3.5588	3.6979	42.5304	45.4354	53.0876	77.7818	87.7623	69.233	62.1214	22.9083	52.8557	1.73089
3.62	62.047	12.605	15.4332	18.0897	24.0654	21.0826	19.4175	3.64486	3.51353	3.67258	39.8198	42.7756	49.1063	73.3937	81.6237	64.1641	58.2516	21.2825	49.0028	1.75684
3.62667	58.1116	11.9742	14.5851	17.191	22.7267	19.8909	18.3964	3.61331	3.46752	3.64738	37.0401	39.9608	45.6162	68.6871	75.4327	59.4036	54.2219	19.842	45.3842	1.78587
3.63333	53.6639	11.4893	13.7294	16.2311	21.6672	18.7031	17.5863	3.57905	3.42294	3.62214	34.3627	37.1691	42.7538	63.8915	69.5715	55.1783	50.2718	18.6325	42.1608	1.81294
3.64	49.0544	11.1399	12.921	15.2769	20.8766	17.588	16.9788	3.5457	3.3814	3.59634	31.9334	34.5671	40.5812	59.2464	64.3586	51.6496	46.6066	17.682	39.4464	1.84038
3.64667	44.5658	10.8931	12.2076	14.3861	20.3067	16.6008	16.5388	3.51563	3.34125	3.57311	29.8688	32.2926	39.0757	54.9654	60.0087	48.9165	43.4017	16.9959	37.3065	1.8651
3.65333	40.3199	10.6958	11.6238	13.6134	19.8707	15.7747	16.2062	3.48623	3.30254	3.551	28.2383	30.4451	38.1128	51.2174	56.6401	46.9851	40.7869	16.5484	35.7585	1.88721
3.66	36.2817	10.4901	11.1799	12.9926	19.4637	15.1244	15.9007	3.45659	3.26734	3.53081	27.0624	29.0774	37.4822	48.1194	54.252	45.7452	38.8233	16.2767	34.7524	1.90468
3.66667	32.3468	10.2224	10.8671	12.5347	18.9862	14.6377	15.5471	3.42905	3.23333	3.50963	26.2975	28.1792	36.9175	45.723	52.7078	44.9736	37.4942	16.097	34.1608	1.92274
3.67333	28.4567	9.86106	10.6564	12.2157	18.3632	14.2794	15.0914	3.4026	3.20005	3.4886	25.8316	27.6528	36.1619	44.0123	51.7494	44.3668	36.6807	15.9037	33.7838	1.93731
3.68	24.6568	9.40593	10.5072	11.9911	17.5683	13.9954	14.509	3.3769	3.16703	3.46611	25.4951	27.3217	35.0376	42.8912	51.0343	43.6042	36.1641	15.6031	33.387	1.94948
3.68667	21.0529	8.87554	10.3659	11.8014	16.6172	13.7238	13.8063	3.35121	3.1349	3.44161	25.1081	26.9666	33.4759	42.1839	50.2009	42.4423	35.6643	15.1427	32.7622	1.95766
3.69333	17.7685	8.29746	10.1823	11.5814	15.5575	13.4024	13.0169	3.32577	3.10391	3.41558	24.5144	26.3904	31.5184	41.6658	48.9572	40.7661	34.9243	14.5173	31.7794	1.9637
3.7	14.8813	7.70748	9.91966	11.2767	14.4476	12.9945	12.1812	3.29904	3.07325	3.38855	23.63	25.4753	29.2773	41.0975	47.1449	38.5926	33.7782	13.7454	30.4065	1.96821
3.70667	12.4176	7.12837	9.56315	10.8581	13.3353	12.4847	11.3378	3.26959	3.04016	3.36111	22.4468	24.2046	26.8857	40.2697	44.758	36.0387	32.1908	12.8628	28.6974	1.96804
3.71333	10.3627	6.57403	9.12162	10.3301	12.2554	11.8813	10.51	3.23907	3.00758	3.33382	21.024	22.6475	24.4633	39.0498	41.9059	33.2572	30.2327	11.9171	26.7549	1.96356
3.72	8.67903	6.0468	8.61843	9.72259	11.2249	11.2117	9.71144	3.20659	2.97333	3.30712	19.4503	20.9097	22.092	37.3962	38.7604	30.3939	28.0326	10.9527	24.692	1.95329
3.72667	7.3167	5.54961	8.0824	9.07332	10.252	10.506	8.94731	3.17216	2.93723	3.27818	17.8138	19.0938	19.8219	35.3575	35.4965	27.5547	25.7199	10.011	22.6062	1.94075
3.73333	6.22269	5.08401	7.53957	8.41314	9.34004	9.79764	8.22309	3.13666	2.90053	3.24872	16.183	17.29	17.6718	33.0394	32.2496	24.8074	23.4012	9.10875	20.5626	1.92383
3.74	5.35207	4.65438	7.00918	7.76238	8.49715	9.10538	7.54251	3.10074	2.86517	3.22049	14.6019	15.5364	15.6572	30.5726	29.1014	22.1867	21.1416	8.25535	18.5981	1.90359
3.74667	4.66398	4.26502	6.50154	7.13485	7.72664	8.43931	6.91316	3.06674	2.83035	3.18936	13.0953	13.8535	13.7968	28.0703	26.102	19.7231	18.9792	7.46199	16.7316	1.87794
3.75333	4.11932	3.91908	6.01833	6.53668	7.03168	7.80217	6.33763	3.0311	2.79359	3.15936	11.6771	12.2663	12.1057	25.6158	23.2781	17.4377	16.9406	6.74056	14.9817	1.85002
3.76	3.68646	3.61159	5.55998	5.97101	6.41466	7.19844	5.82223	2.99572	2.75851	3.12947	10.3561	10.8004	10.5942	23.259	20.6481	15.3527	15.0487	6.09369	13.3634	1.82073
3.76667	3.344	3.34494	5.13109	5.44493	5.87268	6.63373	5.3654	2.96146	2.72324	3.09937	9.14266	9.46849	9.2616	21.0211	18.2345	13.4822	13.3184	5.52216	11.888	1.7899
3.77333	3.06582	3.1149	4.73294	4.96411	5.40177	6.11103	4.96312	2.92496	2.68893	3.0679	8.04895	8.27812	8.10544	18.9146	16.0511	11.8286	11.7651	5.02659	10.5632	1.75775
3.78	2.8369	2.91796	4.36942	4.53484	4.99625	5.63307	4.61428	2.88884	2.65392	3.0352	7.07512	7.23389	7.11445	16.9477	14.1066	10.3879	10.3964	4.60011	9.39166	1.72582
3.78667	2.64612	2.74973	4.03919	4.15378	4.64667	5.20501	4.3132	2.85444	2.61935	3.0029	6.22466	6.33597	6.27299	15.1282	12.3982	9.14963	9.20708	4.23264	8.36999	1.69241
3.79333	2.48739	2.60762	3.74828	3.82105	4.347	4.82968	4.05463	2.81648	2.58243	2.97106	5.4905	5.57195	5.56671	13.4668	10.9157	8.09799	8.18665	3.92224	7.48483	1.65749
3.8	2.34949	2.48705	3.49615	3.53311	4.09334	4.50438	3.83376	2.78147	2.54682	2.93808	4.86518	4.9322	4.9781	11.9717	9.64405	7.21148	7.32241	3.6605	6.73029	1.6264
3.80667	2.22824	2.38277	3.27555	3.28542	3.87682	4.22305	3.64162	2.74649	2.51186	2.90458	4.3364	4.40112	4.4912	10.6462	8.56261	6.46673	6.59752	3.43723	6.092	1.59725
3.81333	2.11836	2.29382	3.08367	3.07598	3.68798	3.98	3.47315	2.71018	2.47781	2.87022	3.89211	3.9604	4.08898	9.48067	7.65225	5.84621	5.99434	3.24839	5.55391	1.56807
3.82	2.01857	2.217	2.91835	2.89936	3.52354	3.76773	3.32845	2.67507	2.44384	2.8366	3.52108	3.59874	3.75541	8.46524	6.88877	5.33064	5.49586	3.09023	5.10372	1.53997
3.82667	1.92795	2.14817	2.77605	2.74767	3.3819	3.58424	3.20029	2.64152	2.40871	2.8029	3.21195	3.30172	3.4786	7.59026	6.25277	4.90217	5.08135	2.95442	4.72762	1.51325
3.83333	1.84417	2.08757	2.65442	2.6188	3.2541	3.42448	3.08629	2.60809	2.37503	2.76948	2.95688	3.05712	3.24532	6.84379	5.72201	4.54408	4.7375	2.83759	4.41159	1.48533
3.84	1.76559	2.03266	2.54848	2.51033	3.14057	3.28274	2.98366	2.57586	2.3421	2.73592	2.74384	2.85204	3.04742	6.21072	5.27973	4.24219	4.45221	2.73737	4.1455	1.45818
3.84667	1.691	1.98317	2.45545	2.41588	3.03821	3.1586	2.8896	2.54295	2.30925	2.70221	2.5662	2.67974	2.87825	5.67393	4.90774	3.98515	4.21185	2.64913	3.9222	1.43393
3.85333	1.6214	1.93775	2.37663	2.33372	2.94556	3.04989	2.80388	2.51163	2.27694	2.67015	2.41356	2.53423	2.7302	5.22248	4.59224	3.76146	4.00809	2.57094	3.73237	1.41076
3.86	1.55642	1.89557	2.307	2.26229	2.86091	2.95089	2.72474	2.48085	2.24518	2.63792	2.2836	2.4088	2.60267	4.8425	4.32111	3.56805	3.83201	2.50139	3.5665	1.38739
3.86667	1.4976	1.85629	2.24177	2.19753	2.7808	2.86186	2.65403	2.45061	2.21562	2.60818	2.17003	2.29848	2.49218	4.52606	4.08401	3.39752	3.67998	2.43873	3.42207	1.36701
3.87333	1.44036	1.81987	2.18302	2.13761	2.70662	2.77946	2.58611	2.42116	2.18664	2.57878	2.07213	2.20571	2.39145	4.25758	3.87847	3.24913	3.54453	2.38007	3.29491	1.34735
3.88	1.38492	1.78704	2.12966	2.08397	2.63785	2.70671	2.52172	2.39223	2.16105	2.55053	1.98563	2.12124	2.30065	4.02457	3.69859	3.1158	3.42388	2.32796	3.1822	1.32736
3.88667	1.33448	1.75594	2.08207	2.03375	2.5734	2.63766	2.46406	2.36457	2.13803	2.52229	1.90832	2.04651	2.21882	3.82158	3.53763	2.9924	3.31679	2.27928	3.08113	1.30539
3.89333	1.28831	1.726	2.03815	1.9875	2.51253	2.57163	2.40831	2.33877	2.11395	2.49388	1.83976	1.97661	2.14244	3.64466	3.39051	2.88235	3.21956	2.23472	2.98675	1.28638
3.9	1.2431	1.69733	1.99722	1.94535	2.45554	2.51094	2.35509	2.31333	2.09042	2.46726	1.77553	1.91281	2.07421	3.48633	3.25588	2.77996	3.13232	2.1935	2.89975	1.27032
3.90667	1.20195	1.67014	1.95813	1.90437	2.40105	2.45538	2.30603	2.28973	2.06967	2.44212	1.71558	1.8546	2.00956	3.34412	3.13876	2.68465	3.05255	2.15546	2.82039	1.25416
3.91333	1.16242	1.64526	1.92046	1.86646	2.35141	2.40395	2.26146	2.26785	2.04784	2.41552	1.66036	1.80179	1.94862	3.21539	3.02827	2.59615	2.97915	2.1183	2.74894	1.239
3.92	1.12436	1.62278	1.88606	1.83062	2.30351	2.3511	2.21867	2.24554	2.0256	2.39048	1.61079	1.75117	1.89588	3.09622	2.92653	2.51352	2.90916	2.08327	2.68157	1.22417
3.92667	1.08893	1.59938	1.85546	1.79556	2.25826	2.30295	2.17651	2.22343	2.00685	2.36684	1.56422	1.70218	1.84604	2.98796	2.83342	2.43818	2.84432	2.05026	2.61659	1.20907
3.93333	1.05623	1.57611	1.82521	1.75989	2.21587	2.25887	2.13642	2.20286	1.98638	2.34482	1.52105	1.65477	1.79753	2.88969	2.74489	2.36655	2.78319	2.02113	2.5561	1.19608
3.94	1.02501	1.55552	1.79616	1.72616	2.17609	2.21707	2.09837	2.18299	1.96786	2.3245	1.47961	1.61321	1.75168	2.79723	2.66152	2.29892	2.72807	1.9928	2.49736	1.18286
3.94667	0.99544	1.53475	1.76772	1.69644	2.1386	2.17866	2.06286	2.16253	1.94866	2.30499	1.44318	1.57611	1.70843	2.71151	2.58402	2.23813	2.67585	1.96408	2.44455	1.16959
3.95333	0.96929	1.51633	1.74111	1.66958	2.10466	2.13966	2.03123	2.14295	1.93012	2.28417	1.4069	1.54047	1.66948	2.63221	2.51388	2.1817	2.62573	1.93821	2.39503	1.15603
3.96	0.9438	1.50128	1.71575	1.6449	2.07177	2.10244	1.99824	2.12503	1.91372	2.2677	1.37362	1.50999	1.63551	2.55923	2.44689	2.12849	2.58101	1.91331	2.3494	1.14189
3.96667	0.92139	1.48676	1.69324	1.62076	2.04589	2.06791	1.97077	2.11026	1.89966	2.25447	1.34226	1.48215	1.60396	2.49092	2.38569	2.07797	2.53864	1.89149	2.30847	1.13158
3.97333	0.89888	1.47688	1.6722	1.59998	2.02326	2.03585	1.94673	2.09614	1.88578	2.24107	1.31232	1.45576	1.57569	2.42737	2.32886	2.03253	2.49973	1.86949	2.26932	1.12183
3.98	0.87813	1.46919	1.65314	1.58138	2.0013	2.00587	1.9263	2.08039	1.87131	2.22833	1.28609	1.43236	1.55122	2.36802	2.27616	1.99202	2.46553	1.85091	2.23173	1.11073
3.98667	0.86102	1.46105	1.63585	1.56496	1.98199	1.97913	1.90841	2.06632	1.85737	2.21783	1.26351	1.4098	1.52769	2.31418	2.22954	1.95465	2.43148	1.8326	2.19517	1.10013
3.99333	0.84529	1.45432	1.61912	1.55174	1.96472	1.95511	1.89108	2.05509	1.84756	2.20486	1.24277	1.38844	1.50461	2.26474	2.1867	1.91916	2.39918	1.81475	2.16332	1.09149
4	0.82943	1.44737	1.60606	1.53857	1.9483	1.93271	1.87365	2.04262	1.83655	2.19227	1.22323	1.36976	1.48493	2.21758	2.15001	1.8863	2.36891	1.79709	2.13432	1.08448
4.00667	0.81378	1.43951	1.594	1.52781	1.93293	1.91277	1.85677	2.03208	1.82653	2.18074	1.20468	1.35258	1.46648	2.1768	2.11291	1.85465	2.34072	1.77999	2.10483	1.07634
4.01333	0.79909	1.43057	1.58386	1.51822	1.91796	1.89407	1.83902	2.02183	1.81722	2.17058	1.18878	1.33462	1.44943	2.14132	2.07934	1.82507	2.31405	1.76456	2.07742	1.06873
4.02	0.78764	1.42224	1.57407	1.50831	1.90236	1.87526	1.82345	2.01079	1.80746	2.15771	1.17263	1.31847	1.4337	2.1085	2.04561	1.79813	2.28782	1.74992	2.05073	1.06207
4.02667	0.77544	1.41394	1.56244	1.49616	1.88536	1.85887	1.80715	2.00082	1.7959	2.14622	1.15883	1.30437	1.41887	2.07771	2.01323	1.77162	2.26396	1.73612	2.02462	1.05623
4.03333	0.76334	1.40366	1.54973	1.48381	1.86916	1.84308	1.7903	1.99145	1.78373	2.13511	1.14349	1.29142	1.40545	2.04958	1.98113	1.74635	2.24018	1.72248	2.00184	1.05122
4.04	0.7536	1.39428	1.53689	1.47268	1.85299	1.82762	1.77501	1.98064	1.77398	2.12212	1.12696	1.27843	1.39057	2.02211	1.95117	1.72341	2.21698	1.7098	1.97994	1.04584
4.04667	0.74364	1.38578	1.52374	1.46146	1.83563	1.81094	1.75748	1.96975	1.76415	2.11133	1.11274	1.26437	1.37634	1.99718	1.92318	1.70039	2.19406	1.69826	1.95812	1.04059
4.05333	0.73719	1.37641	1.51081	1.44854	1.81939	1.79362	1.74077	1.96022	1.75574	2.09889	1.09895	1.25079	1.36574	1.97189	1.89645	1.67973	2.17471	1.68556	1.93635	1.03577
4.06	0.72889	1.36767	1.49768	1.43631	1.80256	1.77696	1.72149	1.94898	1.74611	2.08558	1.0872	1.2368	1.35431	1.94553	1.86931	1.66057	2.15464	1.6737	1.91625	1.0313
4.06667	0.72187	1.35837	1.48395	1.42473	1.7854	1.75905	1.70457	1.93839	1.73508	2.07343	1.07342	1.22429	1.34365	1.92266	1.84449	1.6406	2.13562	1.66281	1.89655	1.02652
4.07333	0.71344	1.34737	1.47042	1.41381	1.76738	1.74262	1.68607	1.92856	1.72353	2.06107	1.06036	1.21535	1.33488	1.89998	1.81825	1.62087	2.11559	1.65335	1.87843	1.02387
4.08	0.70726	1.33808	1.45594	1.4024	1.75272	1.72596	1.66714	1.91785	1.71152	2.04878	1.04699	1.20587	1.32318	1.87735	1.79278	1.60102	2.09846	1.6433	1.86004	1.01867
4.08667	0.70532	1.32801	1.44259	1.39324	1.73573	1.70745	1.65062	1.90627	1.70114	2.03519	1.03366	1.19499	1.31278	1.85349	1.76769	1.58553	2.08042	1.63279	1.84234	1.01678
4.09333	0.70448	1.31772	1.43028	1.38362	1.71736	1.68646	1.63496	1.8953	1.69134	2.02303	1.02083	1.18818	1.30155	1.83141	1.74528	1.57049	2.06658	1.6238	1.82694	1.01448
4.1	0.70336	1.30981	1.41474	1.37426	1.70093	1.66662	1.61881	1.88581	1.68022	2.01079	1.01065	1.18534	1.29156	1.80927	1.7238	1.55689	2.05386	1.61507	1.81128	1.01246
4.10667	0.70264	1.30237	1.40043	1.36602	1.68772	1.64764	1.60272	1.87743	1.66958	1.99884	1.00174	1.18346	1.28273	1.78793	1.70241	1.54601	2.04394	1.60847	1.79894	1.0105
4.11333	0.7046	1.29599	1.38738	1.35738	1.67502	1.62896	1.59158	1.87049	1.66001	1.98701	0.99339	1.18113	1.27473	1.76692	1.68544	1.53808	2.03597	1.60237	1.788	1.00799
4.12	0.70857	1.28906	1.37564	1.34894	1.66265	1.60963	1.58019	1.86131	1.65201	1.97453	0.98618	1.17792	1.26809	1.74596	1.67115	1.53075	2.03104	1.59861	1.78068	1.00701
4.12667	0.71533	1.28346	1.36435	1.34132	1.65057	1.59319	1.56949	1.8537	1.64536	1.96406	0.98285	1.17648	1.26342	1.72585	1.65959	1.52815	2.02534	1.59509	1.77578	1.00561
4.13333	0.72271	1.27793	1.35376	1.33568	1.64253	1.57652	1.56166	1.84612	1.63837	1.95645	0.98056	1.17454	1.26291	1.70918	1.65265	1.52875	2.02317	1.5913	1.77201	1.00424
4.14	0.73049	1.27535	1.34526	1.33016	1.63624	1.56283	1.55259	1.83738	1.62996	1.94437	0.97905	1.17096	1.26517	1.69627	1.64697	1.53051	2.01813	1.58711	1.76825	1.00122
4.14667	0.73747	1.2712	1.33596	1.32476	1.62798	1.5502	1.54319	1.82934	1.62368	1.93413	0.97792	1.16695	1.26702	1.68735	1.64123	1.53166	2.00989	1.58239	1.76529	1.00154
4.15333	0.74308	1.26532	1.32992	1.32067	1.62036	1.53905	1.53344	1.82148	1.61953	1.92465	0.97658	1.16401	1.2704	1.68167	1.6358	1.53214	2.00357	1.57584	1.76266	0.99947
4.16	0.747	1.26104	1.32263	1.31719	1.61324	1.52906	1.52539	1.8154	1.61321	1.91423	0.97713	1.16014	1.27439	1.67929	1.62917	1.53066	1.9978	1.57051	1.75761	0.99805
4.16667	0.74624	1.25606	1.31651	1.31314	1.60473	1.52058	1.51947	1.80789	1.60754	1.90534	0.97459	1.15653	1.27467	1.67639	1.62122	1.52849	1.99096	1.56513	1.75086	0.9971
4.17333	0.74445	1.25218	1.31146	1.30659	1.59691	1.51113	1.51071	1.80006	1.60179	1.89572	0.97055	1.1536	1.27512	1.67071	1.61384	1.52783	1.98085	1.55896	1.74361	0.99742
4.18	0.74191	1.24725	1.30362	1.30391	1.59232	1.50343	1.50333	1.79319	1.59572	1.88472	0.96755	1.14915	1.27643	1.66477	1.6046	1.52368	1.97006	1.55288	1.73592	0.99575
4.18667	0.73863	1.24221	1.29682	1.29905	1.58409	1.49352	1.49648	1.78711	1.58914	1.873	0.9632	1.14413	1.27525	1.65823	1.59396	1.51903	1.9596	1.54634	1.72756	0.9934
4.19333	0.73617	1.23498	1.29108	1.29449	1.57775	1.4846	1.48895	1.78028	1.58349	1.8643	0.95691	1.1392	1.2739	1.64951	1.58304	1.51293	1.94987	1.53991	1.71893	0.9917
4.2	0.7342	1.23021	1.28572	1.28721	1.56974	1.47504	1.47862	1.77485	1.57623	1.85356	0.95023	1.13253	1.27282	1.63798	1.57111	1.5067	1.93696	1.53491	1.70898	0.99118
4.20667	0.73041	1.22503	1.27944	1.28239	1.56118	1.46427	1.46806	1.76671	1.57119	1.84435	0.94428	1.126	1.26959	1.62601	1.55734	1.49878	1.92581	1.52754	1.69869	0.99051
4.21333	0.72885	1.22041	1.27378	1.27641	1.55192	1.4533	1.46094	1.76059	1.56312	1.83292	0.93857	1.12004	1.26574	1.61406	1.54446	1.49098	1.9137	1.5196	1.68691	0.98947
4.22	0.72561	1.21605	1.26681	1.27187	1.54316	1.44438	1.45073	1.75376	1.55706	1.82222	0.93304	1.11636	1.26079	1.60027	1.52962	1.48245	1.90231	1.51105	1.67784	0.98833
4.22667	0.72221	1.20969	1.25932	1.26772	1.53511	1.43596	1.4402	1.74865	1.55242	1.81082	0.92664	1.11292	1.25425	1.58547	1.51392	1.47414	1.89068	1.50475	1.66645	0.98829
4.23333	0.72118	1.20261	1.25224	1.26218	1.52737	1.42598	1.43251	1.74123	1.5465	1.79942	0.91949	1.10797	1.2466	1.57081	1.49867	1.46554	1.88021	1.49702	1.65523	0.98679
4.24	0.72145	1.19697	1.24717	1.25781	1.51935	1.41824	1.42515	1.73457	1.53908	1.78984	0.9118	1.10441	1.24041	1.55505	1.48326	1.45659	1.86976	1.49022	1.64424	0.98436
4.24667	0.71821	1.1936	1.24023	1.25363	1.51216	1.4091	1.41816	1.73016	1.53271	1.78111	0.90774	1.10107	1.23475	1.53959	1.47007	1.44668	1.85878	1.48374	1.63255	0.98369
4.25333	0.71713	1.18846	1.23409	1.25079	1.50542	1.4	1.40883	1.7254	1.5265	1.77301	0.90354	1.09869	1.22952	1.52361	1.45677	1.43929	1.84991	1.47854	1.62294	0.98497
4.26	0.71508	1.18536	1.23098	1.24716	1.49851	1.39363	1.40155	1.72081	1.51963	1.76659	0.90009	1.09671	1.22615	1.50867	1.44459	1.43279	1.84045	1.47232	1.61531	0.98633
4.26667	0.7132	1.18165	1.22742	1.24723	1.49121	1.38688	1.39549	1.71399	1.51519	1.76021	0.89703	1.09515	1.22236	1.49523	1.43369	1.42617	1.83336	1.46688	1.6082	0.98807
4.27333	0.71159	1.17706	1.22312	1.24489	1.48678	1.3798	1.38917	1.70872	1.51072	1.75425	0.89538	1.09355	1.21983	1.48061	1.42353	1.42102	1.82455	1.46004	1.60162	0.99086
4.28	0.7089	1.17382	1.21963	1.24243	1.48346	1.37231	1.38359	1.70612	1.50507	1.7452	0.8934	1.09412	1.22018	1.46889	1.41541	1.41598	1.81653	1.45511	1.59388	0.99177
4.28667	0.70691	1.17118	1.21647	1.23971	1.47761	1.36662	1.37712	1.70198	1.49995	1.73797	0.89151	1.09388	1.21909	1.45897	1.40543	1.41025	1.81036	1.4499	1.58632	0.99068
4.29333	0.70424	1.16733	1.21339	1.23737	1.47307	1.35995	1.37079	1.69584	1.49453	1.73201	0.88848	1.09306	1.21697	1.45045	1.39767	1.40666	1.80431	1.44502	1.58057	0.9903
4.3	0.70126	1.16235	1.2101	1.23618	1.46765	1.35335	1.36503	1.69187	1.48917	1.72467	0.88645	1.09103	1.21429	1.44217	1.38978	1.4018	1.79757	1.43968	1.5753	0.99054
4.30667	0.69921	1.15929	1.20759	1.23402	1.46218	1.34726	1.35936	1.68694	1.48409	1.71735	0.88213	1.09	1.21183	1.43383	1.3839	1.39887	1.79227	1.43676	1.57245	0.99116
4.31333	0.69722	1.15763	1.20435	1.23232	1.45421	1.34146	1.35342	1.6843	1.48109	1.71061	0.87764	1.08941	1.21067	1.4262	1.37986	1.39643	1.78581	1.43343	1.5674	0.99217
4.32	0.69265	1.15652	1.20192	1.22995	1.44771	1.33621	1.34811	1.68053	1.4787	1.70571	0.8764	1.08911	1.21079	1.41794	1.37223	1.39329	1.77863	1.43056	1.56231	0.99152
4.32667	0.69108	1.15357	1.20045	1.2282	1.44116	1.33179	1.34394	1.676	1.47599	1.70064	0.87549	1.08711	1.21017	1.40932	1.36744	1.38924	1.7721	1.42701	1.55765	0.99193
4.33333	0.68868	1.15078	1.19725	1.2266	1.43655	1.32643	1.33946	1.66971	1.47045	1.69367	0.87306	1.08609	1.2093	1.39989	1.36133	1.38807	1.765	1.42232	1.55193	0.99305
4.34	0.68774	1.15034	1.19365	1.22563	1.43335	1.32114	1.33281	1.66408	1.46464	1.68793	0.87052	1.08361	1.20764	1.39153	1.35466	1.38647	1.75734	1.41889	1.54543	0.99287
4.34667	0.68695	1.14857	1.19004	1.22478	1.4292	1.31532	1.32769	1.65988	1.46	1.68044	0.86851	1.082	1.20611	1.38274	1.3478	1.38323	1.74978	1.41457	1.5383	0.99114
4.35333	0.6864	1.14758	1.1882	1.2235	1.42479	1.31084	1.32301	1.65584	1.45324	1.67501	0.86615	1.0802	1.20399	1.37532	1.3404	1.3786	1.74276	1.40812	1.53301	0.99334
4.36	0.68484	1.14505	1.18402	1.22259	1.41906	1.30604	1.31763	1.65087	1.45018	1.66841	0.86266	1.07876	1.20137	1.36704	1.3339	1.37534	1.73813	1.40147	1.52778	0.99327
4.36667	0.68368	1.1423	1.18221	1.22021	1.41339	1.30019	1.31224	1.64567	1.44378	1.66319	0.85901	1.07681	1.19793	1.35751	1.32699	1.37183	1.73019	1.39739	1.52107	0.9934
4.37333	0.68522	1.14075	1.1799	1.21897	1.40899	1.29599	1.30705	1.64014	1.43823	1.65543	0.85834	1.07551	1.19497	1.34966	1.31956	1.36618	1.72388	1.39266	1.51444	0.99203
4.38	0.68746	1.13643	1.17753	1.21719	1.40374	1.29059	1.30202	1.63714	1.43332	1.64852	0.8559	1.07266	1.19146	1.34241	1.31613	1.35875	1.71591	1.38962	1.50675	0.99245
4.38667	0.68706	1.13386	1.17661	1.21649	1.39716	1.28576	1.29698	1.6311	1.42885	1.64084	0.85277	1.07088	1.18765	1.33527	1.3092	1.35413	1.70744	1.38269	1.49867	0.99189
4.39333	0.68508	1.13013	1.17526	1.21373	1.39174	1.2815	1.29303	1.62631	1.42368	1.63667	0.85048	1.06762	1.18552	1.32603	1.30143	1.35126	1.70176	1.37805	1.49273	0.99271
4.4	0.6832	1.12772	1.1714	1.21101	1.38631	1.27768	1.28917	1.62123	1.41785	1.63211	0.84933	1.06555	1.18278	1.31928	1.29541	1.34594	1.69377	1.3729	1.48802	0.99226
4.40667	0.68068	1.12705	1.16899	1.20974	1.38324	1.27407	1.28715	1.61724	1.41102	1.62689	0.84873	1.06505	1.17968	1.31314	1.2918	1.34105	1.68702	1.367	1.48086	0.99222
4.41333	0.67989	1.12643	1.16766	1.20719	1.37825	1.27099	1.28268	1.61329	1.40656	1.62201	0.84692	1.0643	1.17709	1.30539	1.28867	1.33839	1.6824	1.36297	1.47519	0.99397
4.42	0.67858	1.12571	1.16481	1.20498	1.37275	1.26694	1.27884	1.61075	1.4024	1.61669	0.84684	1.06221	1.17425	1.29797	1.28416	1.33495	1.67521	1.36119	1.46967	0.99408
4.42667	0.67989	1.12354	1.1619	1.20241	1.36822	1.26305	1.27687	1.6056	1.39791	1.61225	0.84491	1.05987	1.16951	1.28951	1.28095	1.33245	1.66944	1.35681	1.46609	0.99362
4.43333	0.68098	1.12374	1.15942	1.19983	1.36351	1.25993	1.27477	1.60059	1.39181	1.60924	0.84318	1.05775	1.166	1.28436	1.27811	1.33039	1.6631	1.35404	1.4615	0.99406
4.44	0.68143	1.12052	1.15672	1.19751	1.36014	1.25662	1.27321	1.59792	1.38661	1.60479	0.84271	1.05796	1.16197	1.27811	1.27498	1.32843	1.65632	1.35086	1.45808	0.99523
4.44667	0.68154	1.11773	1.15507	1.1959	1.35681	1.25553	1.27223	1.59548	1.381	1.59896	0.84165	1.05705	1.16156	1.2731	1.27245	1.32438	1.6531	1.34812	1.45371	0.99634
4.45333	0.68107	1.11868	1.15465	1.19358	1.34999	1.25385	1.27074	1.59054	1.37674	1.59375	0.84046	1.05567	1.16133	1.27002	1.26905	1.32051	1.64798	1.34581	1.44973	0.99683
4.46	0.68182	1.11928	1.15297	1.19161	1.34633	1.25209	1.26901	1.58656	1.37211	1.59041	0.84016	1.05449	1.15774	1.26637	1.26747	1.31853	1.64396	1.34196	1.4438	0.99623
4.46667	0.68367	1.11736	1.15107	1.19131	1.34298	1.24879	1.26917	1.58268	1.36764	1.58702	0.83809	1.05333	1.15464	1.2633	1.26542	1.3155	1.63978	1.33894	1.43959	0.9987
4.47333	0.68512	1.11635	1.14857	1.19097	1.33849	1.24594	1.27042	1.5779	1.36132	1.58261	0.83648	1.05347	1.15123	1.26059	1.26465	1.31245	1.63519	1.3376	1.43428	1.00038
4.48	0.68716	1.11634	1.1452	1.19174	1.33416	1.24357	1.27064	1.57463	1.35524	1.5781	0.83592	1.05433	1.14896	1.2574	1.26459	1.30909	1.63025	1.33665	1.43071	0.99991
4.48667	0.69001	1.11783	1.14403	1.19085	1.332	1.24273	1.2707	1.57104	1.35232	1.57597	0.83502	1.0548	1.14481	1.25452	1.26397	1.30683	1.62547	1.33475	1.42788	1.00155
4.49333	0.69209	1.11787	1.1455	1.19036	1.32918	1.24122	1.27182	1.56807	1.35066	1.57482	0.83739	1.0536	1.14323	1.25172	1.26321	1.30534	1.6249	1.33354	1.42297	1.00277
4.5	0.69275	1.11842	1.14467	1.18965	1.32703	1.23986	1.27404	1.56798	1.34697	1.57282	0.83997	1.05367	1.14077	1.25048	1.26501	1.3043	1.62616	1.33264	1.42159	1.00522
4.50667	0.69308	1.12066	1.14616	1.19101	1.32612	1.24124	1.27661	1.56816	1.344	1.57055	0.84016	1.0559	1.13952	1.25021	1.2653	1.30522	1.62518	1.33227	1.42058	1.00617
4.51333	0.69804	1.12335	1.14907	1.19176	1.32483	1.24406	1.28317	1.56799	1.34274	1.57027	0.84198	1.06062	1.1387	1.24963	1.26922	1.30455	1.62288	1.33362	1.42226	1.00839
4.52	0.70387	1.13034	1.15365	1.19389	1.3262	1.24567	1.28977	1.56808	1.34379	1.57167	0.84618	1.06489	1.13954	1.25118	1.27349	1.30746	1.62142	1.33562	1.42313	1.01151
4.52667	0.70786	1.13468	1.15739	1.19646	1.32922	1.24759	1.29508	1.56683	1.34511	1.57691	0.85124	1.06931	1.14182	1.25303	1.27645	1.3085	1.62237	1.3378	1.42384	1.01715
4.53333	0.71268	1.13969	1.16173	1.19854	1.3319	1.2494	1.30034	1.56741	1.34467	1.58475	0.85533	1.07236	1.14169	1.25682	1.283	1.3109	1.62151	1.3408	1.42622	1.02137
4.54	0.71768	1.14606	1.16632	1.20207	1.33603	1.25475	1.30829	1.56852	1.34171	1.59058	0.86013	1.07649	1.14321	1.25905	1.28941	1.31455	1.62163	1.34369	1.42988	1.02533
4.54667	0.72324	1.1547	1.17294	1.20616	1.33905	1.25952	1.31568	1.57126	1.3431	1.59768	0.8639	1.08167	1.14443	1.26164	1.29707	1.31567	1.62295	1.3454	1.4328	1.02932
4.55333	0.7277	1.16226	1.17916	1.21038	1.34249	1.26344	1.32369	1.57616	1.34405	1.60537	0.86929	1.08628	1.1468	1.26655	1.30632	1.3182	1.62694	1.34697	1.43634	1.03234
4.56	0.72876	1.17219	1.18751	1.21455	1.34851	1.26873	1.33318	1.57859	1.34765	1.61466	0.87505	1.09331	1.14985	1.27084	1.3166	1.32274	1.62865	1.34776	1.43995	1.03394
4.56667	0.73135	1.18138	1.19568	1.21924	1.35378	1.27319	1.34314	1.58151	1.35202	1.6241	0.88314	1.10063	1.15276	1.27566	1.32598	1.32449	1.6316	1.34878	1.44207	1.03584
4.57333	0.73501	1.19117	1.20332	1.22579	1.36175	1.2784	1.35107	1.58391	1.35699	1.63401	0.88912	1.10715	1.1565	1.28169	1.33608	1.32758	1.63583	1.34994	1.44399	1.03807
4.58	0.74116	1.19992	1.2112	1.23288	1.36958	1.28256	1.35986	1.58735	1.36147	1.64483	0.89479	1.11346	1.16015	1.28733	1.34837	1.3327	1.63876	1.35225	1.44893	1.03961
4.58667	0.74209	1.20927	1.21953	1.23821	1.37599	1.2889	1.36746	1.58925	1.36589	1.6544	0.90041	1.1189	1.16271	1.29352	1.35947	1.33533	1.64005	1.35412	1.45299	1.03923
4.59333	0.74107	1.21813	1.2249	1.24464	1.37997	1.29593	1.37316	1.59151	1.36847	1.66403	0.9061	1.12418	1.16596	1.29846	1.36869	1.33675	1.63865	1.35567	1.45689	1.04037
4.6	0.73971	1.22634	1.23005	1.24989	1.3826	1.30205	1.37695	1.59227	1.37042	1.67281	0.90953	1.12963	1.16886	1.30186	1.37874	1.33705	1.64021	1.3576	1.45929	1.04169
4.60667	0.73762	1.23278	1.23317	1.25448	1.38636	1.30537	1.38093	1.59207	1.37048	1.67976	0.91444	1.13334	1.17069	1.30414	1.39017	1.3363	1.6393	1.3589	1.45818	1.04171
4.61333	0.73717	1.23958	1.23828	1.25776	1.38927	1.30816	1.38539	1.59283	1.37194	1.68697	0.91581	1.13702	1.17422	1.3051	1.40004	1.33499	1.6379	1.35937	1.45906	1.04297
4.62	0.73817	1.2448	1.24264	1.25986	1.39344	1.30953	1.38587	1.59384	1.37395	1.69233	0.91855	1.14081	1.17608	1.30638	1.40954	1.33658	1.63562	1.36072	1.45961	1.0444
4.62667	0.73938	1.2494	1.24582	1.26306	1.39227	1.31181	1.38587	1.59402	1.37599	1.6973	0.92148	1.14504	1.17752	1.30973	1.41791	1.33672	1.63598	1.36132	1.45958	1.04522
4.63333	0.73997	1.25506	1.24909	1.26521	1.39249	1.31346	1.38745	1.59557	1.37909	1.70237	0.92379	1.14639	1.17894	1.31298	1.42521	1.33669	1.63691	1.36323	1.45682	1.04571
4.64	0.74063	1.26143	1.25248	1.26655	1.39494	1.31495	1.38978	1.59465	1.38093	1.70874	0.92712	1.14946	1.17905	1.31576	1.43079	1.33837	1.63762	1.36522	1.45735	1.04641
4.64667	0.74056	1.26523	1.25599	1.27044	1.39814	1.31788	1.39204	1.59682	1.38279	1.71472	0.92989	1.15405	1.18119	1.31846	1.43546	1.33742	1.63777	1.36848	1.45972	1.04706
4.65333	0.74125	1.27093	1.25993	1.27276	1.40098	1.32275	1.39255	1.5971	1.38596	1.72222	0.93237	1.15749	1.18372	1.32047	1.43997	1.3388	1.6382	1.36976	1.46031	1.04657
4.66	0.74306	1.27741	1.26561	1.27591	1.40449	1.32649	1.39449	1.59719	1.39113	1.72563	0.9354	1.16032	1.18559	1.32353	1.44247	1.34035	1.63918	1.37204	1.46331	1.0447
4.66667	0.7425	1.2798	1.26725	1.27923	1.40947	1.32731	1.3945	1.59811	1.39461	1.72744	0.93899	1.16352	1.1891	1.32544	1.44493	1.34087	1.63919	1.37556	1.46489	1.04559
4.67333	0.74295	1.28307	1.27046	1.2822	1.41377	1.3289	1.39343	1.59962	1.39759	1.73091	0.9424	1.16776	1.19195	1.32746	1.44786	1.34332	1.64055	1.37791	1.46537	1.04744
4.68	0.74486	1.29004	1.27453	1.28552	1.41662	1.33151	1.39271	1.59982	1.40113	1.73286	0.94536	1.17303	1.19625	1.33042	1.44878	1.3438	1.64054	1.37911	1.46664	1.04767
4.68667	0.74645	1.29458	1.27696	1.28906	1.41626	1.33321	1.39188	1.60025	1.40213	1.73367	0.94742	1.17727	1.19746	1.33435	1.45183	1.34547	1.63969	1.38043	1.46663	1.05047
4.69333	0.74491	1.29612	1.27799	1.29135	1.41475	1.33465	1.39159	1.59944	1.40481	1.73248	0.95011	1.17954	1.1986	1.33602	1.45553	1.34549	1.63896	1.38354	1.46541	1.0518
4.7	0.74411	1.29909	1.27921	1.2905	1.41456	1.33552	1.39052	1.60004	1.40623	1.73039	0.9521	1.17977	1.20059	1.33874	1.45833	1.34639	1.63641	1.38611	1.46408	1.05391
4.70667	0.7456	1.30134	1.27994	1.29133	1.41447	1.33559	1.38825	1.59926	1.40772	1.72645	0.95324	1.18096	1.20241	1.33982	1.45818	1.34629	1.63636	1.38791	1.46224	1.054
4.71333	0.74639	1.30438	1.28094	1.29194	1.41585	1.33679	1.38622	1.59899	1.40774	1.722	0.95457	1.18347	1.20239	1.34058	1.45633	1.34635	1.63534	1.3902	1.46142	1.05565
4.72	0.74826	1.30546	1.28141	1.29192	1.41713	1.33643	1.38203	1.59851	1.40911	1.71509	0.95554	1.18556	1.20336	1.34348	1.45278	1.34626	1.63361	1.39153	1.4591	1.05538
4.72667	0.749	1.30409	1.28059	1.2921	1.41617	1.33509	1.37815	1.59736	1.4109	1.70791	0.95459	1.18691	1.20386	1.34309	1.44777	1.34382	1.63143	1.39316	1.45524	1.05768
4.73333	0.7505	1.30058	1.27719	1.29248	1.41343	1.33288	1.37526	1.59338	1.41101	1.69946	0.95306	1.18832	1.20439	1.33965	1.44297	1.34377	1.63093	1.39307	1.45212	1.05897
4.74	0.75275	1.29676	1.27381	1.29292	1.41037	1.33188	1.36996	1.59049	1.4088	1.68898	0.95128	1.18787	1.20327	1.33884	1.43861	1.34411	1.63033	1.3918	1.44955	1.06165
4.74667	0.75421	1.29369	1.27108	1.28968	1.40752	1.32988	1.36538	1.58749	1.40721	1.67782	0.94973	1.18685	1.2018	1.33611	1.43127	1.34264	1.62767	1.39009	1.44613	1.06408
4.75333	0.7569	1.28947	1.26788	1.28796	1.40518	1.32732	1.35943	1.58328	1.40455	1.66667	0.9482	1.1881	1.19922	1.33322	1.42457	1.33886	1.62571	1.38702	1.44245	1.06375
4.76	0.75944	1.28524	1.26308	1.28576	1.40149	1.32199	1.35404	1.57743	1.40141	1.65659	0.9459	1.18858	1.19587	1.33115	1.41803	1.33357	1.62323	1.38299	1.43803	1.06559
4.76667	0.76004	1.28364	1.25989	1.28306	1.39876	1.31636	1.34929	1.57447	1.39805	1.64523	0.94283	1.18773	1.19323	1.3274	1.41154	1.32975	1.62119	1.37779	1.43174	1.06428
4.77333	0.76073	1.27972	1.25759	1.28156	1.39457	1.31196	1.34454	1.57065	1.39456	1.63724	0.93901	1.18704	1.19105	1.32309	1.40282	1.32658	1.61841	1.37224	1.42567	1.06345
4.78	0.76272	1.27621	1.2538	1.28178	1.39024	1.30857	1.34157	1.56633	1.38995	1.62926	0.93626	1.18511	1.18994	1.31838	1.39626	1.32439	1.6151	1.368	1.42057	1.06405
4.78667	0.7646	1.27426	1.25011	1.27936	1.38662	1.30457	1.33748	1.56272	1.38679	1.62101	0.93259	1.18354	1.18941	1.31494	1.38981	1.32105	1.61207	1.36254	1.4145	1.06326
4.79333	0.76635	1.2708	1.24827	1.27701	1.38116	1.30106	1.33483	1.55992	1.38178	1.61383	0.9295	1.18136	1.18897	1.31045	1.38325	1.31863	1.60652	1.35906	1.40841	1.06412
4.8	0.76923	1.27039	1.24583	1.27555	1.37826	1.29803	1.32957	1.55642	1.37789	1.60811	0.92835	1.18046	1.18659	1.30824	1.37658	1.31658	1.60139	1.35698	1.40134	1.06441
4.80667	0.77233	1.26698	1.24297	1.27233	1.37485	1.29446	1.32582	1.552	1.37342	1.60246	0.92737	1.17959	1.18589	1.30607	1.37275	1.31441	1.59812	1.35216	1.39392	1.06571
4.81333	0.77469	1.26397	1.2406	1.27257	1.37388	1.29073	1.32326	1.54617	1.36924	1.59606	0.92665	1.17816	1.18375	1.30345	1.37011	1.31107	1.5936	1.34773	1.38873	1.06602
4.82	0.77558	1.26141	1.23768	1.27149	1.3722	1.28779	1.32041	1.54229	1.36451	1.58868	0.92651	1.17828	1.18123	1.30113	1.36734	1.30752	1.59112	1.34413	1.38331	1.0682
4.82667	0.778	1.25908	1.23635	1.27135	1.37089	1.28579	1.31841	1.5393	1.35865	1.5844	0.92488	1.17813	1.17929	1.29845	1.36377	1.30478	1.58864	1.33892	1.37976	1.06688
4.83333	0.7804	1.25729	1.23492	1.26923	1.36847	1.28225	1.31662	1.53763	1.35266	1.5793	0.92357	1.17741	1.17762	1.29607	1.36187	1.30187	1.58474	1.33665	1.37664	1.06813
4.84	0.78282	1.25605	1.23325	1.26671	1.36501	1.28079	1.31588	1.53238	1.34751	1.57492	0.92218	1.17824	1.1772	1.2952	1.35984	1.30196	1.58189	1.33245	1.3718	1.07027
4.84667	0.78377	1.25629	1.2324	1.26499	1.36299	1.27957	1.31189	1.52775	1.34246	1.57062	0.92157	1.17797	1.17562	1.2951	1.35756	1.30136	1.57853	1.33081	1.36967	1.07052
4.85333	0.78563	1.25513	1.2301	1.26288	1.36014	1.27801	1.31038	1.52322	1.33743	1.56649	0.91974	1.17633	1.1774	1.29477	1.35558	1.30077	1.5729	1.32981	1.36715	1.07055
4.86	0.78879	1.25404	1.23016	1.2635	1.35708	1.27624	1.3095	1.52083	1.33316	1.56395	0.91993	1.17799	1.1775	1.29354	1.35155	1.30162	1.57057	1.32974	1.36343	1.07129
4.86667	0.79122	1.25362	1.23081	1.26378	1.35666	1.27548	1.3088	1.51921	1.33018	1.56028	0.92014	1.17871	1.17753	1.2917	1.35055	1.30244	1.56921	1.32802	1.36184	1.07174
4.87333	0.79323	1.25442	1.22958	1.26421	1.35582	1.27581	1.30768	1.51748	1.32674	1.5576	0.92017	1.17989	1.17802	1.29066	1.35104	1.30305	1.56666	1.32696	1.36081	1.07135
4.88	0.79465	1.25523	1.22965	1.26602	1.35593	1.27699	1.30742	1.51604	1.32498	1.55583	0.92022	1.18041	1.17922	1.28818	1.35111	1.30314	1.56565	1.32559	1.35903	1.07236
4.88667	0.79773	1.25572	1.23013	1.2683	1.35601	1.2752	1.30836	1.51454	1.32288	1.55263	0.92096	1.18147	1.17789	1.29102	1.35113	1.3034	1.56365	1.32435	1.35729	1.0733
4.89333	0.80082	1.25773	1.2311	1.27105	1.35374	1.27626	1.30877	1.51412	1.32174	1.55039	0.92175	1.18211	1.17706	1.29287	1.35285	1.30217	1.56258	1.32359	1.35674	1.0758
4.9	0.80426	1.25886	1.23207	1.27456	1.35476	1.27676	1.3108	1.51282	1.31992	1.54963	0.92407	1.18335	1.17924	1.29345	1.35273	1.30318	1.56175	1.32323	1.3562	1.07621
4.90667	0.80853	1.26231	1.23464	1.27676	1.35725	1.27879	1.31112	1.51149	1.31724	1.54976	0.92354	1.18443	1.18293	1.29483	1.35293	1.30438	1.5614	1.32238	1.35558	1.07753
4.91333	0.81644	1.26517	1.23796	1.27809	1.36056	1.2812	1.31258	1.50972	1.31538	1.55055	0.92537	1.18773	1.18471	1.29652	1.35207	1.30576	1.5601	1.3221	1.35388	1.08033
4.92	0.82376	1.26668	1.24155	1.28105	1.36197	1.28327	1.31401	1.50785	1.31662	1.54998	0.93014	1.19137	1.18719	1.29783	1.35322	1.30672	1.55899	1.32238	1.35464	1.0815
4.92667	0.8288	1.26716	1.24593	1.28366	1.36329	1.28521	1.31557	1.50789	1.31582	1.54775	0.9338	1.1925	1.18737	1.29851	1.35321	1.30735	1.55857	1.32424	1.35407	1.08256
4.93333	0.82911	1.2688	1.24793	1.28797	1.36342	1.28777	1.31811	1.5087	1.31531	1.5443	0.93456	1.19426	1.18857	1.29961	1.35386	1.30738	1.55912	1.32463	1.35503	1.0851
4.94	0.82933	1.26959	1.25063	1.28882	1.36422	1.28942	1.31802	1.50873	1.31473	1.54443	0.93593	1.19674	1.19028	1.30083	1.35615	1.31035	1.55966	1.32485	1.35638	1.08517
4.94667	0.83155	1.27088	1.25166	1.29098	1.36533	1.29073	1.31944	1.50645	1.31389	1.54446	0.93929	1.19971	1.19434	1.30247	1.35691	1.31517	1.55786	1.32477	1.35518	1.08671
4.95333	0.83517	1.27279	1.25268	1.29327	1.36507	1.29218	1.32054	1.50573	1.31353	1.54282	0.94184	1.20314	1.19682	1.30631	1.3585	1.31739	1.55728	1.3254	1.35494	1.09097
4.96	0.83891	1.27458	1.25209	1.29537	1.36461	1.29489	1.31915	1.50504	1.3143	1.54266	0.94255	1.20469	1.20043	1.30761	1.35873	1.31831	1.5551	1.32588	1.35432	1.09453
4.96667	0.84398	1.27679	1.25441	1.2973	1.36508	1.29759	1.32106	1.50387	1.31368	1.54189	0.94557	1.20615	1.20204	1.30942	1.35835	1.31859	1.55417	1.32572	1.3543	1.09748
4.97333	0.84858	1.27948	1.25655	1.30024	1.36582	1.29841	1.324	1.5028	1.313	1.53936	0.94885	1.20879	1.20406	1.31148	1.36027	1.32042	1.55479	1.32586	1.35501	1.10076
4.98	0.85482	1.28154	1.25882	1.3038	1.36757	1.2995	1.32767	1.50298	1.31219	1.53861	0.95178	1.21041	1.20664	1.31473	1.36301	1.32451	1.55592	1.32816	1.35422	1.10346
4.98667	0.86129	1.2842	1.26095	1.30508	1.36916	1.30275	1.33063	1.50302	1.31347	1.54064	0.95367	1.21439	1.20838	1.31563	1.36558	1.32616	1.55652	1.32956	1.35395	1.10698
4.99333	0.86711	1.28717	1.26342	1.30706	1.37244	1.30614	1.33283	1.50443	1.31476	1.54244	0.95924	1.21782	1.21313	1.31878	1.36783	1.32933	1.5589	1.33333	1.35408	1.11116
5	0.87395	1.28981	1.26726	1.31069	1.37425	1.30994	1.33625	1.5076	1.31694	1.54557	0.96517	1.22101	1.21839	1.32304	1.37312	1.33356	1.56108	1.3373	1.3551	1.11661
5.00667	0.88283	1.29396	1.27221	1.31735	1.37884	1.31465	1.33978	1.51069	1.32008	1.5498	0.9715	1.2264	1.22409	1.32793	1.37789	1.34058	1.56476	1.34215	1.3578	1.12173
5.01333	0.89334	1.29983	1.2783	1.32439	1.38579	1.32002	1.34297	1.51567	1.32659	1.55427	0.97904	1.23343	1.23016	1.33286	1.38283	1.34781	1.56859	1.34868	1.36315	1.1262
5.02	0.90322	1.30556	1.28536	1.33115	1.39124	1.32663	1.34927	1.52067	1.33152	1.55834	0.98699	1.24031	1.23695	1.33999	1.38679	1.35423	1.57281	1.35517	1.3683	1.13403
5.02667	0.91412	1.31205	1.29387	1.33868	1.39651	1.3309	1.3562	1.52641	1.33777	1.56273	0.99284	1.24765	1.24351	1.34733	1.39295	1.36085	1.57869	1.36189	1.37446	1.14165
5.03333	0.92404	1.32109	1.30327	1.34617	1.40329	1.33539	1.36217	1.53362	1.34396	1.56834	1.00064	1.2553	1.25111	1.35375	1.40252	1.36749	1.58385	1.36768	1.37969	1.1496
5.04	0.93555	1.33158	1.31334	1.35453	1.41025	1.34239	1.37032	1.54014	1.34982	1.57719	1.00794	1.26521	1.25694	1.36115	1.41197	1.37402	1.59046	1.37201	1.38864	1.15577
5.04667	0.94668	1.34196	1.32329	1.36351	1.41967	1.35051	1.37966	1.54742	1.35657	1.5852	1.01544	1.27533	1.26443	1.36992	1.42078	1.38126	1.59604	1.37832	1.39573	1.16312
5.05333	0.95953	1.3533	1.3337	1.37136	1.42804	1.35821	1.38753	1.55535	1.36319	1.59414	1.02523	1.285	1.2734	1.37759	1.43117	1.39144	1.6036	1.38725	1.40413	1.17156
5.06	0.97253	1.36695	1.34344	1.38153	1.43745	1.36681	1.39648	1.5624	1.37329	1.60372	1.03664	1.29517	1.28341	1.38641	1.44085	1.39989	1.61148	1.39769	1.41195	1.18043
5.06667	0.98545	1.37934	1.35504	1.39346	1.44826	1.37621	1.40486	1.57074	1.38302	1.61206	1.04776	1.30562	1.2936	1.39572	1.45043	1.40958	1.6209	1.40531	1.41857	1.19041
5.07333	0.99801	1.39319	1.36685	1.40531	1.45741	1.38429	1.41502	1.57977	1.39196	1.61711	1.05772	1.31716	1.30273	1.40449	1.45856	1.42035	1.63045	1.4127	1.42731	1.20209
5.08	1.01126	1.40369	1.38023	1.41839	1.46678	1.39405	1.42484	1.58778	1.40013	1.62205	1.06888	1.33061	1.31229	1.41332	1.46683	1.42981	1.64039	1.42297	1.43424	1.21186
5.08667	1.02397	1.41596	1.39223	1.43072	1.47666	1.40444	1.43422	1.5966	1.40844	1.62657	1.07964	1.34336	1.32147	1.42431	1.47584	1.43815	1.64818	1.43211	1.44294	1.22108
5.09333	1.03794	1.42549	1.40301	1.44408	1.48643	1.41744	1.44185	1.60408	1.41581	1.62926	1.08981	1.35373	1.33064	1.43426	1.48076	1.44635	1.65511	1.43905	1.44984	1.22998
5.1	1.0517	1.43285	1.41127	1.45179	1.49511	1.43022	1.44994	1.60997	1.42136	1.63178	1.09948	1.36427	1.3405	1.44293	1.48844	1.45408	1.66059	1.44432	1.45526	1.23978
5.10667	1.0664	1.43977	1.41879	1.46007	1.50232	1.43934	1.45583	1.61675	1.4263	1.63223	1.10751	1.37373	1.34855	1.45131	1.49544	1.45898	1.66688	1.45037	1.46222	1.24896
5.11333	1.0784	1.4454	1.42504	1.47022	1.50689	1.44804	1.4618	1.62081	1.43239	1.63274	1.11295	1.3818	1.35459	1.45781	1.50087	1.46432	1.67036	1.45356	1.46693	1.25837
5.12	1.0899	1.4487	1.4302	1.47767	1.51062	1.45816	1.46626	1.62412	1.43599	1.63372	1.11776	1.38914	1.36019	1.46357	1.50428	1.46817	1.67431	1.4558	1.47058	1.26629
5.12667	1.10225	1.4512	1.43623	1.48284	1.51328	1.46549	1.46926	1.62865	1.43832	1.63302	1.12365	1.39591	1.36671	1.46939	1.50858	1.47222	1.67755	1.4581	1.47384	1.27314
5.13333	1.11018	1.45388	1.44129	1.48789	1.5177	1.4703	1.47231	1.63191	1.43845	1.63123	1.12697	1.40173	1.3701	1.47435	1.50944	1.47472	1.67944	1.45913	1.47457	1.27926
5.14	1.11458	1.45481	1.44429	1.49131	1.52005	1.47598	1.475	1.63322	1.4391	1.63082	1.12958	1.40623	1.37266	1.47838	1.51012	1.47581	1.68162	1.4585	1.47524	1.28447
5.14667	1.11801	1.45657	1.44513	1.49371	1.52011	1.48052	1.47768	1.63358	1.43983	1.62972	1.1301	1.40909	1.37487	1.47838	1.51236	1.47787	1.68164	1.45978	1.47683	1.29116
5.15333	1.12357	1.4579	1.44776	1.49668	1.52061	1.48441	1.48231	1.63384	1.43843	1.62958	1.13348	1.41025	1.37701	1.48083	1.51301	1.48026	1.67946	1.46102	1.47661	1.29619
5.16	1.12978	1.45919	1.44824	1.5013	1.52219	1.48794	1.48275	1.63355	1.43656	1.62881	1.13468	1.41141	1.37833	1.48425	1.5129	1.48053	1.68016	1.45882	1.47623	1.29834
5.16667	1.13405	1.45965	1.4505	1.50366	1.52433	1.49036	1.48229	1.6329	1.43473	1.62646	1.13496	1.41477	1.38128	1.48694	1.51451	1.48254	1.67994	1.45966	1.47721	1.30145
5.17333	1.13572	1.46124	1.45262	1.50304	1.52517	1.49083	1.48233	1.63324	1.43404	1.62517	1.13721	1.41527	1.38229	1.4882	1.51618	1.48711	1.67944	1.46016	1.47725	1.30433
5.18	1.13783	1.46041	1.45447	1.50288	1.52428	1.49114	1.48315	1.6328	1.43344	1.62271	1.13943	1.41803	1.3833	1.48948	1.51721	1.49009	1.67886	1.46103	1.4788	1.30683
5.18667	1.14468	1.46185	1.45462	1.50535	1.52462	1.49454	1.48504	1.63275	1.43226	1.62084	1.14233	1.42119	1.38515	1.49302	1.51912	1.49216	1.67922	1.46199	1.47827	1.30888
5.19333	1.14907	1.4632	1.45627	1.5074	1.52445	1.49714	1.48591	1.63231	1.43301	1.62142	1.14233	1.42112	1.38658	1.49655	1.51978	1.49207	1.67806	1.46145	1.47673	1.31087
5.2	1.15431	1.46317	1.45676	1.51003	1.52483	1.49929	1.48817	1.63113	1.43419	1.62278	1.14302	1.42431	1.38983	1.49958	1.51979	1.4912	1.67687	1.46227	1.47557	1.31365
5.20667	1.16029	1.46476	1.45902	1.51423	1.52678	1.50211	1.48961	1.63123	1.43389	1.62239	1.14464	1.42744	1.39117	1.50152	1.51926	1.49375	1.6757	1.46511	1.47549	1.3187
5.21333	1.16382	1.46701	1.4615	1.51683	1.52728	1.50522	1.49185	1.63002	1.43348	1.62187	1.14547	1.43098	1.39191	1.50313	1.52125	1.4961	1.67595	1.46565	1.47488	1.3228
5.22	1.16512	1.47046	1.4632	1.51919	1.52901	1.50764	1.49486	1.62956	1.43328	1.62288	1.14666	1.43423	1.39483	1.50486	1.52468	1.49785	1.67599	1.4677	1.47582	1.32533
5.22667	1.16635	1.47414	1.46733	1.52287	1.53074	1.51153	1.49833	1.63088	1.43636	1.62449	1.15089	1.43663	1.39816	1.50771	1.52674	1.50238	1.6766	1.4694	1.47631	1.32897
5.23333	1.16834	1.47774	1.47331	1.52641	1.53299	1.51424	1.50117	1.63325	1.43645	1.62454	1.15364	1.43876	1.40058	1.50917	1.52941	1.50521	1.67624	1.47174	1.47616	1.33314
5.24	1.17077	1.48038	1.47791	1.53002	1.53754	1.51813	1.50403	1.63523	1.43892	1.62598	1.15677	1.44168	1.40403	1.51378	1.53207	1.50779	1.67931	1.47345	1.47663	1.33525
5.24667	1.17567	1.48411	1.48302	1.5334	1.54179	1.52277	1.50778	1.63687	1.43903	1.6278	1.161	1.44517	1.40827	1.51699	1.53582	1.51133	1.68207	1.47477	1.47933	1.33607
5.25333	1.17722	1.48774	1.48689	1.53707	1.5449	1.52826	1.50965	1.64032	1.44059	1.62812	1.16574	1.44987	1.41306	1.52216	1.53932	1.51433	1.68456	1.47573	1.48125	1.33793
5.26	1.17975	1.49013	1.49076	1.53815	1.54698	1.53318	1.51037	1.64218	1.44348	1.62889	1.17097	1.45364	1.41647	1.52755	1.54181	1.51742	1.68708	1.47817	1.48393	1.34137
5.26667	1.18279	1.49443	1.49627	1.5414	1.55088	1.53782	1.51354	1.64326	1.44503	1.6282	1.17405	1.45832	1.41931	1.531	1.54435	1.51997	1.68954	1.48044	1.48693	1.34502
5.27333	1.18554	1.49485	1.50031	1.54568	1.55492	1.54373	1.51701	1.6446	1.44631	1.62795	1.17666	1.4626	1.42277	1.53438	1.54706	1.52348	1.68919	1.48098	1.48769	1.3473
5.28	1.18996	1.49612	1.50386	1.54654	1.55632	1.54895	1.51978	1.64582	1.44704	1.6293	1.18085	1.46294	1.42478	1.53807	1.55049	1.52589	1.68972	1.48296	1.48962	1.34718
5.28667	1.19491	1.49742	1.50701	1.54717	1.55744	1.5551	1.52211	1.64551	1.44821	1.62767	1.18493	1.46567	1.42969	1.54096	1.5525	1.52852	1.69045	1.48551	1.49117	1.34953
5.29333	1.20074	1.49848	1.51074	1.54917	1.55687	1.55714	1.52329	1.64835	1.44976	1.62758	1.18725	1.46708	1.43358	1.54406	1.55319	1.53178	1.69043	1.4862	1.49362	1.35131
5.3	1.20469	1.49858	1.51156	1.55009	1.55827	1.55856	1.52567	1.64984	1.44892	1.62513	1.18851	1.47014	1.43573	1.54718	1.554	1.53409	1.69169	1.48772	1.49429	1.35533
5.30667	1.20864	1.49919	1.5137	1.5506	1.55791	1.56186	1.52643	1.64865	1.44765	1.62364	1.19087	1.47098	1.43902	1.54991	1.55512	1.53635	1.69274	1.48967	1.49511	1.35896
5.31333	1.2134	1.50003	1.51553	1.5521	1.55857	1.56594	1.52666	1.64814	1.44688	1.62339	1.19281	1.47346	1.44112	1.55406	1.55716	1.53621	1.69333	1.48986	1.49485	1.36188
5.32	1.21655	1.50096	1.51719	1.55284	1.56213	1.56984	1.52771	1.64834	1.44615	1.6245	1.19599	1.47592	1.44347	1.55777	1.55845	1.53841	1.69366	1.49173	1.4957	1.36518
5.32667	1.22013	1.50095	1.51906	1.55232	1.56473	1.57349	1.52825	1.64872	1.44688	1.62397	1.19702	1.47815	1.44649	1.56145	1.56181	1.54027	1.69377	1.49402	1.49639	1.3684
5.33333	1.22811	1.50284	1.52103	1.55525	1.56714	1.57747	1.52944	1.6484	1.44851	1.62458	1.19863	1.478	1.44786	1.56612	1.56366	1.5416	1.69493	1.49636	1.49582	1.3709
5.34	1.23505	1.50485	1.52312	1.55883	1.56876	1.58277	1.5326	1.64894	1.44937	1.62624	1.19953	1.47967	1.45041	1.56853	1.56663	1.54334	1.69533	1.49806	1.49635	1.37383
5.34667	1.24191	1.50716	1.52692	1.56045	1.56971	1.58578	1.53515	1.6496	1.45084	1.62723	1.20471	1.48072	1.45426	1.57227	1.56933	1.54588	1.69553	1.49984	1.4989	1.37698
5.35333	1.24863	1.50905	1.53079	1.56371	1.57137	1.59059	1.53848	1.65009	1.45125	1.62839	1.20754	1.48394	1.45823	1.57612	1.57085	1.55002	1.69736	1.50135	1.50024	1.3797
5.36	1.25663	1.51287	1.53415	1.56741	1.57575	1.59504	1.54369	1.65109	1.45316	1.62843	1.2116	1.48554	1.46147	1.58234	1.57387	1.55535	1.69932	1.50392	1.50407	1.38462
5.36667	1.26402	1.51545	1.53875	1.57153	1.5779	1.60102	1.54866	1.6534	1.45628	1.63076	1.21586	1.48913	1.46567	1.58668	1.57617	1.5603	1.70102	1.50865	1.50786	1.38923
5.37333	1.2715	1.52019	1.54158	1.5753	1.57917	1.60499	1.55088	1.65637	1.45943	1.63385	1.22022	1.49331	1.47147	1.59137	1.58131	1.56375	1.70418	1.51171	1.51097	1.39341
5.38	1.27969	1.52457	1.54408	1.57969	1.58314	1.61174	1.55483	1.65854	1.46209	1.63757	1.2249	1.49657	1.47741	1.5986	1.58685	1.56861	1.70647	1.51379	1.51545	1.39919
5.38667	1.28925	1.53012	1.54835	1.58498	1.58948	1.6199	1.5589	1.66257	1.46581	1.64208	1.22879	1.50109	1.4837	1.60474	1.59312	1.57361	1.70932	1.51589	1.51794	1.4036
5.39333	1.29937	1.5348	1.55431	1.58861	1.59665	1.6265	1.56409	1.66788	1.46905	1.64535	1.23326	1.50664	1.49218	1.61178	1.59744	1.57888	1.71189	1.52044	1.52118	1.41019
5.4	1.31042	1.53896	1.56127	1.59524	1.60271	1.63182	1.57063	1.67354	1.47316	1.64926	1.23927	1.51279	1.50008	1.6192	1.60323	1.58442	1.71657	1.52611	1.52367	1.41635
5.40667	1.32231	1.54383	1.56987	1.60227	1.61088	1.63808	1.57709	1.67975	1.47819	1.65374	1.24716	1.51782	1.50771	1.62822	1.60992	1.59146	1.72356	1.53289	1.52882	1.42164
5.41333	1.33334	1.55059	1.57748	1.6073	1.61983	1.64595	1.5844	1.68456	1.48456	1.65981	1.25426	1.52301	1.51588	1.63719	1.61757	1.59898	1.73081	1.53839	1.53351	1.42791
5.42	1.34549	1.55662	1.58434	1.61428	1.62775	1.65525	1.59264	1.6914	1.48933	1.66886	1.26085	1.53183	1.52427	1.64551	1.62342	1.60756	1.73651	1.54371	1.54043	1.43313
5.42667	1.35647	1.5627	1.59392	1.62179	1.63692	1.66343	1.60207	1.6998	1.4957	1.67577	1.26868	1.53836	1.5371	1.65398	1.63238	1.61847	1.74384	1.55009	1.54809	1.43897
5.43333	1.3676	1.57177	1.60528	1.63142	1.64645	1.67331	1.61218	1.70878	1.50534	1.68326	1.2781	1.54503	1.54904	1.66202	1.64118	1.62991	1.75187	1.55774	1.55744	1.44557
5.44	1.37931	1.58085	1.61495	1.63973	1.65451	1.68255	1.62138	1.71692	1.51437	1.69016	1.28608	1.55447	1.56235	1.67162	1.65027	1.64158	1.75917	1.56584	1.56566	1.45186
5.44667	1.39171	1.58876	1.62477	1.64822	1.6651	1.69096	1.63116	1.72451	1.5208	1.6975	1.29538	1.56309	1.57547	1.68058	1.65908	1.65413	1.76723	1.57239	1.57495	1.45821
5.45333	1.40481	1.59509	1.63488	1.65732	1.67495	1.69919	1.64241	1.73288	1.52583	1.70561	1.30427	1.57067	1.58855	1.69278	1.66879	1.6651	1.77367	1.57811	1.58295	1.46443
5.46	1.41796	1.60304	1.64403	1.66603	1.68559	1.71035	1.65353	1.74225	1.53333	1.71438	1.31222	1.57897	1.60078	1.70218	1.67908	1.67551	1.78073	1.585	1.59126	1.47076
5.46667	1.43088	1.61182	1.65256	1.67555	1.69791	1.71787	1.66471	1.75233	1.54103	1.72122	1.32177	1.58905	1.61233	1.70973	1.68849	1.68576	1.79005	1.59352	1.59904	1.47769
5.47333	1.4447	1.62134	1.66121	1.68499	1.70916	1.72655	1.6734	1.7602	1.54895	1.728	1.32933	1.59871	1.62368	1.71804	1.69796	1.69785	1.79901	1.60022	1.60484	1.48232
5.48	1.45727	1.63191	1.67029	1.69372	1.72182	1.73429	1.68394	1.76768	1.5572	1.73352	1.33866	1.6062	1.63346	1.72661	1.70628	1.70841	1.80599	1.6065	1.61109	1.48918
5.48667	1.46934	1.64074	1.6783	1.7012	1.73269	1.74142	1.6914	1.77539	1.56361	1.74052	1.34614	1.61467	1.6441	1.73357	1.71451	1.71726	1.8104	1.61396	1.61754	1.49679
5.49333	1.48285	1.6495	1.68508	1.70776	1.73978	1.74853	1.69981	1.78222	1.57077	1.74712	1.35273	1.62082	1.65322	1.74096	1.7229	1.72493	1.81647	1.6203	1.62407	1.50319
5.5	1.49556	1.65692	1.69006	1.71435	1.74703	1.75408	1.70904	1.78884	1.57424	1.75386	1.36023	1.62496	1.66305	1.74719	1.73254	1.73411	1.82037	1.62391	1.63	1.50898
5.50667	1.50568	1.66672	1.69619	1.71947	1.75518	1.76005	1.71595	1.79594	1.57887	1.76204	1.36613	1.63063	1.66966	1.75391	1.73986	1.74201	1.82491	1.627	1.63697	1.51401
5.51333	1.51314	1.6723	1.70257	1.72627	1.76245	1.7663	1.72462	1.80119	1.58383	1.76878	1.37196	1.63679	1.67681	1.75886	1.74504	1.74734	1.83076	1.63261	1.64389	1.52029
5.52	1.52054	1.67907	1.70918	1.7326	1.76942	1.77379	1.73431	1.80752	1.5879	1.77632	1.37687	1.64391	1.68481	1.76491	1.75269	1.75491	1.83599	1.63838	1.64884	1.52676
5.52667	1.53091	1.68475	1.71464	1.73861	1.7767	1.77997	1.74168	1.81499	1.59271	1.78087	1.38304	1.64767	1.69135	1.76841	1.759	1.76192	1.83947	1.64556	1.65397	1.529
5.53333	1.54057	1.69006	1.72132	1.74435	1.78478	1.78431	1.74874	1.82204	1.59629	1.78781	1.38867	1.65206	1.69881	1.77314	1.76718	1.76886	1.84247	1.65097	1.65959	1.53314
5.54	1.55159	1.69532	1.72741	1.74948	1.79212	1.78878	1.75549	1.82762	1.59953	1.79454	1.39418	1.65562	1.7063	1.77908	1.77523	1.77536	1.84661	1.65439	1.66486	1.53821
5.54667	1.5623	1.70097	1.73127	1.75394	1.79862	1.79505	1.76313	1.8327	1.60253	1.80206	1.39669	1.65971	1.71286	1.78281	1.78244	1.7815	1.85002	1.6588	1.66938	1.54304
5.55333	1.57384	1.70568	1.7381	1.7586	1.80455	1.79931	1.76999	1.83593	1.60575	1.80826	1.40077	1.66351	1.71866	1.78738	1.78721	1.78643	1.85147	1.66193	1.67165	1.54639
5.56	1.58758	1.71154	1.74412	1.76314	1.8111	1.80293	1.77753	1.83877	1.60934	1.81422	1.40521	1.66547	1.72343	1.79039	1.79266	1.79133	1.85345	1.66765	1.67439	1.55068
5.56667	1.60122	1.71562	1.74942	1.76733	1.81658	1.80509	1.7838	1.84381	1.61324	1.81948	1.40907	1.66647	1.72684	1.79279	1.79701	1.79504	1.85636	1.67154	1.67724	1.55451
5.57333	1.62152	1.72147	1.75298	1.77138	1.82071	1.80796	1.78859	1.8491	1.6161	1.82486	1.4121	1.66803	1.72939	1.79368	1.80097	1.79823	1.85834	1.67408	1.67925	1.55929
5.58	1.63653	1.7264	1.7553	1.77342	1.82528	1.81044	1.794	1.85199	1.6186	1.82862	1.41274	1.66857	1.73304	1.79606	1.80588	1.80347	1.86173	1.67708	1.68102	1.5626
5.58667	1.64685	1.73145	1.75827	1.7758	1.82882	1.81285	1.7999	1.85373	1.62141	1.83343	1.41408	1.67015	1.73725	1.79793	1.81137	1.80873	1.86245	1.6781	1.68197	1.56527
5.59333	1.64322	1.7353	1.76075	1.77848	1.83082	1.81479	1.80525	1.85622	1.62536	1.8382	1.41554	1.6734	1.74007	1.79993	1.81778	1.80983	1.86307	1.67994	1.68414	1.56813
5.6	1.6393	1.74129	1.76397	1.78047	1.83288	1.81784	1.8098	1.85936	1.62594	1.84331	1.41742	1.67486	1.74231	1.80215	1.82109	1.81174	1.86257	1.68427	1.6845	1.5676
5.60667	1.63971	1.74622	1.76373	1.78251	1.83774	1.81826	1.81277	1.86005	1.62691	1.84731	1.41876	1.67733	1.74634	1.80369	1.82467	1.81492	1.8621	1.68756	1.68735	1.56846
5.61333	1.64093	1.75046	1.76652	1.78463	1.84322	1.82009	1.8175	1.86251	1.6297	1.8521	1.42164	1.67814	1.75006	1.80607	1.82635	1.81701	1.86307	1.69131	1.68933	1.56864
5.62	1.64471	1.75455	1.7682	1.78809	1.84609	1.8208	1.82095	1.86438	1.63274	1.85906	1.42253	1.67945	1.75369	1.80776	1.82933	1.82132	1.86646	1.69563	1.69066	1.56926
5.62667	1.65239	1.75918	1.77069	1.79016	1.84888	1.82322	1.82606	1.86635	1.63561	1.86526	1.4255	1.67946	1.75705	1.80871	1.83543	1.82383	1.86773	1.69921	1.69208	1.56981
5.63333	1.65725	1.76332	1.77384	1.79272	1.85324	1.82537	1.83189	1.86744	1.63787	1.87111	1.42915	1.68039	1.75612	1.81152	1.84143	1.82537	1.86833	1.70241	1.69388	1.57213
5.64	1.66285	1.76737	1.77593	1.79702	1.8566	1.82884	1.83654	1.8702	1.64102	1.87672	1.43125	1.68367	1.75979	1.81472	1.84515	1.82857	1.87084	1.707	1.69694	1.5743
5.64667	1.67019	1.77342	1.77727	1.80159	1.85827	1.8317	1.84087	1.8733	1.64417	1.88238	1.43541	1.68677	1.76354	1.81725	1.84835	1.83338	1.87256	1.7119	1.69942	1.57755
5.65333	1.6762	1.77823	1.77771	1.80466	1.85935	1.83331	1.84462	1.87705	1.64788	1.88887	1.43946	1.68962	1.76644	1.81918	1.85342	1.83822	1.87267	1.71742	1.70188	1.57838
5.66	1.68044	1.78315	1.77925	1.80922	1.86397	1.8365	1.84957	1.88014	1.65108	1.89591	1.44048	1.69223	1.77024	1.82223	1.85837	1.84153	1.87545	1.72237	1.70493	1.58333
5.66667	1.68678	1.78655	1.78198	1.81588	1.86858	1.83849	1.8561	1.88269	1.65461	1.90273	1.44243	1.69559	1.77429	1.82713	1.86322	1.84527	1.87915	1.72736	1.70726	1.58723
5.67333	1.69384	1.79164	1.78461	1.82127	1.87377	1.84133	1.86213	1.8876	1.65947	1.91024	1.44505	1.69924	1.77897	1.82996	1.86922	1.84848	1.88244	1.73411	1.70897	1.59258
5.68	1.70175	1.79794	1.78679	1.82725	1.8796	1.84538	1.86535	1.89175	1.66376	1.91637	1.44656	1.70427	1.78268	1.836	1.87339	1.85323	1.88587	1.74039	1.71215	1.59629
5.68667	1.70959	1.80307	1.78904	1.83464	1.88407	1.85089	1.87061	1.89528	1.6688	1.91994	1.44936	1.70653	1.78507	1.84069	1.88006	1.85674	1.88945	1.74516	1.71422	1.60185
5.69333	1.71653	1.80744	1.79228	1.83958	1.88756	1.85486	1.87528	1.89696	1.67372	1.92486	1.45233	1.71082	1.78764	1.84507	1.88411	1.8604	1.89224	1.74955	1.7161	1.60801
5.7	1.72331	1.81212	1.79619	1.84431	1.89087	1.85938	1.87913	1.89955	1.67798	1.93048	1.45475	1.71454	1.79177	1.84824	1.88809	1.86545	1.89564	1.75248	1.71853	1.61474
5.70667	1.73081	1.81594	1.79932	1.84994	1.89525	1.86019	1.88433	1.90313	1.68296	1.93724	1.45751	1.71859	1.79493	1.8508	1.89059	1.87043	1.89868	1.75785	1.72098	1.62226
5.71333	1.73707	1.82055	1.80203	1.85735	1.89859	1.86137	1.88753	1.90718	1.68691	1.94355	1.46214	1.72288	1.79853	1.85483	1.89479	1.87615	1.90291	1.7626	1.72458	1.62855
5.72	1.7463	1.82612	1.80641	1.86497	1.90234	1.86689	1.89139	1.91079	1.69054	1.9535	1.46478	1.72765	1.80258	1.85962	1.90295	1.88154	1.90819	1.76958	1.72834	1.63698
5.72667	1.75804	1.83068	1.81171	1.87249	1.90818	1.87585	1.8971	1.91554	1.69426	1.96361	1.46929	1.73166	1.80964	1.86567	1.91186	1.88788	1.91251	1.77598	1.73302	1.64499
5.73333	1.77267	1.83846	1.81558	1.88394	1.91448	1.88591	1.90418	1.92095	1.70162	1.97873	1.47588	1.73868	1.81674	1.87763	1.92534	1.89668	1.92009	1.78509	1.73866	1.65482
5.74	1.78717	1.84693	1.82433	1.8988	1.91804	1.89956	1.91425	1.92591	1.71211	2.00558	1.48623	1.74817	1.82529	1.89631	1.94538	1.90892	1.9314	1.79888	1.74726	1.66743
5.74667	1.80398	1.8624	1.837	1.91938	1.92336	1.92184	1.92808	1.93375	1.73098	2.04561	1.50147	1.76164	1.84454	1.92803	1.9746	1.93044	1.94656	1.81813	1.75937	1.68767
5.75333	1.8253	1.88622	1.85708	1.9505	1.93708	1.95514	1.95052	1.94843	1.75815	2.10119	1.52449	1.78321	1.87663	1.97064	2.01633	1.9623	1.97283	1.8471	1.77784	1.71802
5.76	1.8582	1.9195	1.88655	1.99648	1.958	2.00255	1.98347	1.9716	1.79689	2.17049	1.55827	1.81496	1.92441	2.03027	2.07413	2.00838	2.01176	1.8904	1.80688	1.76265
5.76667	1.90291	1.96894	1.93035	2.05688	1.99183	2.06496	2.02908	2.00851	1.84984	2.25012	1.60716	1.859	1.99177	2.10299	2.14681	2.07092	2.0661	1.95037	1.84965	1.82035
5.77333	1.96056	2.03112	1.98626	2.13047	2.04242	2.1404	2.09089	2.06143	1.91958	2.33398	1.67256	1.92015	2.07253	2.18406	2.22931	2.14513	2.13413	2.02361	1.90835	1.89099
5.78	2.03752	2.10502	2.05432	2.21473	2.11056	2.22493	2.16565	2.13321	1.99967	2.4173	1.74885	1.99428	2.16044	2.26957	2.31225	2.22643	2.21186	2.10665	1.98173	1.97421
5.78667	2.12974	2.18712	2.13594	2.30528	2.19178	2.31191	2.24668	2.21809	2.08451	2.49284	1.83294	2.07812	2.24671	2.3506	2.39324	2.31045	2.29607	2.19677	2.06465	2.06425
5.79333	2.23178	2.27161	2.22097	2.39555	2.27916	2.3942	2.33021	2.30604	2.17073	2.55919	1.91687	2.16365	2.32524	2.42374	2.46716	2.39275	2.38045	2.28223	2.15153	2.15444
5.8	2.33083	2.35277	2.30275	2.48014	2.36819	2.4713	2.40978	2.39337	2.24778	2.61511	1.99817	2.24684	2.39316	2.48875	2.53219	2.46573	2.45642	2.35942	2.23154	2.24248
5.80667	2.42679	2.42759	2.38136	2.55742	2.44874	2.54077	2.4836	2.47125	2.31433	2.66303	2.07111	2.32287	2.45023	2.54329	2.58545	2.5283	2.5226	2.42461	2.30369	2.32314
5.81333	2.51263	2.49615	2.45168	2.62461	2.51984	2.60213	2.54825	2.53947	2.37344	2.70184	2.13345	2.38912	2.49868	2.59013	2.63056	2.58053	2.57601	2.47972	2.36413	2.39402
5.82	2.58733	2.55244	2.51322	2.68142	2.58383	2.65396	2.60407	2.59672	2.42192	2.73201	2.18974	2.44784	2.53903	2.62799	2.66647	2.62246	2.62335	2.52516	2.41584	2.4549
5.82667	2.64809	2.60221	2.56412	2.72884	2.63601	2.69591	2.65157	2.64078	2.46318	2.75443	2.23695	2.49592	2.57017	2.65891	2.69382	2.65255	2.66321	2.56073	2.45886	2.50461
5.83333	2.69601	2.64003	2.60676	2.76484	2.67897	2.7262	2.68934	2.67481	2.49335	2.76831	2.2735	2.5345	2.59128	2.68035	2.7137	2.67381	2.69402	2.58689	2.49283	2.54202
5.84	2.73151	2.66908	2.6387	2.79231	2.71176	2.74923	2.71626	2.70052	2.51727	2.77673	2.30169	2.56431	2.60483	2.69601	2.72957	2.6898	2.7169	2.60666	2.52151	2.57079
5.84667	2.75751	2.68919	2.6627	2.81147	2.73673	2.76475	2.73562	2.71834	2.53348	2.77857	2.32508	2.58578	2.6147	2.70786	2.73782	2.69947	2.73251	2.61901	2.54087	2.59243
5.85333	2.77853	2.70039	2.68014	2.82546	2.75335	2.77503	2.74853	2.73054	2.54418	2.77801	2.33973	2.60057	2.62075	2.71503	2.74205	2.70443	2.74182	2.62577	2.55261	2.60632
5.86	2.79889	2.70338	2.69155	2.83403	2.76254	2.78215	2.75644	2.7376	2.55131	2.77247	2.34957	2.61161	2.62208	2.71939	2.74316	2.70806	2.74973	2.62958	2.56205	2.61482
5.86667	2.82136	2.70456	2.69585	2.83638	2.76649	2.78252	2.76071	2.73847	2.55404	2.76268	2.35637	2.61703	2.62152	2.72062	2.74056	2.70679	2.7553	2.62779	2.56836	2.61856
5.87333	2.8465	2.70171	2.69638	2.83438	2.76655	2.77796	2.76144	2.73511	2.55191	2.7491	2.35905	2.62028	2.61916	2.71533	2.73189	2.70326	2.75449	2.62502	2.57168	2.6172
5.88	2.87552	2.69276	2.69264	2.82898	2.76275	2.76878	2.7559	2.72885	2.54389	2.73057	2.35665	2.61811	2.60906	2.70799	2.7202	2.69515	2.75033	2.61819	2.57218	2.60951
5.88667	2.90597	2.68174	2.68489	2.82016	2.75609	2.75697	2.74763	2.7206	2.53524	2.71252	2.34781	2.61215	2.59657	2.69693	2.70366	2.68381	2.74367	2.60559	2.56786	2.59688
5.89333	2.93592	2.66728	2.67476	2.80675	2.74755	2.74486	2.73485	2.70656	2.52257	2.69399	2.33936	2.6046	2.58394	2.68239	2.68815	2.66991	2.73265	2.59099	2.56005	2.58538
5.9	2.95952	2.65096	2.66566	2.79403	2.73653	2.73345	2.72078	2.69293	2.5093	2.67839	2.32727	2.59107	2.57145	2.66854	2.67171	2.65558	2.71784	2.5718	2.55091	2.5748
5.90667	2.97414	2.63397	2.65545	2.7827	2.72432	2.72274	2.70668	2.67726	2.4923	2.66435	2.313	2.5786	2.56004	2.65575	2.65731	2.64141	2.70388	2.5526	2.53936	2.5634
5.91333	2.9795	2.62181	2.64565	2.77249	2.71247	2.71468	2.69315	2.66399	2.4768	2.65217	2.30252	2.56661	2.54919	2.64676	2.64425	2.63064	2.69017	2.53493	2.52692	2.55559
5.92	2.97786	2.61334	2.63771	2.76584	2.70321	2.70867	2.68075	2.65123	2.46293	2.64356	2.29175	2.55379	2.54012	2.63798	2.63232	2.61994	2.67717	2.51994	2.51417	2.55082
5.92667	2.96557	2.6084	2.63319	2.76239	2.69621	2.70744	2.67134	2.64138	2.45095	2.63945	2.28293	2.54391	2.53603	2.63256	2.62316	2.61157	2.66378	2.50739	2.50101	2.54808
5.93333	2.94485	2.60711	2.6307	2.76368	2.69389	2.71068	2.66614	2.63688	2.4433	2.63806	2.27708	2.53572	2.53451	2.63018	2.61812	2.60653	2.65258	2.49931	2.49108	2.54831
5.94	2.91779	2.60885	2.63043	2.76445	2.69524	2.71461	2.66296	2.63499	2.43814	2.63916	2.27354	2.52868	2.53573	2.62866	2.61637	2.60252	2.6447	2.49091	2.48216	2.55251
5.94667	2.88951	2.61085	2.63595	2.76941	2.69966	2.71864	2.66312	2.63624	2.43849	2.64128	2.27318	2.52536	2.53966	2.62996	2.6191	2.60066	2.63957	2.48697	2.47566	2.5555
5.95333	2.85933	2.61363	2.64306	2.77332	2.70395	2.7236	2.66803	2.63972	2.44054	2.64354	2.27658	2.52429	2.54837	2.6344	2.62077	2.60379	2.63782	2.48585	2.47342	2.55665
5.96	2.83187	2.61552	2.64852	2.77471	2.71107	2.72735	2.67406	2.64514	2.4438	2.64476	2.28147	2.52807	2.55467	2.64127	2.62641	2.61018	2.63894	2.48641	2.47618	2.55423
5.96667	2.80661	2.61345	2.65149	2.77312	2.7172	2.73004	2.68008	2.65005	2.44579	2.64525	2.28779	2.53439	2.56231	2.64705	2.63325	2.61728	2.64203	2.48953	2.48132	2.54787
5.97333	2.78378	2.60856	2.65535	2.76856	2.72275	2.72721	2.68566	2.6544	2.44757	2.64144	2.29235	2.53904	2.56818	2.65222	2.63741	2.62189	2.64648	2.49155	2.48843	2.53688
5.98	2.7653	2.60011	2.65571	2.76068	2.7247	2.72197	2.68597	2.65489	2.44627	2.63698	2.29343	2.54313	2.57269	2.65661	2.63706	2.62734	2.65052	2.49282	2.49438	2.52337
5.98667	2.74877	2.58955	2.65104	2.75033	2.72257	2.71531	2.68178	2.65362	2.44193	2.63016	2.29415	2.54576	2.57556	2.6573	2.63642	2.62968	2.65209	2.49193	2.50105	2.50931
5.99333	2.73305	2.57849	2.64247	2.73697	2.71791	2.70631	2.67582	2.65147	2.43529	2.61977	2.2899	2.54422	2.57503	2.65372	2.63413	2.62934	2.6516	2.48909	2.50613	2.49406
6	2.72124	2.56472	2.63211	2.72343	2.71293	2.69554	2.66709	2.64561	2.42549	2.60939	2.28298	2.54216	2.57228	2.64716	2.62807	2.62671	2.64741	2.48356	2.50937	2.4771
6.00667	2.71117	2.55258	2.62221	2.71026	2.70531	2.68514	2.65742	2.63825	2.41545	2.60135	2.27597	2.53495	2.56817	2.63987	2.62006	2.6217	2.64222	2.47501	2.51107	2.4618
6.01333	2.70017	2.54032	2.61218	2.69741	2.69692	2.67511	2.64766	2.63132	2.40414	2.59299	2.2671	2.5256	2.56171	2.63182	2.60982	2.61633	2.63704	2.46502	2.5106	2.44699
6.02	2.69179	2.52886	2.60225	2.68434	2.68706	2.66384	2.63826	2.62242	2.39264	2.58427	2.25773	2.51652	2.55364	2.62254	2.60157	2.61066	2.62856	2.45601	2.50672	2.43375
6.02667	2.68368	2.51754	2.58989	2.67298	2.67911	2.65342	2.62918	2.61124	2.38133	2.5752	2.24501	2.50799	2.54902	2.61393	2.5938	2.60626	2.61889	2.44657	2.49922	2.41969
6.03333	2.67164	2.50891	2.57921	2.66386	2.67108	2.64395	2.61978	2.60286	2.37211	2.5686	2.2344	2.49683	2.54376	2.60602	2.58555	2.59894	2.60998	2.43743	2.49271	2.40642
6.04	2.6596	2.50051	2.56979	2.65306	2.66482	2.63436	2.61126	2.59545	2.36204	2.56281	2.22448	2.48715	2.53714	2.59572	2.5808	2.59417	2.59913	2.42987	2.48593	2.396
6.04667	2.6506	2.49329	2.56112	2.64508	2.65867	2.62582	2.60335	2.5886	2.35593	2.56022	2.21553	2.4796	2.53232	2.58974	2.57805	2.59067	2.59029	2.42505	2.47923	2.38881
6.05333	2.64283	2.4881	2.55392	2.63851	2.65494	2.61902	2.59715	2.58507	2.35003	2.55846	2.20784	2.47271	2.5291	2.58287	2.57487	2.58519	2.58525	2.41831	2.47174	2.38099
6.06	2.63736	2.48477	2.54972	2.63362	2.652	2.61535	2.59383	2.58167	2.34452	2.55754	2.20283	2.46726	2.52825	2.57802	2.5732	2.58385	2.57953	2.41286	2.4663	2.3742
6.06667	2.63315	2.48151	2.54757	2.62937	2.65048	2.61245	2.59059	2.57676	2.33901	2.55788	2.19743	2.4625	2.52828	2.57353	2.57195	2.58205	2.57351	2.40827	2.46211	2.36927
6.07333	2.62991	2.47997	2.54488	2.6263	2.64757	2.61016	2.58959	2.57207	2.33617	2.5601	2.19353	2.45996	2.52508	2.5699	2.57131	2.58356	2.56801	2.40672	2.45878	2.36635
6.08	2.62682	2.47958	2.54363	2.62548	2.64821	2.60936	2.59054	2.5709	2.33325	2.56432	2.19076	2.45921	2.52527	2.56849	2.57079	2.58559	2.5653	2.4047	2.45456	2.36265
6.08667	2.62696	2.48146	2.54568	2.62357	2.64872	2.60958	2.58989	2.5707	2.33295	2.56829	2.18706	2.45887	2.52708	2.56565	2.57076	2.58745	2.56333	2.40351	2.45383	2.35946
6.09333	2.62942	2.48341	2.55013	2.62236	2.65068	2.60823	2.5888	2.56955	2.33254	2.57272	2.18574	2.45704	2.52828	2.56419	2.5711	2.58998	2.56177	2.40328	2.4516	2.35582
6.1	2.63017	2.48618	2.55075	2.62123	2.65441	2.60788	2.58822	2.56996	2.33165	2.5771	2.18311	2.45539	2.52925	2.56326	2.57311	2.59173	2.56107	2.40319	2.45172	2.35342
6.10667	2.62828	2.48981	2.55028	2.61988	2.65735	2.60887	2.58973	2.5706	2.3298	2.5824	2.18225	2.45384	2.5312	2.56382	2.57521	2.5933	2.56025	2.40376	2.45364	2.35102
6.11333	2.62711	2.49226	2.55048	2.6195	2.65926	2.60904	2.59228	2.57029	2.33045	2.58648	2.18253	2.45251	2.53362	2.56415	2.577	2.59446	2.56113	2.40635	2.45458	2.35182
6.12	2.62414	2.49536	2.55166	2.62	2.66183	2.6082	2.59601	2.57233	2.33143	2.59171	2.18331	2.45252	2.53612	2.56402	2.5791	2.59748	2.56097	2.41061	2.4524	2.35017
6.12667	2.62105	2.49912	2.55331	2.62262	2.66469	2.60882	2.60033	2.57381	2.33149	2.59984	2.1832	2.45395	2.53959	2.56537	2.58224	2.60037	2.56124	2.41545	2.45271	2.34822
6.13333	2.62139	2.50546	2.55618	2.62598	2.6684	2.61172	2.60481	2.57616	2.3349	2.60938	2.1833	2.45516	2.54154	2.56687	2.58684	2.60468	2.56163	2.41724	2.45299	2.34814
6.14	2.62194	2.50862	2.55833	2.63018	2.67039	2.61354	2.60916	2.57907	2.33996	2.62049	2.18589	2.45542	2.54385	2.56977	2.59221	2.60946	2.56357	2.41941	2.45585	2.34985
6.14667	2.62197	2.51452	2.56278	2.63396	2.67609	2.61645	2.61118	2.58145	2.34161	2.63113	2.18865	2.45766	2.54827	2.57315	2.59767	2.61288	2.56615	2.42234	2.459	2.35021
6.15333	2.62107	2.52047	2.5663	2.63877	2.68344	2.62016	2.61515	2.58745	2.3432	2.64149	2.19165	2.46249	2.55431	2.5767	2.60362	2.61886	2.56986	2.42833	2.46208	2.35228
6.16	2.62074	2.52678	2.57096	2.64502	2.68889	2.62508	2.62276	2.5915	2.34827	2.65365	2.19375	2.46776	2.55975	2.58173	2.61133	2.62454	2.57535	2.43438	2.46662	2.35474
6.16667	2.62169	2.53441	2.5773	2.6512	2.69601	2.63125	2.6296	2.59627	2.35469	2.6654	2.19815	2.47133	2.56547	2.58739	2.61843	2.63177	2.58207	2.44246	2.47212	2.35739
6.17333	2.623	2.54317	2.58493	2.6588	2.70394	2.63678	2.63718	2.60223	2.36108	2.67732	2.20271	2.4758	2.57055	2.5926	2.62546	2.6384	2.58981	2.45117	2.47825	2.36272
6.18	2.62618	2.55076	2.59152	2.66688	2.71162	2.64026	2.6445	2.60842	2.36833	2.68886	2.20896	2.48153	2.57633	2.59779	2.63462	2.64632	2.59599	2.45976	2.48393	2.36989
6.18667	2.63407	2.55868	2.59878	2.67473	2.72067	2.64422	2.65559	2.61556	2.37619	2.70076	2.21631	2.48976	2.58159	2.60411	2.6443	2.65515	2.60241	2.468	2.49079	2.37674
6.19333	2.64354	2.56705	2.60573	2.68527	2.72913	2.65264	2.66621	2.62386	2.38311	2.71333	2.22211	2.49626	2.58666	2.60974	2.65178	2.66377	2.61086	2.47925	2.49873	2.38303
6.2	2.65281	2.5757	2.61273	2.69681	2.73737	2.65967	2.67583	2.63213	2.39001	2.72583	2.23064	2.50359	2.59349	2.61662	2.66313	2.6726	2.61971	2.48975	2.50585	2.39062
6.20667	2.661	2.58655	2.62045	2.70659	2.74526	2.66819	2.68611	2.63951	2.39678	2.7397	2.23923	2.51152	2.60117	2.62375	2.67566	2.68141	2.62948	2.50057	2.51146	2.39896
6.21333	2.66878	2.59705	2.62978	2.71911	2.75453	2.67797	2.69681	2.64688	2.40829	2.75471	2.24696	2.51811	2.60767	2.63301	2.68798	2.6929	2.63711	2.51093	2.51801	2.40746
6.22	2.67744	2.6071	2.63988	2.73202	2.76635	2.68799	2.70896	2.65527	2.41869	2.76943	2.25447	2.5259	2.61427	2.64025	2.70058	2.70236	2.64557	2.52258	2.52502	2.41614
6.22667	2.68409	2.61687	2.64989	2.74616	2.7758	2.69695	2.72268	2.66297	2.42994	2.78379	2.26232	2.533	2.62072	2.65015	2.71256	2.71205	2.65451	2.53446	2.53525	2.42626
6.23333	2.69061	2.62881	2.65976	2.76112	2.78277	2.70855	2.7367	2.67089	2.43968	2.7974	2.2713	2.54319	2.62787	2.66064	2.72555	2.72358	2.66394	2.54722	2.54536	2.43657
6.24	2.69787	2.64059	2.66996	2.77609	2.79405	2.7197	2.74985	2.67881	2.4494	2.81056	2.28113	2.55628	2.63483	2.67065	2.73943	2.73502	2.67369	2.56006	2.55516	2.44791
6.24667	2.70783	2.65191	2.67986	2.79106	2.80517	2.73173	2.75983	2.68822	2.45896	2.82476	2.28998	2.5674	2.64183	2.68088	2.75246	2.74568	2.68435	2.57308	2.56711	2.45981
6.25333	2.72009	2.66259	2.69104	2.8079	2.81593	2.74394	2.77269	2.69626	2.47029	2.83793	2.29944	2.57607	2.65105	2.69041	2.76631	2.75549	2.69551	2.58615	2.57767	2.47168
6.26	2.72939	2.6743	2.70239	2.82335	2.82772	2.7559	2.78667	2.7055	2.4829	2.85092	2.31202	2.58668	2.6601	2.70072	2.78021	2.76551	2.70663	2.59831	2.58798	2.48299
6.26667	2.73691	2.68682	2.71558	2.84025	2.83871	2.7674	2.80058	2.71466	2.49838	2.86381	2.32151	2.59714	2.67106	2.71263	2.7954	2.77806	2.71743	2.60978	2.59893	2.49522
6.27333	2.74521	2.69654	2.72733	2.85784	2.85074	2.78038	2.81575	2.72236	2.51144	2.87877	2.33118	2.60731	2.68046	2.72503	2.81006	2.78775	2.72811	2.62132	2.61027	2.50866
6.28	2.75649	2.7082	2.73934	2.87657	2.8636	2.79505	2.83127	2.73024	2.5246	2.8939	2.34392	2.62037	2.68908	2.73799	2.82575	2.799	2.74145	2.63466	2.62512	2.52123
6.28667	2.7704	2.72015	2.75245	2.89723	2.87662	2.80907	2.84435	2.73934	2.53836	2.90745	2.35433	2.63217	2.69873	2.75111	2.84031	2.81119	2.75576	2.64805	2.64067	2.53324
6.29333	2.78337	2.73534	2.76583	2.91707	2.88864	2.82127	2.85949	2.74887	2.55199	2.92186	2.3639	2.64486	2.70969	2.76374	2.85411	2.82232	2.77077	2.66024	2.65542	2.54797
6.3	2.79316	2.74806	2.77681	2.93778	2.90208	2.83504	2.87528	2.75931	2.56556	2.93693	2.37569	2.65751	2.72223	2.77624	2.87253	2.83482	2.78782	2.67216	2.6696	2.56544
6.30667	2.80295	2.761	2.79202	2.9565	2.91655	2.85099	2.89049	2.7708	2.57965	2.95235	2.38988	2.67065	2.73337	2.79057	2.88973	2.84881	2.80432	2.68635	2.68333	2.5833
6.31333	2.81866	2.77436	2.80735	2.97695	2.93032	2.86628	2.9061	2.78118	2.59513	2.96834	2.40453	2.68542	2.74583	2.80504	2.90593	2.86388	2.81979	2.6993	2.69738	2.59938
6.32	2.83418	2.78818	2.82203	2.99678	2.94743	2.88442	2.92291	2.79077	2.61178	2.98361	2.4196	2.7011	2.7558	2.8211	2.92118	2.87757	2.83529	2.71129	2.71191	2.61681
6.32667	2.84816	2.80343	2.83801	3.01975	2.96363	2.90146	2.94078	2.80364	2.6274	2.99678	2.43586	2.71685	2.7692	2.83961	2.93713	2.8896	2.85177	2.7237	2.72756	2.63514
6.33333	2.86124	2.81504	2.85428	3.04234	2.97843	2.91907	2.95863	2.81678	2.64265	3.01269	2.45222	2.73136	2.78256	2.85732	2.95226	2.90394	2.86817	2.73437	2.74399	2.65234
6.34	2.87563	2.82879	2.87039	3.06655	2.99625	2.93783	2.97562	2.8302	2.66106	3.02952	2.46788	2.74801	2.79691	2.87443	2.96834	2.9188	2.88783	2.74894	2.76033	2.66939
6.34667	2.89143	2.84288	2.88688	3.08785	3.01398	2.95778	2.99322	2.84522	2.67729	3.04461	2.48321	2.76338	2.81135	2.89395	2.98466	2.93432	2.90553	2.76091	2.77818	2.68841
6.35333	2.90664	2.85751	2.90668	3.10994	3.03273	2.97871	3.01255	2.85993	2.69313	3.06107	2.49903	2.77961	2.82854	2.91416	2.99995	2.95006	2.92082	2.77376	2.7951	2.70761
6.36	2.92041	2.87188	2.92682	3.13422	3.05135	2.9984	3.03398	2.87484	2.70864	3.07831	2.51754	2.79572	2.84641	2.93505	3.0164	2.96534	2.93676	2.78643	2.81255	2.72924
6.36667	2.93388	2.88675	2.94632	3.15769	3.07034	3.01998	3.05266	2.89035	2.72581	3.09461	2.53332	2.81385	2.86381	2.9569	3.0342	2.98279	2.95354	2.80103	2.83014	2.74982
6.37333	2.94861	2.90202	2.96606	3.1843	3.09237	3.04179	3.07238	2.90601	2.74481	3.11245	2.55195	2.83411	2.88225	2.9798	3.05416	3.00205	2.97063	2.81663	2.84862	2.77299
6.38	2.96568	2.91934	2.98891	3.21258	3.11538	3.06559	3.0912	2.92521	2.76431	3.13465	2.57309	2.85238	2.90433	3.00913	3.07632	3.02251	2.98854	2.83484	2.87154	2.80037
6.38667	2.98483	2.93616	3.01332	3.24086	3.1394	3.09308	3.11354	2.94409	2.78795	3.16173	2.5976	2.87302	2.92814	3.04175	3.09971	3.04484	3.00879	2.85646	2.89449	2.82756
6.39333	3.00702	2.95515	3.04131	3.27383	3.16587	3.12276	3.13701	2.96675	2.8139	3.19056	2.62578	2.8981	2.95821	3.07728	3.12538	3.07081	3.03437	2.88027	2.91928	2.85877
6.4	3.03516	2.98057	3.07341	3.31229	3.19657	3.15571	3.1637	2.99475	2.83974	3.22174	2.65832	2.92477	2.99028	3.11485	3.15744	3.10264	3.06333	2.90758	2.9474	2.88985
6.40667	3.06597	3.00861	3.10615	3.35114	3.22933	3.19412	3.19284	3.02581	2.86975	3.25581	2.69309	2.956	3.0227	3.15287	3.19178	3.13692	3.09421	2.93536	2.98048	2.92014
6.41333	3.09819	3.04044	3.14044	3.39232	3.26801	3.23289	3.2271	3.05811	2.90164	3.29054	2.72683	2.99018	3.05996	3.19337	3.22597	3.17399	3.12969	2.96394	3.01673	2.95037
6.42	3.13203	3.07455	3.17742	3.43301	3.31163	3.27438	3.26486	3.0928	2.93567	3.32412	2.76299	3.02457	3.09875	3.2347	3.26086	3.21172	3.16491	2.99154	3.05434	2.98146
6.42667	3.16743	3.10844	3.21477	3.47038	3.35593	3.31241	3.30248	3.12851	2.96994	3.35527	2.80025	3.06099	3.13507	3.27202	3.29502	3.24826	3.20014	3.01935	3.0894	3.01096
6.43333	3.20575	3.14339	3.25217	3.50748	3.40234	3.35002	3.3399	3.16569	3.00293	3.38553	2.83465	3.09629	3.17126	3.30934	3.33006	3.28632	3.23307	3.04573	3.12606	3.03879
6.44	3.24445	3.17758	3.28596	3.54531	3.44968	3.38536	3.37764	3.20572	3.03522	3.41598	2.86719	3.13182	3.20921	3.34516	3.36116	3.32119	3.26486	3.06995	3.1624	3.06337
6.44667	3.2788	3.20966	3.31972	3.58056	3.49328	3.42084	3.41376	3.24364	3.06564	3.442	2.89891	3.16552	3.2454	3.37824	3.391	3.3565	3.29402	3.09105	3.19601	3.08713
6.45333	3.31133	3.242	3.35163	3.61355	3.53612	3.45509	3.44915	3.28056	3.09378	3.46873	2.9295	3.19667	3.28056	3.41296	3.41867	3.38846	3.32142	3.11169	3.22848	3.10885
6.46	3.34151	3.27165	3.38121	3.64427	3.57494	3.48766	3.48256	3.31769	3.119	3.49584	2.9574	3.22556	3.31368	3.44464	3.44896	3.41958	3.34732	3.13391	3.25896	3.1302
6.46667	3.36979	3.29729	3.409	3.67295	3.61222	3.51863	3.51567	3.34999	3.14398	3.52014	2.98287	3.25411	3.34806	3.4744	3.4786	3.44998	3.37235	3.15325	3.28972	3.14873
6.47333	3.39784	3.32176	3.43546	3.69852	3.64707	3.5459	3.54588	3.37961	3.16811	3.5435	3.00805	3.27875	3.3805	3.50201	3.50606	3.47829	3.39651	3.17133	3.31796	3.16552
6.48	3.42394	3.34719	3.4577	3.72345	3.68027	3.57271	3.57268	3.41148	3.19132	3.56587	3.03098	3.30303	3.40892	3.52802	3.53265	3.50582	3.42173	3.18716	3.3443	3.18211
6.48667	3.44793	3.37117	3.47906	3.74535	3.71191	3.59869	3.59974	3.43863	3.2161	3.58705	3.05259	3.32781	3.43936	3.55338	3.55704	3.53234	3.44469	3.20345	3.36903	3.19929
6.49333	3.47098	3.39414	3.50052	3.76628	3.74368	3.62421	3.62476	3.46569	3.23639	3.60883	3.07251	3.35168	3.46642	3.57875	3.58044	3.56048	3.46506	3.22026	3.39436	3.21248
6.5	3.49438	3.41379	3.5217	3.78603	3.7728	3.64886	3.65141	3.4921	3.25734	3.63099	3.09286	3.37442	3.49332	3.60248	3.60447	3.58645	3.48439	3.23645	3.4183	3.22702
6.50667	3.52103	3.43376	3.54225	3.80491	3.80013	3.67243	3.67693	3.51703	3.27912	3.6504	3.11106	3.39544	3.51855	3.62527	3.62967	3.61377	3.50228	3.25175	3.44133	3.24286
6.51333	3.54704	3.45516	3.5606	3.82186	3.82438	3.69387	3.6993	3.54026	3.29922	3.67054	3.12905	3.41524	3.54541	3.64645	3.65378	3.63891	3.51983	3.26954	3.46218	3.25633
6.52	3.57706	3.47379	3.57609	3.83832	3.84822	3.71319	3.72136	3.56346	3.31839	3.6902	3.14675	3.43349	3.57191	3.66573	3.67575	3.66366	3.53778	3.28893	3.48354	3.26841
6.52667	3.60609	3.49216	3.59104	3.85308	3.87289	3.73265	3.74338	3.58603	3.33591	3.71082	3.16231	3.45123	3.59775	3.68549	3.69983	3.68859	3.55488	3.30654	3.5045	3.28205
6.53333	3.63368	3.5112	3.60699	3.86693	3.89642	3.74951	3.76382	3.60962	3.35517	3.73371	3.17803	3.4699	3.623	3.70458	3.72393	3.71153	3.57305	3.32131	3.52495	3.29447
6.54	3.66026	3.5307	3.62595	3.88559	3.92018	3.76891	3.783	3.63161	3.37336	3.75714	3.19275	3.48761	3.64643	3.72241	3.74672	3.73536	3.58944	3.33936	3.54401	3.31115
6.54667	3.68508	3.5521	3.64534	3.90485	3.94438	3.78667	3.80271	3.65462	3.39291	3.78231	3.21021	3.50512	3.66952	3.74152	3.77143	3.75612	3.60704	3.35956	3.56181	3.33025
6.55333	3.70609	3.5757	3.66423	3.92566	3.97113	3.80774	3.82282	3.68011	3.41694	3.80981	3.2289	3.52348	3.69421	3.76539	3.7989	3.78194	3.62513	3.38205	3.5792	3.3484
6.56	3.72601	3.59942	3.68923	3.94961	4.00206	3.83092	3.84329	3.70911	3.44461	3.84172	3.24923	3.5456	3.72154	3.79211	3.82937	3.81265	3.64459	3.40579	3.6018	3.36533
6.56667	3.74444	3.62868	3.71783	3.97705	4.03505	3.85574	3.86809	3.74038	3.47658	3.87683	3.27365	3.56931	3.75045	3.82012	3.86161	3.84614	3.66552	3.43124	3.62666	3.38431
6.57333	3.7615	3.66429	3.74961	4.00673	4.07111	3.88278	3.89614	3.77295	3.51336	3.91048	3.30175	3.59347	3.782	3.85092	3.89834	3.88006	3.69282	3.45709	3.65356	3.40331
6.58	3.77788	3.70271	3.78073	4.03655	4.10676	3.91137	3.92831	3.80561	3.54801	3.9435	3.32973	3.62334	3.81539	3.87947	3.93027	3.91237	3.72451	3.48595	3.68108	3.4214
6.58667	3.79535	3.74268	3.80999	4.06046	4.13916	3.9402	3.96404	3.83541	3.58049	3.97387	3.35897	3.65325	3.84571	3.90316	3.96016	3.94307	3.75907	3.51413	3.70799	3.439
6.59333	3.81221	3.7796	3.83851	4.08322	4.16837	3.96711	3.99638	3.86177	3.60972	3.99976	3.38253	3.6815	3.87135	3.92489	3.98523	3.97009	3.7924	3.53909	3.73314	3.45494
6.6	3.82574	3.81339	3.86265	4.10313	4.19356	3.98824	4.02754	3.8843	3.63479	4.02248	3.40505	3.71054	3.89421	3.94547	4.00788	3.99537	3.82091	3.56254	3.75759	3.46858
6.60667	3.84056	3.84191	3.88321	4.11799	4.21395	4.00721	4.05258	3.90517	3.65735	4.03998	3.4235	3.73915	3.91476	3.96187	4.02828	4.01745	3.84663	3.5851	3.77858	3.48241
6.61333	3.85581	3.86608	3.89947	4.13166	4.22862	4.02396	4.07355	3.92342	3.67672	4.05635	3.44001	3.76298	3.9332	3.97614	4.04362	4.03741	3.86742	3.60686	3.7951	3.49621
6.62	3.87133	3.88676	3.91181	4.14338	4.24077	4.03704	4.09399	3.93676	3.69345	4.06968	3.45382	3.78191	3.94921	3.98587	4.05825	4.05423	3.88767	3.62566	3.81011	3.5078
6.62667	3.88485	3.90344	3.92046	4.15221	4.25032	4.0477	4.11086	3.94937	3.70748	4.08102	3.46658	3.79583	3.96245	3.99455	4.07172	4.06784	3.90405	3.64396	3.82221	3.52182
6.63333	3.89404	3.91627	3.9283	4.16035	4.25603	4.0559	4.12639	3.95931	3.72032	4.09261	3.47772	3.81191	3.974	4.00265	4.08296	4.0812	3.91884	3.66098	3.8344	3.5408
6.64	3.90435	3.9296	3.93479	4.16589	4.25802	4.06269	4.13987	3.96832	3.73336	4.10252	3.48799	3.82625	3.9821	4.01097	4.09437	4.09366	3.93348	3.67791	3.84378	3.55877
6.64667	3.9169	3.94329	3.94066	4.17201	4.25971	4.06844	4.14979	3.97609	3.74412	4.11068	3.49804	3.83749	3.99166	4.02012	4.10477	4.10373	3.94934	3.69835	3.85302	3.5749
6.65333	3.93066	3.95317	3.94561	4.18014	4.26178	4.07621	4.15825	3.98549	3.75606	4.12053	3.50627	3.84918	4.00137	4.02916	4.11545	4.11433	3.96148	3.71819	3.86387	3.59474
6.66	3.94699	3.96245	3.95149	4.18854	4.26491	4.08349	4.16649	3.99535	3.76884	4.12937	3.51633	3.8598	4.01005	4.03757	4.12386	4.12393	3.97127	3.73824	3.87323	3.61586
6.66667	3.96404	3.97388	3.95816	4.19713	4.26751	4.09003	4.17417	4.00345	3.78524	4.13969	3.52665	3.87217	4.02074	4.04523	4.1331	4.13309	3.98436	3.7584	3.88436	3.63912
6.67333	3.98295	3.9867	3.96734	4.2067	4.27041	4.09982	4.17969	4.0143	3.80084	4.15065	3.53844	3.88513	4.03118	4.05396	4.14518	4.1428	3.99942	3.78227	3.8953	3.66141
6.68	4.00306	3.99785	3.9769	4.21765	4.27346	4.11081	4.18822	4.02558	3.81536	4.16182	3.54943	3.89821	4.04229	4.06573	4.15842	4.15363	4.0154	3.8042	3.90799	3.68755
6.68667	4.02407	4.01253	3.98907	4.23105	4.27719	4.1225	4.1989	4.03829	3.82767	4.17254	3.56416	3.91158	4.05125	4.07766	4.16762	4.16333	4.02962	3.82606	3.92104	3.713
6.69333	4.04712	4.02694	4.00162	4.24118	4.28349	4.13596	4.20749	4.05145	3.84144	4.18437	3.57822	3.9254	4.05887	4.09123	4.17828	4.1736	4.04622	3.8486	3.93411	3.73818
6.7	4.07233	4.04271	4.01575	4.2539	4.29117	4.14873	4.21736	4.0651	3.8559	4.1953	3.59447	3.94052	4.07199	4.10368	4.19067	4.18504	4.06124	3.87153	3.94845	3.7657
6.70667	4.09585	4.05958	4.03202	4.26743	4.30021	4.16087	4.2305	4.07869	3.87346	4.20609	3.61123	3.95746	4.08544	4.11745	4.20342	4.19562	4.07895	3.89482	3.96343	3.79409
6.71333	4.11799	4.07455	4.05137	4.28374	4.31016	4.17412	4.24505	4.09435	3.89206	4.21782	3.62893	3.97584	4.09945	4.13263	4.21812	4.20979	4.09673	3.91915	3.97974	3.81953
6.72	4.14073	4.09394	4.06799	4.30091	4.32266	4.18646	4.25677	4.112	3.91006	4.22749	3.64757	3.9942	4.11383	4.1499	4.23327	4.22504	4.11522	3.94476	3.99591	3.84323
6.72667	4.16661	4.11272	4.0884	4.31769	4.33275	4.20149	4.26979	4.13017	3.93019	4.23764	3.66794	4.01259	4.12932	4.16782	4.24751	4.23997	4.1349	3.96577	4.01092	3.86921
6.73333	4.19228	4.13242	4.10611	4.33409	4.34596	4.21723	4.28238	4.14786	3.94915	4.24924	3.68845	4.03096	4.14588	4.18593	4.26292	4.25478	4.15569	3.98767	4.02799	3.89427
6.74	4.21673	4.15091	4.12581	4.35003	4.35814	4.23398	4.29655	4.16466	3.96622	4.26067	3.70922	4.05058	4.16314	4.20339	4.27478	4.2684	4.17667	4.01063	4.04694	3.91842
6.74667	4.24094	4.16881	4.14437	4.36413	4.37053	4.24883	4.31052	4.17963	3.98306	4.27125	3.7335	4.07073	4.17862	4.2222	4.288	4.27962	4.19696	4.03086	4.0649	3.94258
6.75333	4.26622	4.18371	4.16067	4.37516	4.38161	4.26092	4.32455	4.19644	3.99969	4.28089	3.75471	4.09066	4.19444	4.23833	4.30067	4.2927	4.21693	4.05283	4.08211	3.96733
6.76	4.29041	4.19696	4.1801	4.38669	4.39157	4.27379	4.33793	4.21316	4.01542	4.28917	3.77497	4.1094	4.21004	4.25533	4.31288	4.30571	4.23535	4.07289	4.09736	3.9898
6.76667	4.31535	4.21233	4.19691	4.39701	4.40144	4.28434	4.35081	4.22932	4.02968	4.29543	3.79569	4.12779	4.22348	4.27129	4.32556	4.31915	4.25357	4.09276	4.11545	4.01427
6.77333	4.34084	4.22682	4.21082	4.40802	4.40959	4.29494	4.36227	4.24551	4.04507	4.30248	3.8144	4.14371	4.23637	4.2865	4.33747	4.33314	4.2715	4.11271	4.13267	4.04106
6.78	4.36912	4.24058	4.22431	4.41899	4.42128	4.30587	4.3726	4.26033	4.06185	4.31059	3.83333	4.1612	4.25145	4.30194	4.34966	4.34623	4.29195	4.13315	4.1503	4.06776
6.78667	4.39508	4.25526	4.24002	4.43123	4.43304	4.31978	4.38541	4.27744	4.07555	4.31897	3.854	4.17895	4.26797	4.31831	4.3617	4.35876	4.31156	4.15283	4.16723	4.09576
6.79333	4.4211	4.26928	4.25714	4.44672	4.44967	4.33139	4.39764	4.29612	4.09058	4.32837	3.874	4.19662	4.28485	4.338	4.37819	4.37253	4.33035	4.17252	4.18325	4.12133
6.8	4.4474	4.28516	4.27367	4.46245	4.47412	4.34443	4.41077	4.31835	4.10799	4.34156	3.89495	4.21496	4.30281	4.3625	4.39676	4.39033	4.34819	4.19613	4.2013	4.14834
6.80667	4.47766	4.306	4.29541	4.48349	4.50959	4.36158	4.42531	4.34271	4.13122	4.36219	3.91713	4.23542	4.32458	4.39494	4.42486	4.41521	4.36865	4.2216	4.22243	4.17448
6.81333	4.51055	4.3298	4.32041	4.50935	4.55761	4.38355	4.4439	4.37245	4.1593	4.39067	3.94603	4.25954	4.35416	4.43848	4.46308	4.44537	4.3932	4.25165	4.24907	4.20379
6.82	4.54906	4.36058	4.3519	4.53847	4.61613	4.41255	4.46547	4.40718	4.19558	4.4236	3.97673	4.29074	4.39033	4.49136	4.5073	4.48129	4.42693	4.28681	4.28247	4.23497
6.82667	4.58704	4.39661	4.38832	4.56969	4.67738	4.44678	4.49378	4.44423	4.23741	4.45869	4.014	4.32746	4.42844	4.55124	4.55257	4.52108	4.4681	4.3267	4.32277	4.26476
6.83333	4.62739	4.43592	4.42739	4.60096	4.73858	4.48552	4.53073	4.48167	4.28033	4.49354	4.05742	4.36942	4.47074	4.61074	4.59711	4.56188	4.51215	4.36552	4.36658	4.29486
6.84	4.67099	4.47588	4.46722	4.63297	4.79368	4.52795	4.57356	4.51728	4.31986	4.52595	4.10341	4.41296	4.51194	4.66493	4.63881	4.6005	4.55511	4.39996	4.40928	4.32341
6.84667	4.71395	4.51481	4.5055	4.66413	4.84316	4.5678	4.61967	4.55229	4.35544	4.55513	4.14779	4.45472	4.54741	4.71291	4.67477	4.63744	4.59679	4.4337	4.44899	4.35142
6.85333	4.75556	4.55267	4.54297	4.69042	4.88809	4.60605	4.66378	4.58557	4.3894	4.58256	4.18886	4.49437	4.58026	4.75481	4.70558	4.67008	4.63636	4.46464	4.48416	4.37958
6.86	4.79486	4.58703	4.57823	4.71552	4.92594	4.6393	4.70549	4.61656	4.42172	4.60456	4.22651	4.52991	4.61054	4.79082	4.73209	4.69892	4.67433	4.49255	4.51571	4.41248
6.86667	4.8319	4.61909	4.60854	4.73803	4.95469	4.67027	4.74135	4.64514	4.44849	4.62571	4.26008	4.56415	4.64029	4.82201	4.75483	4.72777	4.70674	4.51985	4.5447	4.44303
6.87333	4.86637	4.64511	4.63684	4.75719	4.9804	4.6973	4.77324	4.67273	4.47485	4.6437	4.29072	4.59353	4.66771	4.8488	4.77632	4.75348	4.73647	4.54359	4.56945	4.46871
6.88	4.89969	4.66709	4.66355	4.77442	5.0008	4.72435	4.80119	4.69725	4.49717	4.65883	4.32019	4.62406	4.69227	4.8707	4.79411	4.7757	4.76247	4.5678	4.59238	4.4919
6.88667	4.93161	4.68729	4.68583	4.7899	5.0155	4.74754	4.82581	4.72107	4.51607	4.67127	4.34626	4.65431	4.7151	4.88718	4.80928	4.79412	4.78449	4.58936	4.61317	4.51657
6.89333	4.96363	4.7067	4.70605	4.80035	5.02595	4.7655	4.84631	4.7412	4.53076	4.68286	4.37295	4.67648	4.73396	4.89937	4.8209	4.81249	4.80296	4.60617	4.63145	4.54014
6.9	4.99369	4.72466	4.7258	4.80847	5.03282	4.78019	4.86174	4.75908	4.5426	4.69089	4.39423	4.69578	4.75054	4.90691	4.83087	4.8265	4.81781	4.62405	4.64746	4.5622
6.90667	5.02263	4.73852	4.74115	4.81476	5.03694	4.79335	4.87554	4.77757	4.55431	4.69732	4.41335	4.71323	4.76362	4.91309	4.83779	4.83751	4.83057	4.64029	4.6586	4.58032
6.91333	5.05097	4.75028	4.75212	4.81963	5.03796	4.80433	4.88667	4.79176	4.56189	4.70349	4.42954	4.73005	4.7765	4.91573	4.84272	4.84901	4.83973	4.65485	4.66852	4.59785
6.92	5.07918	4.76091	4.76286	4.82302	5.0382	4.81545	4.89478	4.80542	4.56862	4.70983	4.44316	4.743	4.78467	4.91411	4.84866	4.8574	4.84663	4.66767	4.67373	4.61376
6.92667	5.10957	4.77025	4.77321	4.82672	5.03922	4.82581	4.89907	4.81693	4.57462	4.71414	4.45525	4.75179	4.79418	4.91336	4.85236	4.86359	4.85212	4.67815	4.67972	4.62744
6.93333	5.14	4.77851	4.78061	4.83217	5.04112	4.83533	4.90404	4.82823	4.58226	4.72035	4.46784	4.75911	4.80345	4.91147	4.8587	4.87083	4.85722	4.69047	4.68483	4.64344
6.94	5.1675	4.78679	4.79086	4.83824	5.04528	4.84275	4.91059	4.84091	4.59278	4.72722	4.47986	4.76676	4.81383	4.91026	4.86598	4.87919	4.86266	4.70271	4.69081	4.65892
6.94667	5.19712	4.79767	4.80133	4.84502	5.0535	4.85049	4.91535	4.85518	4.60489	4.73531	4.49222	4.77243	4.8234	4.91024	4.87428	4.8884	4.86872	4.7166	4.69816	4.67579
6.95333	5.222	4.81244	4.81256	4.85404	5.06412	4.86092	4.91886	4.87059	4.61764	4.74702	4.50245	4.78311	4.83579	4.91434	4.88403	4.90057	4.87812	4.73137	4.70623	4.69462
6.96	5.24796	4.82919	4.82462	4.86608	5.07743	4.87362	4.92551	4.88714	4.63375	4.76016	4.51647	4.7937	4.8519	4.92266	4.89843	4.91437	4.89033	4.74732	4.7153	4.71335
6.96667	5.27466	4.84704	4.83969	4.87915	5.09576	4.88928	4.93672	4.90403	4.65111	4.77611	4.53175	4.80885	4.86736	4.93475	4.91594	4.92991	4.90575	4.76771	4.72559	4.73393
6.97333	5.29976	4.86477	4.85619	4.89352	5.11818	4.91057	4.94774	4.92301	4.67217	4.79723	4.5483	4.82657	4.88607	4.94862	4.93475	4.94998	4.92452	4.7923	4.74052	4.75807
6.98	5.3233	4.88724	4.87492	4.91223	5.14539	4.93168	4.96417	4.94494	4.69769	4.82092	4.56879	4.84517	4.90606	4.96503	4.95885	4.97181	4.94683	4.81825	4.75806	4.78435
6.98667	5.34883	4.9113	4.89455	4.93229	5.17034	4.95522	4.98399	4.96995	4.72634	4.84411	4.58951	4.86636	4.93066	4.98525	4.98533	4.99618	4.97203	4.84781	4.77916	4.81363
6.99333	5.3727	4.93503	4.91707	4.9538	5.1979	4.97883	5.00465	4.9971	4.75662	4.87069	4.61448	4.88991	4.9591	5.00799	5.01133	5.023	5.00072	4.87953	4.80263	4.84875
7	5.3973	4.96101	4.94312	4.97924	5.23006	5.00392	5.02652	5.02772	4.79011	4.89855	4.64286	4.91741	4.99026	5.0345	5.04263	5.05372	5.03158	4.9125	4.8306	4.88466
7.00667	5.42577	4.99042	4.97066	5.00692	5.26459	5.03266	5.05069	5.0587	4.82434	4.92947	4.67419	4.94563	5.02453	5.06202	5.07581	5.08664	5.06497	4.94907	4.86211	4.92513
7.01333	5.45778	5.02219	5.00136	5.03868	5.30331	5.06201	5.07846	5.09376	4.85976	4.96486	4.70695	4.97863	5.06194	5.09109	5.11056	5.12318	5.10145	4.99113	4.89567	4.97031
7.02	5.49165	5.05926	5.03398	5.07551	5.34669	5.09364	5.10789	5.13241	4.89923	5.00357	4.74222	5.01706	5.1033	5.12418	5.14872	5.16354	5.14374	5.03761	4.93343	5.02623
7.02667	5.52969	5.10018	5.07034	5.11611	5.39409	5.12786	5.14043	5.17646	4.94723	5.04557	4.78266	5.05617	5.15081	5.16177	5.1912	5.20875	5.18984	5.08815	4.97664	5.08616
7.03333	5.57345	5.14656	5.11501	5.16524	5.44527	5.16894	5.17843	5.22658	4.99921	5.09372	4.82757	5.10095	5.20478	5.20656	5.23923	5.26186	5.24213	5.14497	5.02522	5.15131
7.04	5.62381	5.19691	5.1663	5.22304	5.50015	5.21621	5.22194	5.28577	5.05811	5.14848	4.87874	5.15374	5.26244	5.25925	5.29624	5.31902	5.30162	5.21006	5.0807	5.21851
7.04667	5.68199	5.25611	5.22335	5.28283	5.55744	5.2708	5.27452	5.35036	5.12305	5.20892	4.93552	5.21458	5.32364	5.31565	5.35738	5.38197	5.36514	5.2791	5.14242	5.28592
7.05333	5.74512	5.32075	5.2854	5.34614	5.61611	5.33291	5.33547	5.41504	5.19128	5.27352	4.99821	5.27837	5.38573	5.37673	5.42094	5.44831	5.43187	5.3486	5.20945	5.35148
7.06	5.81216	5.38842	5.35161	5.41036	5.67352	5.39756	5.40077	5.48002	5.26069	5.34361	5.06509	5.34465	5.44898	5.44013	5.48613	5.5128	5.49963	5.41717	5.27967	5.41392
7.06667	5.87978	5.45606	5.42239	5.47631	5.72743	5.463	5.47004	5.546	5.32917	5.41683	5.13155	5.4126	5.51231	5.50179	5.55143	5.57597	5.56509	5.48593	5.34796	5.47621
7.07333	5.95027	5.52536	5.49394	5.54139	5.77914	5.52943	5.53936	5.61078	5.39668	5.48994	5.19965	5.47896	5.57415	5.56523	5.61667	5.63749	5.62974	5.55352	5.41613	5.53535
7.08	6.02111	5.5954	5.5641	5.60328	5.82823	5.59566	5.60812	5.67486	5.46228	5.56014	5.26682	5.543	5.63204	5.6282	5.67828	5.69371	5.6928	5.61944	5.48177	5.5913
7.08667	6.08827	5.66436	5.63188	5.66351	5.87389	5.65972	5.67458	5.73403	5.52477	5.62697	5.33031	5.60663	5.68545	5.69108	5.73733	5.74765	5.7527	5.68103	5.54171	5.64471
7.09333	6.15381	5.72566	5.6971	5.72022	5.91444	5.72176	5.73646	5.79027	5.58232	5.6862	5.39227	5.66659	5.73261	5.74819	5.79215	5.79843	5.80758	5.73768	5.59778	5.69245
7.1	6.2173	5.78052	5.75901	5.7725	5.94918	5.78042	5.79594	5.84255	5.63723	5.74191	5.45144	5.72285	5.77545	5.80046	5.84271	5.84382	5.85968	5.78951	5.6494	5.73651
7.10667	6.27482	5.83015	5.81679	5.81804	5.98158	5.83515	5.84986	5.88769	5.68635	5.79111	5.50424	5.776	5.81592	5.85155	5.88859	5.88429	5.91068	5.83444	5.69815	5.78024
7.11333	6.3284	5.87477	5.86819	5.85899	6.00932	5.88413	5.89669	5.92899	5.7292	5.83166	5.55038	5.8217	5.85006	5.89639	5.92778	5.91723	5.95782	5.87212	5.74042	5.82995
7.12	6.37677	5.91401	5.91375	5.89718	6.03432	5.92575	5.93943	5.96666	5.76831	5.86971	5.59365	5.86267	5.87952	5.93684	5.96287	5.94698	5.99934	5.90513	5.77698	5.87514
7.12667	6.41952	5.94948	5.95569	5.9314	6.05802	5.96431	5.97579	6.00128	5.80341	5.90024	5.63446	5.90138	5.90769	5.97264	5.9941	5.9724	6.03285	5.93319	5.81151	5.91417
7.13333	6.45699	5.97818	5.99396	5.96605	6.07886	6.0002	6.00669	6.03325	5.83457	5.92698	5.66996	5.94353	5.93268	6.00491	6.02063	5.99506	6.06353	5.95608	5.84246	5.95317
7.14	6.49444	6.0047	6.02894	5.99775	6.09712	6.0325	6.03612	6.05995	5.86316	5.94933	5.70014	5.98344	5.95398	6.03712	6.04602	6.01581	6.09246	5.97443	5.86977	5.99374
7.14667	6.52901	6.02647	6.06112	6.02731	6.11131	6.06251	6.06262	6.08614	5.88763	5.96853	5.7263	6.01775	5.9728	6.06628	6.06744	6.03155	6.11766	5.98958	5.89253	6.02867
7.15333	6.56096	6.0446	6.0929	6.0524	6.12658	6.08935	6.0873	6.11062	5.9097	5.98355	5.75342	6.04703	5.98956	6.09318	6.08387	6.0455	6.1376	6.00086	5.91178	6.0585
7.16	6.59033	6.06188	6.12047	6.07419	6.14118	6.11262	6.10746	6.13118	5.92706	5.99649	5.77667	6.07279	6.00218	6.11545	6.09827	6.05596	6.15152	6.00738	5.92742	6.08046
7.16667	6.61658	6.07514	6.14514	6.09637	6.15426	6.13411	6.12421	6.15074	5.94333	6.00666	5.79599	6.09558	6.01519	6.13542	6.11218	6.06547	6.16199	6.01453	5.94265	6.09799
7.17333	6.64098	6.08832	6.16875	6.11753	6.16839	6.15672	6.13756	6.16941	5.95944	6.01556	5.81265	6.11782	6.0281	6.15375	6.12261	6.07369	6.17154	6.02223	5.95616	6.11343
7.18	6.66231	6.10256	6.19115	6.13822	6.18167	6.18202	6.15159	6.18533	5.97522	6.02439	5.82945	6.13547	6.03979	6.17382	6.13375	6.08174	6.18109	6.02833	5.96552	6.12632
7.18667	6.68179	6.1167	6.2129	6.15693	6.19519	6.2097	6.16437	6.20244	5.98897	6.03552	5.84709	6.14982	6.0538	6.19277	6.14614	6.09076	6.18986	6.03553	5.97767	6.13785
7.19333	6.69984	6.13177	6.23651	6.17698	6.21222	6.23783	6.17849	6.22097	6.00406	6.04908	5.86644	6.16187	6.07137	6.21331	6.16011	6.10036	6.20192	6.04794	5.99214	6.14972
7.2	6.71483	6.14811	6.26067	6.19595	6.231	6.26521	6.19446	6.24071	6.02005	6.06409	5.8867	6.1739	6.09053	6.23723	6.17793	6.11349	6.21381	6.06456	6.00951	6.16098
7.20667	6.73265	6.16467	6.28266	6.21497	6.25406	6.29475	6.21217	6.26415	6.03918	6.08091	5.9055	6.18795	6.11235	6.26352	6.19513	6.1272	6.22898	6.08065	6.03103	6.17372
7.21333	6.75073	6.18039	6.30805	6.23502	6.27632	6.32562	6.23059	6.2884	6.05904	6.09819	5.92758	6.20418	6.13601	6.29257	6.21604	6.14466	6.24593	6.10046	6.05299	6.18825
7.22	6.76774	6.1959	6.33284	6.25459	6.30234	6.35472	6.25147	6.31203	6.08096	6.11643	5.95259	6.221	6.16265	6.32268	6.23733	6.16234	6.26439	6.12177	6.07586	6.20101
7.22667	6.78294	6.21309	6.35574	6.27356	6.33775	6.37781	6.27278	6.33673	6.10445	6.13524	5.97743	6.24094	6.18726	6.35151	6.26098	6.18292	6.28472	6.14133	6.10182	6.21521
7.23333	6.8003	6.22893	6.3797	6.29188	6.37964	6.39783	6.29322	6.36415	6.1266	6.15371	6.00159	6.26102	6.21232	6.38132	6.28556	6.20382	6.30629	6.16275	6.12931	6.23359
7.24	6.81937	6.24534	6.40438	6.31171	6.42556	6.4158	6.31421	6.39032	6.14928	6.17277	6.02451	6.28023	6.2414	6.41143	6.31082	6.22491	6.32701	6.1847	6.15398	6.2574
7.24667	6.83725	6.25983	6.42634	6.33158	6.47629	6.43312	6.33304	6.41779	6.17363	6.19393	6.04609	6.30208	6.27515	6.44338	6.3353	6.24853	6.34975	6.20946	6.18021	6.28642
7.25333	6.85467	6.27737	6.44974	6.35241	6.53312	6.44911	6.35438	6.44701	6.198	6.21652	6.06806	6.32576	6.31275	6.47537	6.36313	6.27419	6.37893	6.23929	6.2069	6.31962
7.26	6.87287	6.29608	6.4772	6.37822	6.59357	6.46707	6.3771	6.48315	6.22882	6.24238	6.09182	6.35304	6.3539	6.51104	6.39406	6.30372	6.4103	6.27251	6.2373	6.35831
7.26667	6.89573	6.32062	6.50543	6.41001	6.65091	6.49145	6.40272	6.5262	6.26546	6.27311	6.1221	6.38629	6.39928	6.55081	6.43067	6.3402	6.44609	6.31063	6.27236	6.40121
7.27333	6.92114	6.34888	6.53984	6.44789	6.7017	6.52292	6.43395	6.57429	6.30391	6.30936	6.15551	6.42594	6.44978	6.59302	6.47376	6.38376	6.48709	6.35112	6.3136	6.44657
7.28	6.9546	6.38402	6.58008	6.48896	6.75036	6.55791	6.46896	6.62557	6.3487	6.34778	6.19178	6.47141	6.50428	6.64029	6.51959	6.43304	6.53397	6.39714	6.3558	6.49255
7.28667	6.9925	6.42208	6.62264	6.53257	6.79295	6.59625	6.50879	6.67844	6.39433	6.38936	6.2336	6.51759	6.55707	6.68849	6.56538	6.4863	6.58121	6.44359	6.40025	6.53894
7.29333	7.03469	6.46322	6.66514	6.57767	6.83025	6.63602	6.5523	6.732	6.44236	6.43251	6.27851	6.56449	6.60909	6.73343	6.61521	6.5398	6.62781	6.48832	6.44479	6.5825
7.3	7.07503	6.50842	6.71052	6.6209	6.86262	6.67725	6.5974	6.78451	6.49101	6.47702	6.32552	6.61344	6.65851	6.77913	6.66251	6.5932	6.67223	6.53332	6.49038	6.62365
7.30667	7.11558	6.55413	6.75666	6.6646	6.89079	6.72058	6.64651	6.83286	6.54164	6.52253	6.37153	6.66055	6.70487	6.82478	6.70935	6.64573	6.71794	6.57688	6.53469	6.66418
7.31333	7.15575	6.60406	6.7998	6.70651	6.91616	6.76342	6.69374	6.87779	6.59027	6.56798	6.41427	6.70517	6.74871	6.8671	6.75694	6.69457	6.76237	6.61831	6.57643	6.69972
7.32	7.19382	6.64978	6.84069	6.74566	6.93516	6.80289	6.73878	6.91559	6.63645	6.61622	6.45847	6.74694	6.78673	6.90726	6.79905	6.7394	6.80358	6.65826	6.61447	6.73237
7.32667	7.22627	6.69541	6.87728	6.78135	6.95228	6.84144	6.78125	6.95012	6.67911	6.66353	6.49816	6.7859	6.82095	6.94536	6.83782	6.78313	6.8409	6.69392	6.65072	6.76126
7.33333	7.25369	6.74339	6.91052	6.81365	6.96716	6.87583	6.82561	6.97874	6.71867	6.70558	6.53703	6.8217	6.85111	6.97477	6.87286	6.8227	6.87409	6.72766	6.68191	6.78815
7.34	7.27831	6.7901	6.93957	6.84335	6.98156	6.90616	6.86243	7.00301	6.75431	6.7435	6.57164	6.8544	6.87589	6.99964	6.90659	6.85712	6.90512	6.76085	6.70876	6.81116
7.34667	7.29786	6.83031	6.96623	6.86937	6.99908	6.93145	6.89456	7.02219	6.78595	6.77534	6.60145	6.88377	6.8996	7.02283	6.93361	6.88577	6.93319	6.79095	6.73099	6.83527
7.35333	7.3142	6.86597	6.9875	6.88909	7.02083	6.95534	6.92452	7.0397	6.81559	6.80434	6.62766	6.90834	6.9203	7.04184	6.95875	6.91016	6.95728	6.82168	6.75089	6.86961
7.36	7.32791	6.89919	7.00678	6.90733	7.05068	6.97702	6.95141	7.05883	6.84437	6.8302	6.65009	6.93186	6.94242	7.06031	6.98186	6.93249	6.98311	6.85464	6.76851	6.9281
7.36667	7.34242	6.93051	7.02367	6.92686	7.08858	6.99609	6.97531	7.07961	6.87647	6.85695	6.67043	6.95703	6.96956	7.08014	7.00746	6.95771	7.01156	6.89173	6.787	7.01706
7.37333	7.36205	6.96151	7.04662	6.94837	7.13673	7.01977	7.0018	7.10744	6.91471	6.8851	6.69401	6.98797	7.00198	7.10739	7.037	6.98669	7.04535	6.93471	6.8097	7.12592
7.38	7.38903	6.98965	7.07754	6.97901	7.19662	7.04983	7.02885	7.14387	6.95924	6.91692	6.72374	7.03296	7.0413	7.14298	7.0736	7.02265	7.08829	6.98541	6.83869	7.25103
7.38667	7.4261	7.0256	7.11681	7.01742	7.26801	7.08716	7.06251	7.18943	7.01356	6.95632	6.76041	7.0949	7.09144	7.18589	7.11829	7.06739	7.13998	7.04299	6.87613	7.38273
7.39333	7.47147	7.07091	7.16485	7.0632	7.34817	7.13553	7.10351	7.24644	7.07626	7.00587	6.80879	7.1718	7.15226	7.24045	7.17337	7.12344	7.2013	7.10734	6.9243	7.50907
7.4	7.52692	7.12515	7.22546	7.12006	7.43469	7.1925	7.1532	7.31106	7.14901	7.0663	6.86492	7.26051	7.22121	7.30316	7.23633	7.18657	7.27185	7.18059	6.98117	7.62577
7.40667	7.59467	7.19153	7.29722	7.19051	7.52239	7.26038	7.21287	7.38317	7.2325	7.1343	6.92925	7.35573	7.29718	7.3762	7.31002	7.2587	7.35147	7.26021	7.04841	7.72877
7.41333	7.67557	7.26797	7.37871	7.27109	7.60883	7.33883	7.2843	7.46575	7.32322	7.21085	7.00487	7.45775	7.38087	7.45608	7.38959	7.33989	7.43992	7.34666	7.12307	7.81973
7.42	7.76291	7.35308	7.46874	7.35981	7.69578	7.42382	7.36497	7.55295	7.42047	7.29885	7.09086	7.56401	7.47072	7.54372	7.47641	7.42857	7.53398	7.4345	7.20432	7.89918
7.42667	7.85588	7.44685	7.56608	7.45336	7.78114	7.52299	7.45395	7.64155	7.51539	7.39205	7.1846	7.66994	7.5633	7.63299	7.56687	7.52191	7.6298	7.52539	7.28875	7.97042
7.43333	7.95266	7.54716	7.66497	7.55027	7.86392	7.63621	7.55211	7.72902	7.61174	7.48647	7.28753	7.7713	7.65428	7.71948	7.6603	7.61875	7.7265	7.61488	7.37645	8.03809
7.44	8.0503	7.64872	7.76353	7.64897	7.94235	7.75511	7.65064	7.81312	7.70724	7.58186	7.39475	7.86571	7.7432	7.80593	7.75335	7.71496	7.82432	7.7	7.46211	8.0974
7.44667	8.14385	7.74902	7.85629	7.74504	8.01582	7.87143	7.7476	7.89561	7.79986	7.678	7.49695	7.95703	7.8289	7.89196	7.84211	7.8078	7.91815	7.78517	7.54685	8.1467
7.45333	8.23424	7.84812	7.94789	7.84014	8.08464	7.98183	7.84124	7.97483	7.88703	7.77152	7.59513	8.04199	7.91218	7.97757	7.92994	7.89895	8.00944	7.86765	7.63417	8.18655
7.46	8.3208	7.94357	8.03314	7.9303	8.14282	8.08309	7.9324	8.04942	7.96908	7.86346	7.69048	8.12235	7.98944	8.0591	8.0147	7.98689	8.0968	7.94424	7.72339	8.21629
7.46667	8.40466	8.0328	8.11394	8.01768	8.19256	8.17371	8.01918	8.11498	8.04189	7.94886	7.7786	8.19192	8.05918	8.13332	8.09141	8.07048	8.17528	8.01084	7.80854	8.24016
7.47333	8.48326	8.1123	8.1819	8.0938	8.24258	8.2488	8.09868	8.17219	8.10286	8.0213	7.85862	8.24914	8.11639	8.19413	8.15767	8.14537	8.24143	8.06746	7.88691	8.26592
7.48	8.55398	8.18034	8.23774	8.15545	8.30965	8.30447	8.16916	8.21798	8.15015	8.08188	7.92205	8.29367	8.16115	8.2403	8.21024	8.20614	8.29409	8.10741	7.94732	8.2997
7.48667	8.61782	8.23592	8.28192	8.20452	8.40321	8.34582	8.22683	8.25555	8.18559	8.12782	7.97044	8.32589	8.19446	8.27538	8.24843	8.25096	8.33353	8.13669	7.99409	8.36381
7.49333	8.67293	8.28024	8.31761	8.24231	8.53802	8.37566	8.26957	8.28694	8.21486	8.16139	8.00583	8.35235	8.22246	8.30417	8.27655	8.28518	8.36506	8.16171	8.0315	8.48102
7.5	8.72161	8.31448	8.35063	8.27218	8.75097	8.40469	8.30327	8.32218	8.25084	8.19055	8.03405	8.38542	8.25499	8.33757	8.30388	8.31363	8.39674	8.19354	8.05886	8.68038
7.50667	8.76409	8.34653	8.39714	8.3057	9.07622	8.4441	8.33352	8.38165	8.31107	8.22425	8.06837	8.44016	8.30582	8.39215	8.34578	8.34807	8.44798	8.25205	8.09164	8.98697
7.51333	8.81161	8.38768	8.47521	8.35881	9.54139	8.51958	8.37131	8.50215	8.42268	8.27867	8.12503	8.54462	8.39736	8.49584	8.42235	8.40413	8.54278	8.36062	8.15151	9.4083
7.52	8.87938	8.46453	8.6145	8.45351	10.1204	8.66014	8.43543	8.72004	8.62063	8.38177	8.23157	8.73044	8.5624	8.67808	8.56679	8.51338	8.7138	8.5506	8.26485	9.92616
7.52667	8.99428	8.60082	8.85029	8.61945	10.749	8.89947	8.55528	9.06185	8.93505	8.56232	8.42382	9.02818	8.83218	8.9717	8.80927	8.71333	8.99416	8.85238	8.46607	10.5039
7.53333	9.18956	8.82744	9.20578	8.89012	11.3548	9.25933	8.76346	9.5387	9.36517	8.8465	8.73174	9.45269	9.22733	9.39221	9.1781	9.04466	9.40213	9.27615	8.78416	11.0903
7.54	9.49847	9.16926	9.68657	9.2836	11.8879	9.73867	9.08898	10.1264	9.89247	9.2558	9.17217	9.98654	9.73478	9.91957	9.66627	9.50728	9.92533	9.80258	9.22904	11.6396
7.54667	9.945	9.62833	10.2578	9.78979	12.3247	10.3067	9.53927	10.7616	10.4727	9.77684	9.71935	10.5805	10.3155	10.5049	10.2382	10.0782	10.5215	10.3844	9.77866	12.1193
7.55333	10.5178	10.1825	10.8677	10.3687	12.6523	10.9096	10.0916	11.3735	11.0467	10.3653	10.3176	11.1729	10.9084	11.0884	10.8382	10.6993	11.1191	10.9609	10.376	12.5083
7.56	11.1761	10.7809	11.4569	10.9703	12.8721	11.4871	10.6985	11.9103	11.5633	10.9623	10.9074	11.7118	11.4548	11.6159	11.4051	11.298	11.6622	11.4771	10.9573	12.7941
7.56667	11.8582	11.3694	11.9817	11.5392	12.989	12.0005	11.2934	12.3451	11.9953	11.5104	11.4378	12.1604	11.9177	12.0549	11.8946	11.8208	12.1102	11.899	11.4716	12.9745
7.57333	12.5058	11.9068	12.4117	12.0346	13.013	12.4229	11.8284	12.6684	12.3316	11.9777	11.8763	12.5128	12.282	12.3901	12.2862	12.2403	12.452	12.218	11.8856	13.054
7.58	13.0628	12.3685	12.7321	12.4324	12.9581	12.7394	12.2753	12.8831	12.5692	12.347	12.2105	12.7644	12.5428	12.622	12.575	12.5468	12.6901	12.4365	12.1891	13.0468
7.58667	13.4892	12.74	12.9425	12.7248	12.8441	12.9527	12.6181	12.9931	12.7064	12.6173	12.4444	12.9172	12.7019	12.7584	12.7614	12.747	12.8306	12.5601	12.3896	12.9658
7.59333	13.7653	12.9976	13.0429	12.9106	12.6871	13.0638	12.8506	13.0112	12.7531	12.7859	12.5772	12.9768	12.7711	12.8018	12.8543	12.8483	12.8805	12.5966	12.4954	12.8293
7.6	13.8919	13.1301	13.0467	12.9939	12.4991	13.0818	12.9812	12.9505	12.7203	12.8598	12.6164	12.9558	12.7576	12.7693	12.8624	12.8625	12.8538	12.5605	12.5123	12.6527
7.60667	13.8845	13.1469	12.9701	12.9892	12.2914	13.0244	13.0132	12.8348	12.6237	12.8519	12.5772	12.8699	12.6812	12.6749	12.8021	12.805	12.7687	12.4719	12.462	12.4474
7.61333	13.7808	13.0707	12.835	12.9134	12.0732	12.9076	12.9661	12.6782	12.4815	12.7758	12.4769	12.7396	12.5568	12.5338	12.6895	12.6952	12.6399	12.3449	12.361	12.2263
7.62	13.6207	12.9258	12.6557	12.7819	11.8587	12.7458	12.8538	12.4907	12.3044	12.6512	12.3316	12.5748	12.395	12.3627	12.5406	12.5491	12.4813	12.1921	12.2256	12.0028
7.62667	13.4407	12.7339	12.4463	12.6089	11.6593	12.5549	12.6979	12.2791	12.1	12.4912	12.1552	12.3855	12.2091	12.1689	12.3635	12.3745	12.3023	12.0215	12.0683	11.7917
7.63333	13.2647	12.51	12.2212	12.4067	11.4852	12.3443	12.5096	12.0547	11.8803	12.305	11.9547	12.1793	12.0066	11.9631	12.1692	12.182	12.1085	11.8347	11.8939	11.6108
7.64	13.1066	12.2721	11.9927	12.191	11.3433	12.1238	12.2994	11.83	11.6545	12.0988	11.7419	11.9634	11.7966	11.7513	11.9617	11.9785	11.9029	11.6402	11.7056	11.4705
7.64667	12.9685	12.0387	11.7755	11.9722	11.2379	11.9086	12.0785	11.6208	11.434	11.8838	11.5237	11.7482	11.5859	11.5408	11.7507	11.7691	11.697	11.4426	11.5126	11.3693
7.65333	12.8401	11.8241	11.5826	11.7647	11.1647	11.709	11.8595	11.4397	11.2359	11.674	11.3122	11.548	11.3904	11.3436	11.5484	11.5663	11.5006	11.2517	11.3181	11.2962
7.66	12.7154	11.6411	11.423	11.5809	11.1132	11.537	11.6571	11.2947	11.0711	11.4784	11.1203	11.3717	11.2172	11.1685	11.3644	11.3787	11.3237	11.0773	11.1326	11.2364
7.66667	12.5833	11.4976	11.3019	11.4317	11.0719	11.4022	11.4825	11.1887	10.9442	11.308	10.9561	11.2282	11.0747	11.0233	11.2105	11.2158	11.1754	10.9288	10.9618	11.1794
7.67333	12.4359	11.3927	11.2143	11.3184	11.0316	11.3028	11.3424	11.1163	10.8541	11.1715	10.8289	11.118	10.9673	10.9115	11.0887	11.0834	11.0605	10.8123	10.8162	11.1172
7.68	12.2714	11.3201	11.1548	11.2401	10.9831	11.2332	11.2409	11.0713	10.7923	11.0729	10.7363	11.0412	10.8916	10.8359	11.0039	10.9855	10.9785	10.7273	10.6988	11.0422
7.68667	12.0867	11.2653	11.1111	11.1865	10.9253	11.1876	11.173	11.0403	10.75	11.0067	10.6767	10.9935	10.845	10.7873	10.9512	10.9197	10.9261	10.6717	10.6134	10.952
7.69333	11.8864	11.2183	11.0684	11.1476	10.8535	11.151	11.1299	11.0084	10.7156	10.9659	10.6383	10.9634	10.8156	10.7558	10.9209	10.8792	10.8941	10.6396	10.5602	10.852
7.7	11.678	11.1689	11.016	11.1108	10.7694	11.113	11.0978	10.9693	10.6755	10.9392	10.6123	10.9425	10.7922	10.734	10.9043	10.858	10.8751	10.6195	10.5296	10.7489
7.70667	11.4637	11.106	10.9513	11.0633	10.6798	11.0683	11.0636	10.9152	10.6271	10.9151	10.5873	10.9192	10.7673	10.7122	10.8869	10.8405	10.8578	10.6049	10.515	10.6438
7.71333	11.2561	11.0312	10.8713	11.0021	10.5881	11.0097	11.021	10.8472	10.5671	10.883	10.5548	10.8871	10.7323	10.6813	10.8601	10.8201	10.8324	10.589	10.5128	10.5436
7.72	11.0645	10.9431	10.7799	10.9294	10.5042	10.9351	10.9655	10.7717	10.4966	10.84	10.5104	10.8402	10.6854	10.6396	10.8261	10.7933	10.794	10.5647	10.5045	10.4557
7.72667	10.9032	10.8462	10.6843	10.8446	10.439	10.8537	10.8947	10.6902	10.4208	10.7844	10.4503	10.782	10.6294	10.589	10.7811	10.7558	10.7503	10.5316	10.4848	10.3819
7.73333	10.776	10.7502	10.5901	10.7548	10.402	10.769	10.8143	10.6124	10.3453	10.7208	10.3839	10.7189	10.5678	10.5314	10.7288	10.7098	10.7029	10.4908	10.4559	10.3212
7.74	10.6868	10.6599	10.5052	10.6669	10.3877	10.6898	10.7305	10.541	10.2748	10.6532	10.3162	10.6557	10.5074	10.4725	10.6719	10.6599	10.652	10.4465	10.4204	10.2748
7.74667	10.6354	10.5812	10.4335	10.5887	10.3888	10.6197	10.6525	10.4802	10.213	10.5893	10.2495	10.5968	10.453	10.4173	10.6199	10.6099	10.6031	10.4041	10.3818	10.2414
7.75333	10.6165	10.5174	10.371	10.5221	10.3913	10.5588	10.5818	10.429	10.1614	10.532	10.1904	10.5449	10.4053	10.3692	10.5694	10.5632	10.5608	10.367	10.3415	10.216
7.76	10.6223	10.4657	10.322	10.467	10.3803	10.5063	10.5221	10.3855	10.1169	10.4791	10.1418	10.4972	10.3639	10.3273	10.5228	10.5199	10.5194	10.3315	10.3004	10.1976
7.76667	10.6366	10.4252	10.2856	10.4245	10.3512	10.4643	10.4743	10.3508	10.0794	10.4326	10.0995	10.454	10.3251	10.2883	10.4803	10.4809	10.479	10.2973	10.2598	10.1802
7.77333	10.6513	10.3933	10.2588	10.3913	10.3063	10.4253	10.434	10.3239	10.0477	10.393	10.061	10.4128	10.2902	10.2515	10.4382	10.4418	10.4391	10.2638	10.2207	10.1641
7.78	10.6539	10.3689	10.2382	10.3652	10.249	10.3928	10.3994	10.2985	10.0203	10.3574	10.0279	10.3749	10.2584	10.2175	10.3991	10.4038	10.4008	10.2304	10.1777	10.1464
7.78667	10.6376	10.3465	10.2174	10.3439	10.1854	10.3629	10.3722	10.2711	9.99322	10.3222	9.99739	10.3395	10.2297	10.1828	10.3614	10.3682	10.3621	10.1944	10.1334	10.1214
7.79333	10.5978	10.3256	10.1972	10.3226	10.1211	10.3334	10.3475	10.2401	9.96379	10.2884	9.96816	10.3034	10.2004	10.1487	10.3239	10.3322	10.3234	10.16	10.0884	10.0897
7.8	10.5373	10.3027	10.1754	10.2998	10.0564	10.3001	10.3224	10.2072	9.93077	10.2534	9.93579	10.2662	10.1678	10.114	10.2856	10.2947	10.2852	10.1244	10.0457	10.0516
7.80667	10.4594	10.2733	10.1487	10.2724	9.99119	10.2651	10.2942	10.1691	9.89528	10.2182	9.90282	10.2289	10.1346	10.0786	10.2468	10.2546	10.2431	10.0861	10.0021	10.0077
7.81333	10.3733	10.2406	10.1175	10.2408	9.93055	10.2264	10.2641	10.128	9.86104	10.1804	9.86704	10.1909	10.0997	10.0401	10.2075	10.2177	10.2028	10.0486	9.95934	9.9609
7.82	10.2827	10.2034	10.0795	10.206	9.87403	10.1861	10.2283	10.0858	9.82502	10.1404	9.83025	10.1514	10.0635	10.0043	10.1666	10.1794	10.1609	10.0103	9.91893	9.9115
7.82667	10.1955	10.1624	10.0377	10.1672	9.8304	10.1441	10.1908	10.0419	9.78597	10.1007	9.7932	10.111	10.0273	9.96793	10.1262	10.142	10.1217	9.97443	9.87906	9.86599
7.83333	10.1142	10.1187	9.99301	10.1259	9.8027	10.1027	10.1502	9.99828	9.74786	10.0619	9.75489	10.0701	9.9909	9.9336	10.0862	10.1053	10.0852	9.94008	9.84163	9.82748
7.84	10.0441	10.082	9.94748	10.0827	9.7909	10.061	10.1087	9.95931	9.71108	10.0225	9.71887	10.0328	9.95861	9.90003	10.0484	10.0721	10.051	9.91164	9.81015	9.80188
7.84667	9.98762	10.0491	9.90809	10.0407	9.79302	10.0213	10.069	9.92692	9.68134	9.98683	9.68547	10.0005	9.93048	9.87149	10.0161	10.0444	10.0234	9.88763	9.78212	9.78804
7.85333	9.94442	10.0244	9.87607	10.005	9.81008	9.98966	10.0332	9.90583	9.65856	9.95599	9.65919	9.97467	9.90878	9.85146	9.99246	10.0215	10.0053	9.86873	9.76164	9.78734
7.86	9.91664	10.0103	9.85464	9.97787	9.83982	9.96914	10.0028	9.896	9.64672	9.93452	9.64144	9.95922	9.89507	9.84278	9.979	10.007	9.99607	9.8596	9.75047	9.80317
7.86667	9.90299	10.0083	9.84455	9.95989	9.88046	9.96028	9.98372	9.90297	9.64605	9.92233	9.63379	9.95737	9.89463	9.84299	9.97533	10.0036	9.99872	9.86115	9.74886	9.83224
7.87333	9.90474	10.0222	9.84759	9.95866	9.92116	9.96247	9.97816	9.92171	9.66147	9.92295	9.6371	9.96515	9.90521	9.85592	9.98242	10.0131	10.0112	9.87526	9.75914	9.86855
7.88	9.92217	10.0468	9.86271	9.97159	9.96255	9.9762	9.98441	9.95264	9.69452	9.93804	9.6525	9.98416	9.92847	9.87981	10.0015	10.0309	10.0364	9.89965	9.77799	9.90893
7.88667	9.94771	10.0802	9.88953	9.99633	10.0003	10.0013	10.0067	9.98981	9.73994	9.96345	9.67882	10.0124	9.96019	9.91332	10.0294	10.0577	10.0679	9.93132	9.80601	9.94911
7.89333	9.98145	10.1162	9.92558	10.031	10.0335	10.0354	10.0368	10.0286	9.78736	9.9955	9.71312	10.0476	9.99745	9.95037	10.0613	10.0906	10.1049	9.96713	9.83956	9.98771
7.9	10.0206	10.151	9.9661	10.0701	10.0581	10.0714	10.0769	10.0656	9.83321	10.0312	9.75088	10.0833	10.036	9.9876	10.0939	10.1249	10.1465	10.0053	9.87454	10.0197
7.90667	10.0628	10.1835	10.0051	10.1128	10.0739	10.1076	10.1179	10.0996	9.87499	10.0677	9.78782	10.1169	10.0723	10.0251	10.1268	10.1574	10.1837	10.0411	9.90839	10.0444
7.91333	10.1021	10.2116	10.0434	10.1534	10.0831	10.1414	10.1575	10.1279	9.90961	10.1011	9.82336	10.1475	10.1069	10.0598	10.1562	10.19	10.2154	10.0744	9.93785	10.0627
7.92	10.1385	10.2334	10.0754	10.1906	10.0836	10.1691	10.1924	10.1511	9.93805	10.1314	9.85474	10.173	10.1373	10.0885	10.1781	10.219	10.2418	10.1023	9.96558	10.0722
7.92667	10.1676	10.2473	10.1005	10.2195	10.0817	10.1922	10.222	10.1665	9.95759	10.1584	9.88205	10.1937	10.1612	10.1111	10.1967	10.2439	10.2615	10.1259	9.99077	10.0755
7.93333	10.1879	10.2536	10.1204	10.2394	10.0783	10.21	10.2451	10.1769	9.96721	10.1774	9.90446	10.2059	10.1788	10.1287	10.2096	10.2654	10.2731	10.1473	10.0108	10.0741
7.94	10.2	10.2535	10.132	10.2518	10.0751	10.2197	10.2612	10.1825	9.96897	10.1891	9.91879	10.2129	10.1918	10.1426	10.2154	10.2806	10.2794	10.1614	10.0257	10.0723
7.94667	10.207	10.2494	10.1395	10.2579	10.074	10.2225	10.2696	10.1835	9.96318	10.1952	9.92632	10.214	10.199	10.1501	10.2178	10.291	10.2794	10.1713	10.035	10.0693
7.95333	10.2088	10.2435	10.1444	10.2597	10.0748	10.221	10.2707	10.1824	9.9587	10.1966	9.93072	10.2145	10.2044	10.1555	10.2173	10.2969	10.2758	10.1796	10.0418	10.0669
7.96	10.209	10.2413	10.1493	10.2566	10.0819	10.2221	10.2702	10.1846	9.9534	10.1968	9.93265	10.2132	10.2081	10.1597	10.2171	10.3013	10.2732	10.1868	10.0485	10.0673
7.96667	10.2071	10.2405	10.1534	10.253	10.0947	10.2266	10.2708	10.1883	9.95094	10.1976	9.93361	10.2132	10.2111	10.1662	10.2194	10.3054	10.2719	10.1933	10.0625	10.0716
7.97333	10.2079	10.2421	10.1606	10.251	10.12	10.2309	10.2693	10.1955	9.95129	10.2001	9.93739	10.2156	10.2174	10.1754	10.2236	10.3106	10.2715	10.2008	10.0824	10.0787
7.98	10.2172	10.2483	10.1705	10.2528	10.1679	10.2386	10.2719	10.2061	9.95507	10.2047	9.94294	10.2203	10.2257	10.1925	10.2297	10.3167	10.2753	10.2113	10.102	10.0903
7.98667	10.2315	10.2606	10.1838	10.2606	10.2468	10.2494	10.2756	10.2185	9.96321	10.2141	9.95289	10.2278	10.2349	10.21	10.2391	10.3253	10.2823	10.2225	10.1213	10.1069
7.99333	10.2509	10.2769	10.1995	10.2705	10.3419	10.2623	10.2827	10.2316	9.97536	10.2248	9.96449	10.2386	10.2485	10.2311	10.2502	10.3353	10.2913	10.2356	10.1413	10.1247
8	10.273	10.2959	10.2169	10.2831	10.417	10.2755	10.2926	10.2469	9.98981	10.2373	9.97682	10.2499	10.2628	10.2526	10.2606	10.3471	10.2981	10.25	10.1599	10.1428
8.00667	10.2981	10.3175	10.2336	10.2944	10.4511	10.2902	10.3038	10.2636	10.0056	10.2511	9.9902	10.2587	10.2768	10.2711	10.2697	10.3587	10.3067	10.2639	10.1752	10.1594
8.01333	10.3232	10.3348	10.2503	10.3087	10.4472	10.2997	10.3164	10.2792	10.0193	10.2644	10.0034	10.268	10.2887	10.2891	10.2797	10.3715	10.3154	10.276	10.1835	10.1755
8.02	10.3476	10.3497	10.2645	10.3244	10.4177	10.3067	10.3307	10.2916	10.0326	10.2769	10.0175	10.2737	10.3005	10.3026	10.2884	10.382	10.3217	10.2865	10.1868	10.1856
8.02667	10.3666	10.3612	10.2752	10.34	10.3751	10.3099	10.3433	10.3012	10.045	10.286	10.0297	10.2777	10.3099	10.3088	10.2939	10.3896	10.326	10.2936	10.1863	10.1924
8.03333	10.38	10.3696	10.2837	10.3493	10.3281	10.3114	10.3539	10.3067	10.0554	10.2929	10.0374	10.2821	10.3166	10.3127	10.2992	10.3954	10.3283	10.2993	10.1824	10.1948
8.04	10.3862	10.3716	10.2874	10.3552	10.2817	10.3108	10.3597	10.3098	10.0609	10.296	10.0401	10.283	10.3188	10.3149	10.3008	10.4	10.3278	10.3021	10.1792	10.1925
8.04667	10.3845	10.3686	10.2844	10.3563	10.2396	10.3079	10.3654	10.311	10.0628	10.2965	10.0421	10.284	10.3196	10.3108	10.3006	10.4014	10.3267	10.3025	10.175	10.1863
8.05333	10.3791	10.3601	10.2798	10.3535	10.1992	10.3002	10.3653	10.307	10.0615	10.2942	10.0404	10.2792	10.318	10.3056	10.3	10.4006	10.3253	10.2995	10.1685	10.1777
8.06	10.3668	10.3495	10.2701	10.3469	10.1624	10.2888	10.361	10.2997	10.0574	10.2892	10.034	10.273	10.3124	10.2959	10.2976	10.3979	10.3207	10.2962	10.161	10.1651
8.06667	10.3498	10.3363	10.2577	10.336	10.1296	10.2773	10.3536	10.291	10.0503	10.2837	10.0249	10.2624	10.305	10.2868	10.2937	10.3929	10.3158	10.2917	10.1526	10.1496
8.07333	10.3314	10.3203	10.2446	10.3207	10.0995	10.2624	10.342	10.2785	10.0385	10.2737	10.0158	10.2492	10.2948	10.2781	10.2886	10.3853	10.3083	10.2843	10.1429	10.1323
8.08	10.3136	10.3026	10.2274	10.3052	10.0715	10.2471	10.3296	10.2657	10.0255	10.2595	10.0056	10.2377	10.2843	10.2655	10.2804	10.3751	10.2968	10.2767	10.1308	10.1151
8.08667	10.2973	10.2842	10.2078	10.2896	10.043	10.2291	10.3151	10.2504	10.0132	10.2448	9.99116	10.2236	10.2691	10.2523	10.2699	10.3631	10.2842	10.2668	10.1206	10.1008
8.09333	10.283	10.267	10.1903	10.2728	10.0168	10.2122	10.2969	10.235	9.99756	10.2262	9.97543	10.2058	10.2527	10.2382	10.2583	10.3484	10.2694	10.2528	10.1087	10.0843
8.1	10.2724	10.2494	10.174	10.2541	9.99311	10.1957	10.2785	10.218	9.98366	10.2068	9.95824	10.1866	10.2324	10.2205	10.2431	10.329	10.2551	10.2365	10.0925	10.0682
8.10667	10.2668	10.2292	10.1563	10.2328	9.96969	10.1779	10.259	10.1994	9.97005	10.1851	9.93961	10.1652	10.2116	10.2002	10.2261	10.3102	10.2343	10.2173	10.0749	10.0499
8.11333	10.2611	10.2071	10.1359	10.2118	9.94824	10.1582	10.2381	10.178	9.95233	10.1618	9.91757	10.1419	10.1888	10.1786	10.2061	10.2885	10.2104	10.1959	10.0538	10.0288
8.12	10.258	10.1851	10.1161	10.1892	9.92864	10.1362	10.2147	10.1547	9.93284	10.1348	9.89293	10.1169	10.1638	10.1574	10.1855	10.2648	10.1854	10.1694	10.0307	10.0063
8.12667	10.252	10.1619	10.0962	10.1628	9.90923	10.1147	10.1897	10.1302	9.91226	10.1073	9.86722	10.0909	10.139	10.1343	10.1614	10.2368	10.1591	10.1413	10.0039	9.98135
8.13333	10.2438	10.1368	10.0748	10.1351	9.89162	10.0907	10.1638	10.1054	9.89508	10.0772	9.84198	10.064	10.1111	10.1085	10.1373	10.2074	10.1325	10.1116	9.97605	9.95644
8.14	10.2325	10.1123	10.0499	10.1102	9.8723	10.0647	10.1378	10.0794	9.8778	10.0469	9.81425	10.0356	10.0821	10.0832	10.1087	10.1794	10.1052	10.0818	9.94804	9.93046
8.14667	10.2175	10.0869	10.0264	10.0836	9.85069	10.0393	10.109	10.0529	9.85864	10.0196	9.78719	10.0098	10.0544	10.0591	10.0815	10.1509	10.0784	10.0549	9.92215	9.90391
8.15333	10.1962	10.06	10.0018	10.057	9.82767	10.0147	10.08	10.0269	9.83661	9.99168	9.76044	9.98236	10.0272	10.0359	10.0549	10.1242	10.0584	10.0252	9.89513	9.87699
8.16	10.1692	10.0317	9.97493	10.0296	9.80214	9.98665	10.0521	9.99967	9.81389	9.96291	9.73413	9.95674	10.0024	10.0102	10.0312	10.0961	10.0356	9.99788	9.86921	9.84661
8.16667	10.1396	10.0014	9.94879	10.001	9.77291	9.96049	10.0271	9.97308	9.79122	9.93541	9.70659	9.92977	9.97607	9.98588	10.0055	10.0693	10.0099	9.97003	9.84359	9.81608
8.17333	10.1062	9.97036	9.91886	9.97123	9.74031	9.93336	9.99713	9.945	9.76455	9.9061	9.67876	9.90259	9.94943	9.95939	9.98005	10.0418	9.98107	9.94174	9.81615	9.78263
8.18	10.071	9.93962	9.88669	9.9405	9.70771	9.90407	9.96572	9.91325	9.735	9.87593	9.6482	9.8718	9.91958	9.93185	9.95158	10.0129	9.95132	9.91281	9.78893	9.74693
8.18667	10.0379	9.90503	9.85619	9.90837	9.6748	9.87328	9.93315	9.88107	9.7001	9.84259	9.61519	9.83762	9.88918	9.90183	9.92128	9.98204	9.91942	9.88191	9.759	9.71019
8.19333	10.0084	9.8673	9.82382	9.87494	9.64	9.83977	9.89981	9.84721	9.6621	9.80867	9.58353	9.80227	9.85737	9.87136	9.88941	9.9505	9.88281	9.84843	9.72683	9.67407
8.2	9.98085	9.82932	9.78994	9.84146	9.60289	9.80319	9.86518	9.81057	9.62189	9.77433	9.55019	9.76493	9.82303	9.83903	9.85477	9.91558	9.84352	9.81307	9.69356	9.63719
8.20667	9.95565	9.7907	9.75529	9.80446	9.56472	9.7671	9.83004	9.77125	9.58183	9.73791	9.51339	9.72492	9.7855	9.80433	9.81761	9.87702	9.80116	9.77704	9.65802	9.59897
8.21333	9.93079	9.75007	9.72025	9.76531	9.52603	9.73158	9.79176	9.73243	9.54091	9.69823	9.473	9.68264	9.74725	9.76518	9.78016	9.83542	9.75715	9.737	9.61986	9.55685
8.22	9.90568	9.70896	9.68282	9.72201	9.48742	9.69574	9.75219	9.69498	9.49778	9.65796	9.43171	9.63959	9.7082	9.72734	9.73942	9.79403	9.71175	9.69391	9.57979	9.51638
8.22667	9.87962	9.66864	9.64271	9.68004	9.44906	9.65485	9.71254	9.65467	9.45617	9.61663	9.38839	9.59559	9.66729	9.68769	9.69656	9.75275	9.66764	9.65064	9.53755	9.47529
8.23333	9.85177	9.6263	9.60125	9.63751	9.40773	9.61197	9.67079	9.61186	9.41345	9.57534	9.34439	9.55154	9.62422	9.64643	9.65368	9.70929	9.62302	9.60535	9.49542	9.43371
8.24	9.82386	9.58305	9.55875	9.59493	9.36478	9.56847	9.63004	9.56955	9.36965	9.53485	9.29964	9.50855	9.5822	9.60612	9.61107	9.6672	9.58025	9.56302	9.45306	9.39275
8.24667	9.7912	9.53987	9.51641	9.55277	9.32194	9.52278	9.5867	9.52793	9.32802	9.49371	9.25505	9.46573	9.54019	9.56605	9.5679	9.6265	9.53559	9.51925	9.41046	9.35117
8.25333	9.75759	9.49791	9.47322	9.51048	9.28104	9.47731	9.54462	9.4862	9.28617	9.45116	9.21139	9.42195	9.49905	9.52214	9.52584	9.58414	9.49229	9.47549	9.36805	9.30977
8.26	9.72206	9.45602	9.42982	9.46835	9.2396	9.43228	9.50318	9.44362	9.24438	9.4073	9.16892	9.37752	9.45723	9.47993	9.48332	9.5396	9.45072	9.43254	9.32595	9.26988
8.26667	9.68625	9.41304	9.3856	9.4228	9.19866	9.38706	9.46277	9.40284	9.2028	9.36516	9.12628	9.33562	9.41492	9.43947	9.44218	9.49686	9.4115	9.39155	9.28411	9.2307
8.27333	9.64714	9.37002	9.34263	9.37924	9.1584	9.34117	9.42159	9.36316	9.16209	9.32488	9.08359	9.29407	9.37056	9.39996	9.40252	9.45433	9.37146	9.35255	9.24104	9.19256
8.28	9.60495	9.32979	9.30125	9.33749	9.1202	9.29653	9.38001	9.32429	9.12278	9.28569	9.03949	9.25435	9.32935	9.35946	9.36456	9.41353	9.332	9.31361	9.20159	9.15473
8.28667	9.56607	9.2904	9.25886	9.29608	9.08106	9.25415	9.33861	9.28423	9.08522	9.24702	8.99718	9.21364	9.28954	9.32133	9.32544	9.37356	9.29283	9.2754	9.16386	9.11751
8.29333	9.52643	9.25092	9.21852	9.25583	9.04245	9.21281	9.30033	9.2453	9.04501	9.2073	8.95635	9.17651	9.24944	9.28139	9.28838	9.33619	9.25609	9.23787	9.12513	9.08155
8.3	9.48621	9.21034	9.17911	9.21846	9.00713	9.1751	9.26211	9.20659	9.0073	9.16846	8.91473	9.14132	9.21059	9.24296	9.25242	9.29593	9.21767	9.19984	9.08537	9.04774
8.30667	9.4478	9.17059	9.14033	9.18145	8.96802	9.13674	9.22378	9.16962	8.96938	9.13035	8.87475	9.10641	9.17277	9.20515	9.21467	9.2555	9.18093	9.16271	9.04635	9.01459
8.31333	9.41276	9.13308	9.10344	9.14299	8.93053	9.09868	9.1875	9.13229	8.9324	9.09248	8.83636	9.07067	9.13606	9.16915	9.17681	9.21678	9.14634	9.12473	9.0081	8.98139
8.32	9.38022	9.0956	9.06712	9.10653	8.89275	9.05964	9.15166	9.09403	8.89629	9.05619	8.79891	9.03637	9.09797	9.13311	9.1402	9.1777	9.1112	9.08649	8.97018	8.94729
8.32667	9.3454	9.05797	9.03046	9.07122	8.85747	9.02346	9.11545	9.05859	8.86119	9.02066	8.76074	9.00079	9.06058	9.09461	9.10378	9.13796	9.07674	9.04972	8.93304	8.9131
8.33333	9.31013	9.02143	8.99315	9.03625	8.8225	8.98659	9.07944	9.02178	8.8237	8.98227	8.72301	8.96575	9.02328	9.05741	9.06641	9.09837	9.04201	9.01365	8.89429	8.8799
8.34	9.27681	8.98373	8.95708	9.00036	8.78621	8.94862	9.04222	8.98438	8.78763	8.94442	8.68664	8.93092	8.9862	9.02061	9.02879	9.06106	9.00542	8.9771	8.85515	8.8489
8.34667	9.24248	8.94492	8.91871	8.96455	8.75099	8.91224	9.00536	8.94752	8.75186	8.91005	8.64935	8.89758	8.94961	8.98489	8.99204	9.02391	8.97086	8.94088	8.82012	8.81684
8.35333	9.21027	8.9072	8.88107	8.92809	8.71803	8.87739	8.96549	8.91066	8.71533	8.87504	8.61031	8.86284	8.91218	8.94883	8.95516	8.98427	8.93503	8.90283	8.78337	8.782
8.36	9.17728	8.86953	8.84393	8.89033	8.68416	8.84267	8.92796	8.87302	8.67937	8.83766	8.57321	8.82997	8.87601	8.91312	8.91622	8.94464	8.89961	8.8664	8.7465	8.7475
8.36667	9.14417	8.83091	8.80894	8.85622	8.65036	8.80655	8.89255	8.83636	8.6419	8.79934	8.53609	8.79575	8.83942	8.87557	8.87863	8.90744	8.86365	8.831	8.70969	8.71254
8.37333	9.10904	8.79343	8.77349	8.82294	8.61878	8.77035	8.85567	8.79985	8.60653	8.76301	8.49957	8.76168	8.80249	8.83968	8.84204	8.86945	8.82908	8.79395	8.67391	8.67874
8.38	9.07461	8.75777	8.73886	8.78827	8.58926	8.73463	8.82055	8.76242	8.57115	8.72551	8.46475	8.72913	8.76692	8.80395	8.80687	8.83171	8.79511	8.75796	8.63751	8.64236
8.38667	9.03992	8.72146	8.70262	8.75241	8.55913	8.70074	8.78373	8.7266	8.53726	8.69018	8.43007	8.69684	8.73062	8.76763	8.77001	8.79561	8.76054	8.72354	8.60296	8.60743
8.39333	9.0055	8.6844	8.66625	8.71747	8.53083	8.66754	8.74758	8.69212	8.50326	8.65574	8.39519	8.66381	8.69646	8.73264	8.73224	8.75819	8.727	8.6896	8.56903	8.5752
8.4	8.97087	8.64865	8.6319	8.68095	8.50525	8.63531	8.71186	8.65923	8.46852	8.62199	8.36012	8.63245	8.66249	8.69737	8.69753	8.7224	8.69108	8.65548	8.53404	8.54091
8.40667	8.93819	8.61339	8.59864	8.6482	8.48155	8.60394	8.67694	8.62675	8.43373	8.58844	8.325	8.60085	8.6273	8.66346	8.66383	8.68803	8.66014	8.62203	8.4984	8.50705
8.41333	8.90533	8.58081	8.56815	8.61617	8.46107	8.57341	8.64127	8.59653	8.40098	8.55416	8.29158	8.56901	8.59353	8.63037	8.63038	8.65477	8.63057	8.58975	8.46515	8.47516
8.42	8.87191	8.55043	8.53921	8.58385	8.44438	8.54755	8.60594	8.56756	8.37209	8.52024	8.26134	8.53959	8.56204	8.59917	8.59869	8.62355	8.60297	8.55894	8.43564	8.44344
8.42667	8.8403	8.5228	8.51113	8.55381	8.42905	8.52268	8.57656	8.54129	8.34452	8.48993	8.23216	8.51452	8.53412	8.57073	8.57093	8.59378	8.57856	8.52941	8.40767	8.41763
8.43333	8.80986	8.50021	8.48534	8.52785	8.41357	8.49786	8.54887	8.51913	8.32225	8.46387	8.20428	8.49098	8.50992	8.54372	8.54741	8.56854	8.55979	8.50208	8.38164	8.39397
8.44	8.7777	8.47859	8.46177	8.50591	8.39805	8.47731	8.52529	8.50029	8.3031	8.44142	8.18095	8.46948	8.4892	8.52132	8.52648	8.54852	8.54201	8.48122	8.35984	8.37137
8.44667	8.74807	8.46105	8.44447	8.4849	8.38396	8.4601	8.50711	8.48393	8.2844	8.4232	8.16143	8.44992	8.46993	8.50208	8.5077	8.53037	8.52579	8.46244	8.34351	8.35225
8.45333	8.71908	8.44307	8.42791	8.46726	8.36745	8.44328	8.48919	8.46513	8.26673	8.4062	8.14569	8.43236	8.45303	8.48551	8.48992	8.5142	8.50774	8.4441	8.32624	8.33434
8.46	8.69235	8.4242	8.41139	8.45136	8.35026	8.42666	8.47213	8.4459	8.25058	8.38955	8.12882	8.41513	8.4361	8.46777	8.47461	8.49547	8.48974	8.42756	8.31024	8.31794
8.46667	8.66632	8.40637	8.3962	8.43414	8.33079	8.40891	8.45538	8.42794	8.23564	8.37371	8.11378	8.39724	8.42074	8.45063	8.4575	8.47543	8.47145	8.41083	8.29045	8.30065
8.47333	8.64344	8.38849	8.37916	8.41933	8.31321	8.39068	8.43725	8.41172	8.21856	8.35518	8.09608	8.37846	8.40226	8.43296	8.43735	8.4575	8.4524	8.39184	8.272	8.28098
8.48	8.62165	8.36749	8.36177	8.40219	8.29284	8.3728	8.41569	8.39337	8.19791	8.33611	8.07747	8.35935	8.38414	8.41542	8.41707	8.43757	8.43081	8.37359	8.2517	8.26227
8.48667	8.60505	8.34693	8.34364	8.38427	8.27023	8.35161	8.39766	8.3736	8.17742	8.31586	8.05861	8.33991	8.36605	8.39331	8.39707	8.41629	8.41014	8.35273	8.23	8.24189
8.49333	8.59194	8.32623	8.32273	8.36569	8.24856	8.32922	8.37738	8.35417	8.15844	8.29631	8.03781	8.32001	8.34643	8.37435	8.37558	8.39635	8.38786	8.33286	8.20775	8.22086
8.5	8.57748	8.30418	8.30189	8.34352	8.22605	8.30737	8.3553	8.33038	8.13791	8.27725	8.01727	8.29715	8.32493	8.35454	8.35435	8.37689	8.36535	8.31296	8.18542	8.20007
8.50667	8.56211	8.28076	8.28106	8.32168	8.2014	8.28508	8.33433	8.30737	8.11473	8.25701	7.9957	8.27508	8.3031	8.33222	8.33287	8.35373	8.34109	8.29255	8.16145	8.1795
8.51333	8.54739	8.25705	8.25762	8.29919	8.17768	8.26206	8.31228	8.28415	8.09056	8.23479	7.97144	8.25216	8.27947	8.30918	8.30855	8.32891	8.31583	8.26917	8.13822	8.15657
8.52	8.53374	8.23319	8.23357	8.27592	8.15418	8.23853	8.28899	8.26046	8.06736	8.21273	7.9467	8.22837	8.2557	8.28399	8.28322	8.30392	8.29134	8.24691	8.11296	8.13303
8.52667	8.51613	8.20734	8.21043	8.24977	8.12905	8.21319	8.26632	8.23604	8.04171	8.19024	7.92203	8.20376	8.23456	8.2584	8.25837	8.28112	8.26744	8.22278	8.08726	8.11211
8.53333	8.49755	8.18105	8.18448	8.22397	8.10442	8.18832	8.24127	8.21217	8.01589	8.1676	7.89945	8.17995	8.21204	8.23488	8.23311	8.25678	8.24076	8.19777	8.06102	8.08866
8.54	8.47704	8.15647	8.15896	8.1997	8.07969	8.16095	8.21622	8.18681	7.98922	8.14493	7.87548	8.15392	8.18811	8.21206	8.20861	8.23203	8.21322	8.17275	8.0348	8.06469
8.54667	8.45487	8.13159	8.13369	8.17457	8.05733	8.13526	8.19154	8.159	7.96473	8.12149	7.84949	8.12932	8.16303	8.18748	8.18497	8.20635	8.1875	8.14987	8.00803	8.04167
8.55333	8.43246	8.10698	8.10734	8.14973	8.03479	8.11102	8.16492	8.13314	7.94229	8.0971	7.82515	8.10597	8.13956	8.16203	8.15942	8.18124	8.16337	8.12334	7.98247	8.01875
8.56	8.41114	8.08282	8.08334	8.12452	8.01288	8.08841	8.13981	8.10819	7.91651	8.0736	7.79909	8.08277	8.11405	8.13605	8.13573	8.15503	8.1385	8.09963	7.95644	7.9986
8.56667	8.38846	8.05808	8.05902	8.09998	7.99132	8.06397	8.11389	8.08433	7.89394	8.05136	7.77364	8.05979	8.08989	8.11094	8.11205	8.13184	8.11506	8.07697	7.9331	7.97798
8.57333	8.36579	8.03734	8.03651	8.0763	7.97036	8.04143	8.0888	8.06171	7.87346	8.02918	7.74977	8.03831	8.0659	8.08719	8.08997	8.10965	8.09249	8.05276	7.90929	7.96037
8.58	8.34195	8.01749	8.01693	8.05406	7.95137	8.02043	8.06549	8.04132	7.85227	8.00787	7.72832	8.0172	8.04419	8.06333	8.0678	8.0867	8.07144	8.0315	7.88659	7.94245
8.58667	8.32002	8.00018	7.99652	8.03165	7.93281	8.00149	8.04489	8.02323	7.83194	7.9877	7.7082	7.99658	8.02096	8.04095	8.04792	8.06643	8.05097	8.01033	7.86398	7.92642
8.59333	8.2992	7.98203	7.97819	8.01271	7.9136	7.98233	8.02501	8.00227	7.81364	7.96871	7.69021	7.97708	8.00047	8.02073	8.02759	8.04554	8.03255	7.98987	7.84414	7.90968
8.6	8.27875	7.9629	7.95944	7.99434	7.89636	7.96238	8.0038	7.98142	7.79558	7.9483	7.67057	7.95651	7.97961	8.00085	8.00839	8.02492	8.01473	7.97254	7.8238	7.89307
8.60667	8.25997	7.94441	7.94055	7.97608	7.87756	7.94503	7.98268	7.96286	7.77844	7.92888	7.65404	7.94067	7.96116	7.98249	7.98967	8.00663	7.99515	7.95375	7.80555	7.87758
8.61333	8.24269	7.92635	7.92267	7.95624	7.85844	7.92761	7.96268	7.94549	7.76063	7.91137	7.63707	7.92429	7.94566	7.96551	7.9694	7.98836	7.97695	7.93545	7.7889	7.8635
8.62	8.22745	7.90898	7.90666	7.93838	7.83953	7.9109	7.94448	7.92808	7.74279	7.89281	7.61833	7.90853	7.92906	7.94789	7.95028	7.97271	7.95874	7.91875	7.7714	7.84896
8.62667	8.21628	7.89206	7.89059	7.92184	7.82332	7.89452	7.92669	7.9108	7.72651	7.87543	7.60188	7.89143	7.91368	7.92921	7.93266	7.95486	7.94361	7.90266	7.75325	7.83458
8.63333	8.20506	7.87343	7.87457	7.90562	7.80835	7.87643	7.90807	7.89437	7.71042	7.85924	7.58645	7.87916	7.89675	7.91293	7.91615	7.93835	7.92756	7.88754	7.73825	7.82093
8.64	8.19146	7.85439	7.85669	7.8871	7.79051	7.86022	7.88979	7.87741	7.6928	7.84201	7.57065	7.86321	7.87932	7.89496	7.90106	7.92224	7.90996	7.8723	7.72217	7.80375
8.64667	8.17901	7.83732	7.83747	7.869	7.77497	7.84244	7.87295	7.8591	7.67412	7.82565	7.55229	7.84737	7.86142	7.87898	7.88422	7.90549	7.89303	7.85753	7.705	7.78911
8.65333	8.16795	7.82023	7.82046	7.8531	7.75993	7.82774	7.85607	7.84117	7.65652	7.80947	7.53505	7.83109	7.84404	7.86223	7.86795	7.89094	7.87824	7.84171	7.688	7.77386
8.66	8.15414	7.80256	7.80338	7.83607	7.74632	7.81417	7.83714	7.8241	7.63994	7.79194	7.52008	7.81478	7.82981	7.84673	7.85156	7.87547	7.86177	7.82556	7.67053	7.76119
8.66667	8.13873	7.78512	7.78886	7.81904	7.73286	7.79924	7.82202	7.80755	7.62523	7.77666	7.50514	7.80025	7.81461	7.83068	7.8355	7.85938	7.84548	7.80859	7.65498	7.74575
8.67333	8.12267	7.76766	7.77474	7.80155	7.71973	7.78376	7.80676	7.79134	7.61021	7.76209	7.48943	7.78464	7.79695	7.81507	7.82002	7.84234	7.83033	7.79153	7.63799	7.72883
8.68	8.10519	7.74917	7.75794	7.78711	7.70543	7.76829	7.79113	7.77691	7.5936	7.74493	7.47639	7.76808	7.78139	7.80094	7.80532	7.82667	7.81313	7.77515	7.62352	7.71436
8.68667	8.08815	7.7321	7.7417	7.77123	7.69093	7.75294	7.77451	7.7621	7.5777	7.72951	7.46346	7.75287	7.76592	7.78514	7.78952	7.81197	7.79782	7.75884	7.60854	7.70049
8.69333	8.06986	7.7169	7.7264	7.7541	7.67886	7.73844	7.75954	7.74805	7.56267	7.71436	7.44867	7.73797	7.75064	7.76988	7.77505	7.7964	7.78211	7.74154	7.59421	7.68699
8.7	8.0513	7.70305	7.71111	7.73908	7.6669	7.72571	7.7436	7.73428	7.54775	7.69807	7.43265	7.72438	7.73545	7.75445	7.75959	7.78157	7.76799	7.72765	7.57865	7.67101
8.70667	8.03322	7.68804	7.69698	7.72472	7.6535	7.71112	7.72841	7.71909	7.53412	7.68279	7.4188	7.71055	7.71977	7.74055	7.7456	7.76953	7.75307	7.71407	7.5649	7.65785
8.71333	8.01642	7.67443	7.68255	7.71123	7.64074	7.69777	7.71483	7.70592	7.51947	7.66891	7.40291	7.6969	7.70604	7.72749	7.73166	7.75585	7.73844	7.69923	7.54862	7.64662
8.72	7.99883	7.66258	7.66902	7.69702	7.63042	7.685	7.70096	7.693	7.50488	7.65617	7.39119	7.68294	7.69134	7.71309	7.71728	7.74037	7.72336	7.68335	7.53547	7.63414
8.72667	7.9821	7.6505	7.65623	7.6821	7.6186	7.67229	7.68675	7.68149	7.49104	7.64375	7.37727	7.66994	7.67817	7.69819	7.70514	7.7265	7.70905	7.66971	7.5216	7.62198
8.73333	7.96593	7.63706	7.6437	7.66935	7.60618	7.66078	7.6756	7.66986	7.47788	7.62935	7.36489	7.65654	7.66546	7.68615	7.69236	7.7136	7.69678	7.65665	7.50893	7.6113
8.74	7.94955	7.62315	7.63112	7.65654	7.59502	7.64881	7.66438	7.65792	7.46518	7.61521	7.35153	7.64434	7.65359	7.67379	7.67992	7.70261	7.68611	7.6421	7.49611	7.6005
8.74667	7.9347	7.61033	7.61728	7.64431	7.58482	7.63678	7.65234	7.64687	7.45189	7.60407	7.33841	7.63277	7.64235	7.66052	7.66707	7.69205	7.67406	7.62947	7.4841	7.58971
8.75333	7.92042	7.59848	7.6073	7.63389	7.57531	7.62788	7.64003	7.63422	7.44134	7.5919	7.32711	7.62067	7.63198	7.64949	7.6545	7.68147	7.66168	7.61638	7.4713	7.57743
8.76	7.90524	7.58765	7.59573	7.62184	7.56585	7.6186	7.62889	7.62328	7.43048	7.57962	7.31632	7.61001	7.62045	7.6373	7.64288	7.67091	7.64962	7.60531	7.4594	7.56745
8.76667	7.88838	7.57766	7.58418	7.61142	7.55543	7.60632	7.61885	7.61271	7.41973	7.56852	7.30627	7.59958	7.60937	7.62472	7.63204	7.66038	7.63651	7.59429	7.44716	7.55817
8.77333	7.87279	7.5699	7.57471	7.60213	7.54383	7.59416	7.60764	7.60338	7.40729	7.55852	7.29537	7.59042	7.59778	7.61375	7.62214	7.65088	7.62636	7.58279	7.43635	7.54874
8.78	7.85842	7.55973	7.56589	7.59149	7.53425	7.58376	7.5968	7.59485	7.39738	7.54723	7.28329	7.57869	7.58626	7.60248	7.61303	7.64193	7.61624	7.5705	7.42573	7.54026
8.78667	7.84501	7.55167	7.55537	7.58066	7.52394	7.57415	7.58673	7.58549	7.38762	7.53557	7.27389	7.56739	7.57498	7.59177	7.60281	7.63263	7.60612	7.56084	7.41714	7.53069
8.79333	7.8303	7.54246	7.54653	7.56989	7.51456	7.56543	7.57724	7.5754	7.37812	7.52464	7.265	7.55625	7.56473	7.5834	7.59503	7.62224	7.59606	7.55146	7.40618	7.5212
8.8	7.81528	7.53346	7.53737	7.55934	7.50415	7.55637	7.56649	7.56535	7.36892	7.51504	7.25652	7.54524	7.55537	7.57267	7.58554	7.6127	7.58908	7.5427	7.39696	7.51117
8.80667	7.80043	7.52432	7.52885	7.55002	7.49476	7.54777	7.55844	7.5552	7.35921	7.50596	7.24872	7.53422	7.54687	7.56232	7.57659	7.60551	7.57934	7.53261	7.38847	7.50369
8.81333	7.78545	7.51452	7.51996	7.54198	7.48556	7.53775	7.54903	7.54631	7.35154	7.49594	7.23935	7.52676	7.53716	7.55171	7.56822	7.5982	7.57114	7.52189	7.37859	7.49578
8.82	7.77186	7.50647	7.51062	7.53431	7.4756	7.52934	7.53958	7.53795	7.34225	7.48761	7.23043	7.51849	7.52762	7.54182	7.55934	7.59032	7.56196	7.51382	7.3693	7.4877
8.82667	7.75926	7.49836	7.50117	7.52659	7.46551	7.52062	7.53129	7.5285	7.33265	7.47749	7.22248	7.50869	7.51848	7.53384	7.5512	7.58425	7.55429	7.50562	7.36149	7.47886
8.83333	7.74419	7.49082	7.49181	7.51672	7.45558	7.5128	7.52398	7.52111	7.32427	7.46913	7.21409	7.4993	7.50941	7.52571	7.54353	7.57523	7.54516	7.49677	7.35264	7.47068
8.84	7.73126	7.48375	7.48383	7.50827	7.44906	7.50316	7.51701	7.51396	7.31735	7.46197	7.20657	7.48951	7.50166	7.51768	7.53484	7.56566	7.53687	7.48908	7.34282	7.46318
8.84667	7.72012	7.47697	7.47503	7.50202	7.44103	7.49389	7.50843	7.50613	7.31046	7.45254	7.19855	7.48126	7.4936	7.51117	7.52592	7.55775	7.52953	7.48007	7.33422	7.45782
8.85333	7.70801	7.47035	7.46666	7.49502	7.43382	7.48788	7.5007	7.49728	7.30328	7.44295	7.18918	7.47277	7.48804	7.50238	7.51655	7.54974	7.52185	7.47104	7.32653	7.45135
8.86	7.6979	7.46486	7.45906	7.48717	7.42598	7.4816	7.49212	7.49106	7.29557	7.43562	7.18019	7.46625	7.47956	7.49393	7.50971	7.54243	7.51608	7.46388	7.3179	7.44534
8.86667	7.68446	7.45909	7.45328	7.47991	7.4186	7.47508	7.48226	7.48332	7.2874	7.42924	7.17254	7.45817	7.47125	7.48601	7.50195	7.53529	7.50978	7.45596	7.31071	7.43607
8.87333	7.67333	7.45277	7.44767	7.47417	7.41184	7.46773	7.47396	7.47511	7.28057	7.42154	7.16526	7.45238	7.4645	7.47865	7.49551	7.52855	7.50579	7.44719	7.30443	7.4299
8.88	7.66325	7.44627	7.44171	7.46817	7.40619	7.46007	7.4682	7.46848	7.27499	7.41303	7.16061	7.44663	7.45699	7.47117	7.48998	7.52207	7.49984	7.4409	7.29775	7.42393
8.88667	7.65464	7.44016	7.43495	7.46086	7.40101	7.45319	7.46139	7.46322	7.26755	7.40491	7.15662	7.44157	7.44987	7.46442	7.48427	7.51611	7.49426	7.43357	7.29066	7.41626
8.89333	7.64526	7.43139	7.42733	7.45353	7.39606	7.44659	7.45509	7.45634	7.26004	7.39663	7.15002	7.43506	7.44232	7.45795	7.48066	7.51043	7.48816	7.42596	7.28557	7.41101
8.9	7.63582	7.42589	7.42108	7.44805	7.39076	7.44221	7.44871	7.45097	7.25275	7.38897	7.1453	7.42884	7.43513	7.44937	7.47439	7.50296	7.47993	7.41994	7.27871	7.40518
8.90667	7.62679	7.41982	7.41385	7.44523	7.38642	7.43564	7.44265	7.44466	7.24515	7.38254	7.13796	7.42318	7.42799	7.4432	7.46691	7.49609	7.47125	7.41327	7.27185	7.40069
8.91333	7.61799	7.41177	7.40778	7.43928	7.38048	7.42762	7.437	7.43871	7.23917	7.37666	7.1318	7.41607	7.42372	7.43806	7.46101	7.49037	7.46429	7.40736	7.2665	7.39483
8.92	7.60978	7.40677	7.40421	7.43183	7.37607	7.421	7.43134	7.43292	7.23432	7.3705	7.12577	7.4084	7.41883	7.43152	7.45489	7.48532	7.45798	7.39966	7.26128	7.38847
8.92667	7.6012	7.40104	7.3988	7.42462	7.37299	7.41368	7.42553	7.42781	7.22741	7.36549	7.12051	7.40065	7.41114	7.42504	7.44894	7.47863	7.45258	7.39256	7.25416	7.38215
8.93333	7.59184	7.39341	7.39313	7.4188	7.36939	7.40762	7.41984	7.42191	7.21991	7.35924	7.11449	7.39626	7.40658	7.42035	7.44289	7.47333	7.44554	7.38769	7.24897	7.37549
8.94	7.58319	7.38717	7.38825	7.41282	7.36342	7.40097	7.41032	7.41642	7.2137	7.35359	7.10766	7.38916	7.40212	7.41417	7.43783	7.4651	7.43879	7.38172	7.24513	7.36917
8.94667	7.57778	7.38085	7.38139	7.40724	7.35895	7.3955	7.40471	7.4112	7.20855	7.34688	7.10266	7.3815	7.39657	7.40669	7.43378	7.45803	7.43423	7.37598	7.23919	7.36419
8.95333	7.57041	7.37539	7.37492	7.40196	7.3557	7.39077	7.39806	7.40574	7.20344	7.34009	7.0959	7.37567	7.39023	7.39999	7.42694	7.45233	7.42841	7.36922	7.23331	7.35965
8.96	7.56378	7.37017	7.37068	7.39781	7.3521	7.38683	7.39329	7.4001	7.19657	7.33343	7.09013	7.37021	7.38454	7.39543	7.41962	7.44705	7.42348	7.36274	7.22723	7.35153
8.96667	7.55649	7.36492	7.36533	7.39252	7.34804	7.38245	7.38789	7.39586	7.18981	7.32886	7.08277	7.36521	7.37788	7.39133	7.41531	7.43946	7.41582	7.35755	7.22196	7.3444
8.97333	7.54891	7.36053	7.35805	7.38595	7.34436	7.37682	7.38451	7.39151	7.18303	7.3223	7.077	7.35977	7.37273	7.38461	7.41135	7.43164	7.40904	7.35379	7.21618	7.33803
8.98	7.54254	7.35424	7.35283	7.38141	7.33887	7.36998	7.37996	7.38739	7.17872	7.31753	7.07284	7.35336	7.36729	7.38113	7.4074	7.42628	7.40368	7.35	7.21032	7.33093
8.98667	7.5359	7.34888	7.34848	7.37658	7.33558	7.3646	7.37391	7.38183	7.17377	7.31268	7.06704	7.34841	7.36333	7.37776	7.40396	7.42283	7.39925	7.34295	7.20462	7.32536
8.99333	7.52863	7.34434	7.34303	7.37132	7.33251	7.35837	7.36787	7.37699	7.16811	7.30905	7.06277	7.34253	7.35962	7.37297	7.39679	7.41934	7.39372	7.33728	7.20011	7.3203
9	7.52034	7.34072	7.33692	7.36409	7.32805	7.35388	7.36254	7.37314	7.16068	7.30446	7.05801	7.3381	7.35432	7.36871	7.38939	7.41483	7.38875	7.33056	7.19722	7.31696
9.00667	7.51265	7.33799	7.33208	7.35898	7.32236	7.34857	7.35771	7.37038	7.15414	7.30026	7.05522	7.33439	7.35004	7.36379	7.38471	7.40908	7.38388	7.32672	7.19153	7.31145
9.01333	7.5059	7.33311	7.3275	7.35377	7.31662	7.34468	7.3525	7.36601	7.14823	7.29615	7.04987	7.32972	7.34504	7.35833	7.37945	7.40281	7.38101	7.32181	7.18844	7.30507
9.02	7.50026	7.32699	7.32288	7.34823	7.31392	7.33795	7.3487	7.36107	7.14424	7.29175	7.04314	7.32491	7.3409	7.3543	7.3742	7.39745	7.37649	7.31655	7.18441	7.30089
9.02667	7.49363	7.32408	7.31789	7.34376	7.30721	7.33312	7.34417	7.35613	7.13879	7.28736	7.03836	7.31933	7.33514	7.34917	7.37018	7.39318	7.37065	7.31274	7.18035	7.29542
9.03333	7.48715	7.32041	7.31327	7.34148	7.30225	7.32797	7.33976	7.35202	7.13416	7.28341	7.03475	7.31721	7.33086	7.34449	7.366	7.38874	7.36476	7.3091	7.17594	7.289
9.04	7.47988	7.31594	7.3083	7.33639	7.29783	7.3236	7.33486	7.34749	7.13056	7.27763	7.03052	7.31362	7.32694	7.34103	7.36134	7.38647	7.35983	7.30504	7.1711	7.28466
9.04667	7.47244	7.31256	7.30487	7.33164	7.29419	7.31884	7.3311	7.34359	7.12702	7.27252	7.02686	7.30843	7.32124	7.33772	7.35832	7.38313	7.35563	7.30089	7.16808	7.28113
9.05333	7.4675	7.30945	7.30082	7.32706	7.28888	7.31553	7.3298	7.34187	7.12277	7.2687	7.02307	7.3041	7.31703	7.33307	7.35551	7.37998	7.35086	7.29646	7.16488	7.27589
9.06	7.46054	7.30519	7.29646	7.32234	7.28132	7.31182	7.3258	7.34015	7.11938	7.26377	7.01907	7.30089	7.31228	7.32892	7.35067	7.37324	7.34933	7.29227	7.16292	7.26982
9.06667	7.45482	7.30391	7.29315	7.31769	7.27809	7.30827	7.31982	7.33548	7.11563	7.25834	7.01528	7.29606	7.30911	7.32602	7.34593	7.36819	7.34494	7.28844	7.15892	7.26511
9.07333	7.45007	7.30243	7.28919	7.31471	7.27461	7.30639	7.31703	7.33229	7.11116	7.25595	7.00955	7.29308	7.3045	7.32188	7.34253	7.36519	7.34097	7.28517	7.15638	7.26093
9.08	7.44562	7.30034	7.28445	7.312	7.27147	7.30195	7.31409	7.33068	7.10806	7.25458	7.00636	7.28918	7.30124	7.31857	7.3389	7.3621	7.3367	7.27978	7.15268	7.25773
9.08667	7.43955	7.29867	7.28003	7.31093	7.26769	7.2982	7.31244	7.32591	7.10444	7.25219	7.00481	7.28528	7.29724	7.3161	7.3339	7.35742	7.33369	7.27554	7.14928	7.25475
9.09333	7.4331	7.29525	7.27577	7.30759	7.26248	7.29523	7.30865	7.32216	7.09934	7.24928	7.00124	7.2809	7.29359	7.31052	7.33318	7.35395	7.33137	7.27147	7.14574	7.24943
9.1	7.42691	7.29142	7.27201	7.3032	7.25758	7.29167	7.30602	7.3174	7.09419	7.24697	6.9991	7.27867	7.29215	7.30766	7.33019	7.35028	7.32808	7.26757	7.14164	7.24575
9.10667	7.42067	7.28955	7.26827	7.29988	7.25449	7.28979	7.30196	7.31372	7.09291	7.2437	6.99602	7.27678	7.28868	7.30561	7.32549	7.3454	7.32441	7.26319	7.13722	7.24366
9.11333	7.41518	7.28635	7.26549	7.29499	7.25201	7.28644	7.29695	7.31054	7.09008	7.24099	6.99143	7.27411	7.2863	7.30278	7.32264	7.34407	7.322	7.25985	7.13311	7.23948
9.12	7.41126	7.28285	7.2623	7.29116	7.24898	7.28358	7.29311	7.30689	7.08718	7.2382	6.98657	7.27159	7.28086	7.2977	7.32051	7.34203	7.31848	7.2562	7.12936	7.2361
9.12667	7.40563	7.28112	7.25963	7.28953	7.24503	7.28011	7.28951	7.30545	7.08394	7.23438	6.98333	7.26775	7.27672	7.29428	7.31871	7.33999	7.31487	7.25272	7.12582	7.23279
9.13333	7.40029	7.27974	7.25553	7.28746	7.2416	7.27626	7.28475	7.30429	7.08079	7.23199	6.97907	7.26509	7.27353	7.29	7.31522	7.33612	7.31251	7.24933	7.12504	7.22957
9.14	7.3956	7.27747	7.25281	7.28314	7.23956	7.2744	7.28302	7.30268	7.08051	7.22918	6.97648	7.26198	7.27216	7.28871	7.31064	7.33187	7.30962	7.24692	7.12201	7.22543
9.14667	7.39142	7.27361	7.25033	7.27919	7.23811	7.27203	7.27955	7.30068	7.07636	7.22502	6.9751	7.25733	7.26863	7.28622	7.30666	7.32838	7.30613	7.24458	7.11835	7.22136
9.15333	7.38696	7.26955	7.24964	7.27627	7.2362	7.26709	7.27619	7.29587	7.0728	7.22151	6.97257	7.25388	7.2667	7.2839	7.30364	7.32456	7.30405	7.24274	7.11719	7.21616
9.16	7.38415	7.26673	7.24663	7.27327	7.2346	7.26613	7.27386	7.29226	7.06979	7.22015	6.96855	7.24938	7.26213	7.28051	7.30036	7.32278	7.3001	7.23877	7.11615	7.21108
9.16667	7.38098	7.26407	7.24373	7.27096	7.23208	7.26245	7.26943	7.28864	7.06634	7.21693	6.96471	7.24712	7.25923	7.27832	7.29711	7.31787	7.29611	7.23384	7.1128	7.20901
9.17333	7.37794	7.26232	7.24067	7.26759	7.22989	7.25859	7.26599	7.2859	7.06534	7.21189	6.96205	7.24253	7.25785	7.27705	7.29286	7.31428	7.2934	7.22915	7.10905	7.20613
9.18	7.37483	7.26069	7.23803	7.26443	7.22729	7.25459	7.26191	7.28231	7.06208	7.20903	6.96097	7.23812	7.25503	7.27431	7.28793	7.31056	7.29035	7.22413	7.10497	7.20293
9.18667	7.37077	7.2591	7.23343	7.26189	7.22356	7.25267	7.25928	7.27865	7.05971	7.20795	6.95757	7.23571	7.25337	7.27341	7.28514	7.30775	7.28747	7.22073	7.10176	7.19978
9.19333	7.36552	7.25686	7.23163	7.25909	7.22224	7.25001	7.25796	7.27522	7.05737	7.20492	6.95517	7.23442	7.25035	7.27326	7.28283	7.30463	7.28412	7.21761	7.1009	7.19529
9.2	7.35936	7.25398	7.22806	7.25661	7.21993	7.24727	7.25535	7.27259	7.05377	7.2019	6.95117	7.23228	7.2484	7.27109	7.2807	7.30066	7.28061	7.21553	7.10036	7.19032
9.20667	7.3559	7.24913	7.2229	7.2552	7.21985	7.24338	7.25242	7.2691	7.04913	7.19909	6.94588	7.22888	7.24552	7.26794	7.27784	7.29866	7.27835	7.21444	7.09769	7.18577
9.21333	7.35176	7.24591	7.22044	7.25257	7.21973	7.24079	7.2493	7.26804	7.04506	7.1965	6.94232	7.22627	7.24229	7.26435	7.27375	7.29639	7.27744	7.21203	7.09485	7.18348
9.22	7.3494	7.24258	7.21778	7.25038	7.2196	7.23942	7.24585	7.26658	7.04188	7.19212	6.94038	7.22538	7.24001	7.26135	7.27063	7.29374	7.27525	7.20809	7.09056	7.18083
9.22667	7.3446	7.23828	7.21537	7.24558	7.21851	7.23751	7.24204	7.26341	7.03914	7.18913	6.93961	7.22291	7.23636	7.25927	7.26943	7.29098	7.27241	7.20374	7.08808	7.1786
9.23333	7.34059	7.23481	7.21425	7.24163	7.21664	7.23476	7.23818	7.26074	7.03638	7.18763	6.93757	7.22046	7.233	7.25673	7.26706	7.28741	7.2687	7.20119	7.08396	7.17516
9.24	7.33577	7.23178	7.21177	7.23808	7.21652	7.23153	7.23495	7.25897	7.03366	7.18338	6.93537	7.2173	7.2303	7.25388	7.26211	7.28553	7.26514	7.19905	7.08331	7.17296
9.24667	7.33133	7.22922	7.20723	7.23526	7.21477	7.22875	7.2314	7.2548	7.03056	7.1793	6.93423	7.21306	7.2263	7.25159	7.2602	7.2836	7.26348	7.19604	7.08121	7.17073
9.25333	7.32907	7.22734	7.20464	7.23314	7.21446	7.22593	7.23071	7.25076	7.02609	7.17773	6.93331	7.20875	7.2236	7.24801	7.25939	7.28207	7.26171	7.19466	7.07884	7.1672
9.26	7.32863	7.22521	7.20137	7.23146	7.21409	7.22436	7.23036	7.24718	7.02348	7.17581	6.92841	7.20553	7.22126	7.24617	7.25713	7.27854	7.26003	7.19189	7.07775	7.16466
9.26667	7.32491	7.22326	7.19857	7.22976	7.21398	7.222	7.22849	7.24438	7.02208	7.17245	6.92514	7.2037	7.21872	7.24457	7.25177	7.27603	7.25769	7.18779	7.07531	7.16103
9.27333	7.31914	7.21993	7.19576	7.22696	7.21227	7.22009	7.22456	7.24269	7.01989	7.16993	6.92239	7.20213	7.21775	7.24539	7.24844	7.27295	7.2547	7.18393	7.07397	7.15677
9.28	7.31475	7.21905	7.19496	7.22445	7.20968	7.21594	7.22073	7.24044	7.01814	7.16655	6.91989	7.20081	7.21548	7.24322	7.24648	7.27222	7.25314	7.18036	7.07094	7.157
9.28667	7.31046	7.21434	7.19339	7.22308	7.20769	7.21439	7.21667	7.23895	7.01637	7.16407	6.91709	7.19762	7.21329	7.24199	7.24589	7.27148	7.25174	7.17685	7.06832	7.15661
9.29333	7.30597	7.21091	7.19068	7.22029	7.20456	7.2141	7.21391	7.23601	7.01401	7.16149	6.91523	7.19472	7.21115	7.24027	7.24314	7.26842	7.24943	7.17429	7.06655	7.15325
9.3	7.30554	7.20642	7.18822	7.22002	7.20323	7.21127	7.21174	7.23535	7.01076	7.16026	6.91375	7.19179	7.20926	7.2379	7.23972	7.26494	7.24777	7.17203	7.06382	7.14846
9.30667	7.30532	7.20336	7.18645	7.21628	7.20242	7.20874	7.21017	7.23369	7.00755	7.1603	6.91201	7.18962	7.20552	7.23639	7.23528	7.26248	7.24436	7.17056	7.05904	7.14607
9.31333	7.3007	7.20029	7.18473	7.21469	7.20031	7.2049	7.20882	7.23026	7.00558	7.15717	6.90808	7.18693	7.20477	7.23341	7.23415	7.26119	7.24055	7.16988	7.05865	7.14465
9.32	7.29629	7.1983	7.18234	7.21108	7.19772	7.20385	7.20761	7.22751	7.00489	7.15401	6.90484	7.18475	7.20282	7.22933	7.23383	7.25988	7.2375	7.16597	7.0572	7.14263
9.32667	7.29054	7.19584	7.17954	7.20784	7.19531	7.20289	7.20511	7.2267	7.00155	7.15198	6.90301	7.18219	7.20051	7.22832	7.23316	7.25803	7.23463	7.16656	7.05589	7.141
9.33333	7.28619	7.19302	7.17696	7.20719	7.19294	7.20269	7.20278	7.22629	7.00115	7.1509	6.90082	7.18086	7.19915	7.22817	7.23029	7.25607	7.23204	7.16484	7.05494	7.13881
9.34	7.28386	7.19123	7.17467	7.2047	7.19138	7.20027	7.20131	7.22485	6.99959	7.14852	6.90119	7.17973	7.19763	7.22717	7.22736	7.25289	7.23089	7.16287	7.0531	7.13664
9.34667	7.28103	7.19094	7.17225	7.20135	7.19075	7.19838	7.19903	7.22116	6.99719	7.14647	6.89927	7.17783	7.19344	7.22436	7.22455	7.25214	7.23096	7.16123	7.05295	7.13464
9.35333	7.27629	7.189	7.1703	7.19921	7.19087	7.19657	7.19865	7.21789	6.99592	7.14468	6.8968	7.17507	7.19215	7.22158	7.22353	7.25142	7.22978	7.16095	7.05146	7.13349
9.36	7.27403	7.18715	7.1706	7.19553	7.18871	7.19552	7.19857	7.21553	6.99484	7.14395	6.89283	7.17374	7.18934	7.21949	7.22337	7.24907	7.22829	7.15941	7.04903	7.13156
9.36667	7.27221	7.18645	7.1697	7.19475	7.18645	7.1937	7.19692	7.21386	6.99245	7.14382	6.89159	7.17183	7.18788	7.21827	7.22248	7.24692	7.22615	7.15672	7.04724	7.13011
9.37333	7.27026	7.18644	7.16877	7.19286	7.18302	7.19339	7.19496	7.2124	6.99087	7.14278	6.89321	7.17103	7.18517	7.21758	7.21884	7.24518	7.22503	7.15471	7.04417	7.12898
9.38	7.26666	7.18587	7.16827	7.19254	7.18334	7.19136	7.1914	7.21144	6.99105	7.13986	6.89451	7.1689	7.18622	7.2153	7.21823	7.24258	7.22519	7.15306	7.042	7.12904
9.38667	7.26367	7.18494	7.1647	7.19261	7.18071	7.18976	7.19161	7.20875	6.99181	7.13702	6.89454	7.16789	7.18525	7.21262	7.21803	7.24026	7.22504	7.15354	7.04233	7.12896
9.39333	7.25968	7.18315	7.16447	7.19171	7.17974	7.18965	7.19106	7.20885	6.99123	7.13688	6.89374	7.16635	7.18479	7.21075	7.21875	7.24024	7.22716	7.15488	7.04203	7.12888
9.4	7.25662	7.1827	7.16553	7.19209	7.1801	7.19026	7.18961	7.20811	6.98961	7.13682	6.89299	7.16638	7.18366	7.2113	7.21647	7.2406	7.22871	7.15465	7.04189	7.1274
9.40667	7.25272	7.18145	7.16538	7.19092	7.17841	7.18988	7.1883	7.20836	6.99021	7.1362	6.89271	7.16797	7.18441	7.21216	7.21546	7.23992	7.22927	7.15361	7.04226	7.12689
9.41333	7.24907	7.18022	7.16392	7.19019	7.17915	7.18998	7.18992	7.2074	6.98994	7.13757	6.89138	7.16854	7.18483	7.21338	7.21433	7.24056	7.2311	7.15255	7.04305	7.12749
9.42	7.24686	7.18094	7.16336	7.19038	7.1786	7.18972	7.18978	7.20649	6.99001	7.1386	6.89296	7.16833	7.18529	7.21447	7.21564	7.24068	7.23079	7.15165	7.04383	7.12795
9.42667	7.24321	7.18137	7.16363	7.19051	7.17932	7.1895	7.18918	7.20592	6.98923	7.13884	6.894	7.16825	7.18555	7.21482	7.21719	7.24125	7.22942	7.15352	7.04463	7.12814
9.43333	7.23933	7.17866	7.16491	7.18903	7.18044	7.18985	7.18929	7.20367	6.98876	7.13926	6.89348	7.16829	7.18546	7.21389	7.21759	7.24206	7.22792	7.15478	7.04351	7.12943
9.44	7.23638	7.17647	7.16473	7.18926	7.18095	7.1904	7.18723	7.20514	6.98995	7.13822	6.8909	7.16786	7.18272	7.21319	7.21645	7.24123	7.22577	7.15475	7.04266	7.13166
9.44667	7.23428	7.17655	7.1635	7.18902	7.17988	7.19104	7.18722	7.20421	6.99093	7.13594	6.89209	7.16761	7.18329	7.21194	7.21664	7.24052	7.22548	7.1555	7.04192	7.13029
9.45333	7.23374	7.17641	7.16123	7.19005	7.17955	7.19039	7.18705	7.20454	6.98941	7.13518	6.89092	7.16802	7.18506	7.21175	7.21501	7.23995	7.22573	7.15388	7.04173	7.12958
9.46	7.23436	7.17578	7.1625	7.18865	7.18015	7.18944	7.18853	7.20292	6.99055	7.13586	6.8911	7.16807	7.18568	7.20949	7.21401	7.23926	7.22506	7.15274	7.03935	7.12621
9.46667	7.23549	7.17479	7.16268	7.18755	7.18169	7.18956	7.18933	7.20359	6.99103	7.13454	6.89048	7.16736	7.18408	7.20851	7.21225	7.23889	7.22333	7.15149	7.04023	7.12506
9.47333	7.23478	7.1758	7.16319	7.18871	7.18056	7.18899	7.18849	7.20324	6.98906	7.13325	6.88805	7.1668	7.18211	7.20918	7.21204	7.2377	7.22355	7.15214	7.03971	7.12502
9.48	7.2332	7.17642	7.16382	7.18731	7.18021	7.18847	7.18607	7.20213	6.98683	7.13324	6.88811	7.16606	7.1815	7.20994	7.20974	7.23765	7.22424	7.15183	7.03858	7.12452
9.48667	7.23243	7.17534	7.1642	7.18664	7.17731	7.18805	7.18437	7.20062	6.98546	7.13428	6.88816	7.16782	7.18123	7.20904	7.20747	7.23726	7.22432	7.15152	7.03767	7.1237
9.49333	7.23221	7.17274	7.1637	7.18775	7.17755	7.18898	7.18306	7.19971	6.98609	7.13439	6.88884	7.16744	7.1805	7.20721	7.20671	7.23627	7.22518	7.15165	7.03565	7.12194
9.5	7.23143	7.17175	7.16251	7.18746	7.17795	7.18839	7.18361	7.20088	6.98525	7.13303	6.88674	7.16594	7.18054	7.20579	7.20811	7.23461	7.22468	7.15143	7.03404	7.12255
9.50667	7.2309	7.17236	7.16339	7.1853	7.17783	7.18638	7.18283	7.20033	6.98513	7.13158	6.88495	7.16659	7.18001	7.2054	7.20857	7.23728	7.22486	7.15041	7.03199	7.12323
9.51333	7.22969	7.17337	7.16343	7.18429	7.17504	7.18761	7.18455	7.20006	6.98321	7.1308	6.88436	7.16709	7.18032	7.20522	7.20771	7.23699	7.22489	7.14732	7.03336	7.12321
9.52	7.23071	7.17139	7.162	7.18405	7.17548	7.18681	7.18389	7.19904	6.98475	7.12974	6.88538	7.16527	7.18199	7.20522	7.20673	7.23599	7.22248	7.14729	7.03295	7.1216
9.52667	7.23004	7.17009	7.16135	7.18286	7.17529	7.18591	7.18285	7.19906	6.98509	7.1291	6.88575	7.16402	7.18159	7.2058	7.20679	7.23306	7.2215	7.14564	7.03205	7.1198
9.53333	7.22786	7.1669	7.16143	7.18443	7.17386	7.18411	7.18039	7.19835	6.98506	7.12882	6.88469	7.16174	7.18118	7.20445	7.20659	7.23092	7.21859	7.14293	7.0292	7.11969
9.54	7.22557	7.16364	7.16061	7.18342	7.17252	7.18223	7.18032	7.19714	6.98419	7.12852	6.88342	7.16098	7.17915	7.20347	7.20429	7.23137	7.21811	7.14033	7.02725	7.1199
9.54667	7.22493	7.16059	7.15938	7.18345	7.16914	7.18353	7.17717	7.19733	6.98396	7.12663	6.88305	7.16127	7.17752	7.2018	7.20402	7.23003	7.21578	7.13853	7.02596	7.11834
9.55333	7.22474	7.15933	7.15895	7.18113	7.16634	7.18406	7.17469	7.19655	6.98161	7.12575	6.8826	7.16017	7.17656	7.19897	7.20184	7.22825	7.2139	7.13713	7.02453	7.11392
9.56	7.22377	7.15931	7.15729	7.17907	7.16433	7.18142	7.17308	7.19391	6.9795	7.12436	6.8815	7.15792	7.17486	7.19627	7.19978	7.22687	7.21179	7.13517	7.02247	7.11166
9.56667	7.22292	7.15767	7.15375	7.17601	7.16361	7.17774	7.17341	7.19326	6.97844	7.12126	6.87816	7.15501	7.17062	7.1956	7.1989	7.2241	7.21063	7.13324	7.02042	7.11058
9.57333	7.22121	7.1548	7.15148	7.17325	7.16296	7.17707	7.17534	7.19087	6.97653	7.11942	6.87556	7.15188	7.16895	7.19219	7.19806	7.22212	7.20837	7.13027	7.0192	7.10976
9.58	7.22014	7.15248	7.15081	7.17292	7.16176	7.17665	7.17451	7.18818	6.97346	7.11882	6.87291	7.14998	7.16835	7.18843	7.19553	7.22182	7.20633	7.12985	7.01633	7.10678
9.58667	7.218	7.15049	7.14955	7.17151	7.16087	7.17502	7.17081	7.18827	6.97108	7.11598	6.87217	7.14846	7.16711	7.18846	7.19309	7.21983	7.20402	7.12817	7.01446	7.10494
9.59333	7.21622	7.14833	7.14912	7.16974	7.15934	7.17389	7.16807	7.1857	6.96868	7.11395	6.87105	7.14615	7.16634	7.18815	7.193	7.21803	7.20379	7.12713	7.01125	7.10197
9.6	7.21436	7.14961	7.14754	7.16772	7.15849	7.17264	7.16698	7.18342	6.96712	7.11086	6.87135	7.14232	7.16417	7.18798	7.19163	7.21571	7.20145	7.12504	7.00984	7.09826
9.60667	7.21496	7.15013	7.14551	7.16661	7.15746	7.17137	7.16505	7.18204	6.96504	7.10824	6.86869	7.14176	7.16069	7.18568	7.191	7.21352	7.20014	7.12336	7.00883	7.09674
9.61333	7.21643	7.14996	7.146	7.16497	7.15529	7.1695	7.16486	7.17935	6.96329	7.10582	6.86491	7.14004	7.15793	7.18394	7.18761	7.21252	7.19744	7.12365	7.00801	7.09796
9.62	7.21606	7.149	7.14407	7.16371	7.15106	7.16789	7.16173	7.17654	6.96006	7.10425	6.86641	7.13883	7.15689	7.18198	7.18557	7.20973	7.19768	7.12129	7.00703	7.09769
9.62667	7.2126	7.14657	7.14279	7.16047	7.14784	7.16484	7.15856	7.17558	6.95828	7.10291	6.86612	7.13701	7.1571	7.18087	7.18413	7.20786	7.19755	7.12007	7.00654	7.09563
9.63333	7.21055	7.14458	7.14113	7.15948	7.14608	7.1635	7.15645	7.17695	6.95621	7.10242	6.86344	7.13643	7.15402	7.17934	7.18365	7.20788	7.19556	7.11898	7.00473	7.093
9.64	7.20835	7.14319	7.13916	7.15919	7.14679	7.16195	7.15317	7.17579	6.9551	7.10077	6.86238	7.13548	7.15115	7.17893	7.18227	7.20574	7.19372	7.11586	7.00294	7.09365
9.64667	7.20513	7.1394	7.13802	7.15789	7.1466	7.15993	7.15085	7.17325	6.95356	7.09854	6.86179	7.13516	7.15042	7.17856	7.17988	7.20405	7.19159	7.11435	7.00108	7.09334
9.65333	7.20325	7.13635	7.13563	7.15532	7.14385	7.1589	7.15128	7.17168	6.95173	7.09716	6.86018	7.13406	7.14878	7.17805	7.17861	7.20379	7.18992	7.11451	6.99925	7.09055
9.66	7.20058	7.13482	7.13337	7.15343	7.14057	7.15722	7.14933	7.17002	6.94936	7.09684	6.85656	7.13363	7.14831	7.17758	7.17735	7.20243	7.1874	7.11348	6.9963	7.0869
9.66667	7.19701	7.13288	7.13312	7.15239	7.13832	7.15618	7.14814	7.16918	6.9484	7.09514	6.8547	7.13278	7.14879	7.17529	7.1743	7.20016	7.18582	7.1126	6.99513	7.08615
9.67333	7.19376	7.13018	7.13143	7.15345	7.13558	7.15652	7.14536	7.16833	6.94789	7.09255	6.85422	7.1312	7.14638	7.1741	7.17344	7.19805	7.18592	7.11139	6.99476	7.08568
9.68	7.19054	7.12892	7.13025	7.15256	7.1316	7.15571	7.14418	7.16506	6.94536	7.09075	6.85198	7.12835	7.14444	7.17162	7.17236	7.1964	7.18282	7.11091	6.99173	7.08402
9.68667	7.18736	7.12798	7.12852	7.15039	7.12776	7.15189	7.14358	7.16462	6.94346	7.08934	6.85102	7.12842	7.14242	7.17032	7.17147	7.19536	7.18045	7.10972	6.98804	7.08299
9.69333	7.18528	7.12654	7.12788	7.14765	7.12595	7.14947	7.14202	7.16464	6.941	7.08712	6.85002	7.12676	7.14177	7.16935	7.17076	7.19243	7.17798	7.10726	6.98681	7.08076
9.7	7.18466	7.125	7.12602	7.14695	7.12613	7.14697	7.14089	7.16202	6.9402	7.08642	6.84747	7.1255	7.13972	7.16855	7.17166	7.18955	7.17721	7.10584	6.98488	7.0785
9.70667	7.18287	7.12374	7.12255	7.14508	7.12646	7.14698	7.13867	7.1606	6.93909	7.08336	6.84575	7.1246	7.13777	7.16703	7.17012	7.18941	7.17731	7.10496	6.98555	7.07735
9.71333	7.18151	7.12236	7.12007	7.14221	7.12453	7.14802	7.13527	7.15793	6.9376	7.08131	6.84517	7.12138	7.13497	7.16392	7.16913	7.18992	7.17892	7.10389	6.9836	7.0751
9.72	7.17854	7.12176	7.11772	7.1405	7.12222	7.14835	7.13462	7.15676	6.93666	7.08041	6.84378	7.11884	7.1351	7.163	7.1661	7.18802	7.17791	7.1031	6.98256	7.0737
9.72667	7.17662	7.12196	7.11665	7.13919	7.12136	7.1471	7.13475	7.15611	6.93325	7.07848	6.84337	7.11745	7.13428	7.16115	7.1638	7.18688	7.17652	7.09966	6.98156	7.07365
9.73333	7.17414	7.11994	7.11655	7.13879	7.11864	7.14603	7.13139	7.15623	6.93135	7.07537	6.84186	7.11673	7.13351	7.15932	7.16515	7.18501	7.17378	7.0979	6.98054	7.07354
9.74	7.17264	7.11899	7.11575	7.13565	7.11649	7.1452	7.12964	7.15441	6.9309	7.073	6.83948	7.11591	7.13218	7.15826	7.16359	7.1833	7.17263	7.09655	6.98076	7.07092
9.74667	7.17047	7.11596	7.11376	7.13461	7.11526	7.14369	7.12783	7.15422	6.93034	7.07127	6.83984	7.1133	7.12963	7.1584	7.16226	7.18152	7.16994	7.09456	6.98023	7.06882
9.75333	7.16752	7.11438	7.1134	7.1329	7.11341	7.14329	7.12694	7.1535	6.93135	7.07052	6.83847	7.11153	7.12812	7.1572	7.15989	7.17971	7.1697	7.09326	6.97747	7.06813
9.76	7.16492	7.1117	7.11358	7.13092	7.11156	7.14134	7.12736	7.15115	6.93078	7.06872	6.83843	7.11105	7.12796	7.15452	7.15749	7.17921	7.16935	7.09379	6.97585	7.06647
9.76667	7.1638	7.11282	7.11226	7.13118	7.10977	7.14296	7.12662	7.14911	6.92887	7.06873	6.83747	7.10929	7.12651	7.15241	7.15707	7.17649	7.16769	7.0931	6.97544	7.06481
9.77333	7.16282	7.11173	7.10936	7.12963	7.10872	7.14191	7.12597	7.14785	6.92766	7.06893	6.83725	7.10973	7.12466	7.15083	7.15622	7.17486	7.16594	7.09178	6.97459	7.06457
9.78	7.16124	7.11061	7.10754	7.1296	7.10713	7.14072	7.12399	7.14832	6.92716	7.06869	6.83703	7.10854	7.1234	7.15119	7.15407	7.17397	7.16642	7.09127	6.97405	7.06231
9.78667	7.15834	7.10895	7.10726	7.12792	7.10733	7.13924	7.11904	7.14519	6.92572	7.06628	6.83479	7.10816	7.12381	7.1499	7.15398	7.17284	7.16495	7.09227	6.97155	7.0617
9.79333	7.155	7.10715	7.10588	7.12499	7.10564	7.13897	7.11561	7.14417	6.92247	7.06502	6.8326	7.10827	7.12172	7.14907	7.15358	7.17252	7.16334	7.09144	6.97136	7.05996
9.8	7.15517	7.10519	7.10478	7.12384	7.10316	7.13843	7.11649	7.14257	6.92013	7.06372	6.83172	7.10545	7.12049	7.14943	7.15129	7.17027	7.16151	7.08843	6.97154	7.05764
9.80667	7.15432	7.10446	7.10372	7.12231	7.10236	7.13577	7.11481	7.14167	6.91871	7.06353	6.8297	7.10309	7.11961	7.14857	7.14979	7.16888	7.15976	7.08696	6.97031	7.05417
9.81333	7.15153	7.10371	7.10256	7.12112	7.10149	7.13496	7.11518	7.13907	6.9172	7.06191	6.82778	7.10235	7.11859	7.14601	7.14763	7.16878	7.15808	7.08495	6.96794	7.05196
9.82	7.14974	7.10228	7.10181	7.11975	7.10027	7.13452	7.11529	7.13848	6.91401	7.06005	6.82826	7.10143	7.11961	7.14327	7.1457	7.16593	7.15714	7.0835	6.96659	7.05052
9.82667	7.14711	7.10161	7.10036	7.11778	7.0985	7.13386	7.11441	7.13728	6.91183	7.05844	6.82811	7.1011	7.11776	7.1425	7.14621	7.16362	7.15633	7.0833	6.9653	7.05046
9.83333	7.14587	7.10028	7.09994	7.11709	7.09628	7.13215	7.1122	7.13653	6.9123	7.05781	6.82547	7.10078	7.11588	7.14191	7.14393	7.16534	7.15541	7.08309	6.96362	7.04954
9.84	7.14389	7.09911	7.09993	7.11672	7.09312	7.13094	7.11103	7.13622	6.91285	7.05685	6.8233	7.09769	7.1134	7.14171	7.14345	7.1641	7.15373	7.08168	6.96164	7.05015
9.84667	7.14359	7.09806	7.09751	7.11661	7.09162	7.13082	7.10879	7.13464	6.91036	7.05535	6.82186	7.09502	7.11258	7.13891	7.14303	7.16337	7.15374	7.08018	6.96128	7.05034
9.85333	7.14125	7.0971	7.09547	7.11718	7.09073	7.13044	7.10781	7.13404	6.90975	7.05304	6.8212	7.09296	7.11111	7.13585	7.14342	7.16193	7.15344	7.08048	6.96243	7.04966
9.86	7.13695	7.09577	7.09241	7.11585	7.08946	7.12937	7.10834	7.13378	6.90878	7.05298	6.81976	7.09234	7.10997	7.13454	7.14209	7.16043	7.15063	7.08037	6.96335	7.04979
9.86667	7.13486	7.09571	7.08999	7.1144	7.08913	7.12858	7.10755	7.13188	6.90686	7.05193	6.81903	7.09242	7.10939	7.13248	7.14092	7.15962	7.14984	7.07879	6.96305	7.04877
9.87333	7.13231	7.09573	7.09208	7.11355	7.08799	7.127	7.10578	7.13118	6.90535	7.04912	6.81909	7.0901	7.10943	7.13401	7.14135	7.15785	7.14737	7.07716	6.96102	7.04594
9.88	7.13149	7.09552	7.0922	7.11161	7.08679	7.12525	7.10388	7.13034	6.9061	7.04785	6.81906	7.08948	7.10918	7.13427	7.14005	7.15712	7.1475	7.07763	6.96123	7.04403
9.88667	7.13002	7.09465	7.09285	7.10932	7.08594	7.12328	7.10238	7.12924	6.90508	7.04753	6.81637	7.08799	7.10937	7.13464	7.13764	7.15693	7.1475	7.07851	6.95917	7.04219
9.89333	7.13031	7.09356	7.09224	7.10908	7.08644	7.12164	7.10103	7.12869	6.90114	7.0467	6.81571	7.08706	7.10811	7.13438	7.1356	7.15671	7.14516	7.07686	6.9565	7.04317
9.9	7.13009	7.09203	7.08959	7.10945	7.08484	7.12127	7.10179	7.12727	6.89938	7.04629	6.81361	7.08612	7.1073	7.13304	7.13504	7.15513	7.14531	7.07545	6.95422	7.0429
9.90667	7.12891	7.09179	7.08709	7.1092	7.08551	7.11929	7.1012	7.12672	6.89944	7.04486	6.8104	7.08696	7.10411	7.13285	7.13456	7.15276	7.14432	7.07338	6.95179	7.04213
9.91333	7.12716	7.09054	7.08695	7.10755	7.08472	7.11943	7.09921	7.12584	6.89826	7.04385	6.80983	7.08567	7.10066	7.13236	7.13328	7.15221	7.14504	7.07172	6.95305	7.04202
9.92	7.12697	7.08869	7.08697	7.10587	7.08346	7.11881	7.09898	7.12377	6.89934	7.04357	6.80937	7.08501	7.09982	7.13067	7.13148	7.1511	7.14403	7.07025	6.95249	7.04021
9.92667	7.12565	7.08678	7.08705	7.10581	7.0824	7.11898	7.09834	7.12198	6.8995	7.04379	6.80742	7.08345	7.09977	7.12861	7.13225	7.15019	7.14153	7.07325	6.95314	7.03771
9.93333	7.12397	7.08869	7.08684	7.10592	7.08253	7.11849	7.09654	7.1227	6.89798	7.04389	6.80699	7.08041	7.09831	7.12665	7.13258	7.14924	7.14105	7.07437	6.9521	7.0362
9.94	7.12159	7.08868	7.08411	7.10442	7.08149	7.11755	7.09597	7.12103	6.89714	7.04284	6.80641	7.07912	7.09861	7.1268	7.13172	7.14896	7.14056	7.07236	6.95229	7.03549
9.94667	7.12103	7.08766	7.08275	7.10378	7.0819	7.11468	7.09549	7.11986	6.89643	7.04157	6.80619	7.07872	7.09935	7.12572	7.13013	7.14749	7.13869	7.06919	6.95172	7.03544
9.95333	7.12014	7.08703	7.08188	7.10351	7.08128	7.11358	7.09565	7.11778	6.89575	7.04156	6.80542	7.07611	7.0972	7.12484	7.129	7.14585	7.13606	7.0675	6.95025	7.0363
9.96	7.12001	7.08433	7.08265	7.10344	7.08165	7.11376	7.09614	7.1171	6.89653	7.04211	6.80624	7.07706	7.0949	7.12298	7.12773	7.14533	7.13716	7.065	6.94883	7.03749
9.96667	7.11985	7.08072	7.08225	7.10299	7.07987	7.11478	7.09516	7.11558	6.8959	7.03991	6.80482	7.07825	7.09385	7.12154	7.12695	7.14372	7.137	7.06577	6.9482	7.03668
9.97333	7.11771	7.08116	7.08099	7.10281	7.07789	7.11353	7.09489	7.11516	6.8956	7.03967	6.8037	7.079	7.09265	7.12136	7.12568	7.1434	7.13732	7.06474	6.94753	7.0363
9.98	7.11598	7.08131	7.08053	7.10126	7.07664	7.11426	7.09458	7.11597	6.89507	7.03974	6.80481	7.07782	7.09198	7.12076	7.12548	7.14293	7.13728	7.06399	6.94792	7.0339
9.98667	7.117	7.0819	7.07797	7.10102	7.07558	7.11362	7.09305	7.1146	6.89404	7.03946	6.8038	7.0764	7.09067	7.12182	7.12651	7.14198	7.13607	7.06481	6.94673	7.03323
9.99333	7.11509	7.08082	7.07803	7.0995	7.074	7.11216	7.09197	7.11371	6.89249	7.03697	6.80347	7.07598	7.09069	7.12297	7.12571	7.14255	7.13626	7.06464	6.94551	7.03182
10	7.11329	7.0795	7.07924	7.09856	7.0744	7.11048	7.09144	7.11345	6.89121	7.03576	6.80125	7.07666	7.08923	7.12243	7.12296	7.14257	7.13452	7.06238	6.94456	7.03227
10.0067	7.11263	7.08011	7.07856	7.09765	7.07366	7.10902	7.09084	7.11256	6.8899	7.03495	6.79898	7.07643	7.08842	7.1203	7.12078	7.14039	7.134	7.06035	6.94383	7.03336
10.0133	7.1129	7.07762	7.07793	7.09708	7.07251	7.10869	7.09009	7.11185	6.888	7.03312	6.79872	7.07498	7.08938	7.12014	7.12121	7.13932	7.13321	7.05956	6.94374	7.0328
10.02	7.112	7.07873	7.07876	7.09754	7.0747	7.10891	7.08919	7.11066	6.88641	7.03357	6.79817	7.07426	7.09031	7.11836	7.12183	7.13886	7.13259	7.06013	6.94354	7.03296
10.0267	7.11099	7.07834	7.0774	7.0953	7.07347	7.108	7.0882	7.11041	6.88564	7.03401	6.79903	7.07325	7.08919	7.11871	7.12094	7.13828	7.13186	7.05839	6.9432	7.0313
10.0333	7.10962	7.07861	7.07692	7.09595	7.0723	7.10755	7.08748	7.1098	6.88656	7.03379	6.79937	7.07147	7.08817	7.11698	7.12154	7.13605	7.13063	7.05667	6.9429	7.03013
10.04	7.10762	7.07657	7.07537	7.0935	7.07056	7.1067	7.08686	7.10826	6.88628	7.03295	6.79874	7.07022	7.08769	7.11376	7.12036	7.13611	7.12987	7.05613	6.94182	7.02857
10.0467	7.10686	7.07554	7.07456	7.09221	7.07126	7.10547	7.0857	7.10734	6.88572	7.03174	6.79802	7.06903	7.08714	7.11353	7.1193	7.13723	7.13204	7.05511	6.94085	7.02729
10.0533	7.10481	7.07365	7.07519	7.09218	7.07179	7.10537	7.0861	7.10707	6.88503	7.03153	6.79672	7.06902	7.08694	7.11486	7.11918	7.13691	7.132	7.05418	6.94013	7.02677
10.06	7.10476	7.0723	7.07532	7.09166	7.07132	7.10535	7.08703	7.10612	6.88307	7.03096	6.79496	7.068	7.08598	7.115	7.11686	7.13636	7.1313	7.05344	6.93895	7.0259
10.0667	7.10498	7.07125	7.07486	7.0917	7.06933	7.10386	7.08697	7.10712	6.88361	7.03193	6.79182	7.06691	7.08635	7.11533	7.11509	7.13433	7.13206	7.05311	6.93942	7.02535
10.0733	7.10528	7.07248	7.07511	7.09135	7.06791	7.1027	7.08568	7.10677	6.88265	7.03117	6.79073	7.06508	7.08377	7.11597	7.11445	7.13405	7.12971	7.05361	6.93923	7.02528
10.08	7.10496	7.07298	7.07491	7.09098	7.06817	7.10271	7.08522	7.10483	6.88222	7.02963	6.79133	7.06525	7.08217	7.11561	7.11376	7.13446	7.12757	7.05239	6.93754	7.0242
10.0867	7.10418	7.07121	7.07349	7.08983	7.06816	7.10206	7.08406	7.10494	6.88177	7.02843	6.79214	7.0667	7.08182	7.11517	7.11294	7.1342	7.1266	7.05299	6.93639	7.02342
10.0933	7.10204	7.07019	7.07286	7.08797	7.06871	7.10064	7.08429	7.10438	6.88006	7.02766	6.79297	7.06663	7.08173	7.11506	7.1124	7.13207	7.12662	7.05235	6.93639	7.0239
10.1	7.10127	7.06825	7.07242	7.08687	7.06745	7.09857	7.08306	7.10386	6.87889	7.02639	6.79158	7.06673	7.08168	7.11378	7.11103	7.13109	7.126	7.05314	6.93727	7.02449
10.1067	7.10097	7.06612	7.07184	7.08612	7.06605	7.09796	7.08239	7.10342	6.87878	7.02696	6.79057	7.06608	7.08057	7.11331	7.10842	7.13052	7.12445	7.05307	6.93458	7.02334
10.1133	7.09997	7.06439	7.07115	7.08654	7.06669	7.09696	7.08201	7.10237	6.87775	7.02734	6.78846	7.06555	7.0805	7.11406	7.10776	7.13101	7.12342	7.05024	6.93324	7.02198
10.12	7.09873	7.0658	7.06976	7.08659	7.06501	7.09776	7.08201	7.1017	6.87722	7.02733	6.79012	7.0653	7.07912	7.11329	7.10973	7.1302	7.12277	7.04814	6.93189	7.02035
10.1267	7.09854	7.06617	7.06823	7.08626	7.06564	7.09727	7.08216	7.10107	6.87682	7.02614	6.79058	7.06492	7.07958	7.11132	7.11054	7.13187	7.12355	7.04672	6.93138	7.02129
10.1333	7.09673	7.06479	7.06637	7.08602	7.06707	7.09704	7.08232	7.10251	6.87679	7.02688	6.78828	7.06481	7.08048	7.11095	7.11082	7.13049	7.12279	7.04407	6.93027	7.02097
10.14	7.09585	7.06398	7.06455	7.08519	7.06478	7.09527	7.08057	7.10342	6.87726	7.02778	6.78735	7.06246	7.08028	7.11013	7.10978	7.12931	7.12292	7.04417	6.929	7.01962
10.1467	7.09476	7.06495	7.0637	7.08508	7.06498	7.09479	7.08009	7.1029	6.87673	7.0276	6.78731	7.06284	7.08018	7.10997	7.1103	7.12889	7.12306	7.0448	6.92947	7.01854
10.1533	7.094	7.06585	7.0625	7.08316	7.0654	7.09515	7.08037	7.10181	6.87527	7.02472	6.78772	7.06166	7.08027	7.1093	7.1104	7.12771	7.12129	7.04526	6.9312	7.01966
10.16	7.09311	7.06405	7.06285	7.08074	7.06531	7.09584	7.07952	7.10049	6.87385	7.02441	6.78734	7.061	7.07943	7.10893	7.11045	7.12826	7.12022	7.04423	6.9307	7.02
10.1667	7.09193	7.06202	7.06486	7.08015	7.06481	7.09638	7.07909	7.10011	6.87398	7.02162	6.78812	7.05974	7.07876	7.10638	7.1088	7.12924	7.12045	7.0428	6.93163	7.01817
10.1733	7.09254	7.06252	7.06603	7.07952	7.0649	7.09607	7.0767	7.10028	6.87426	7.0223	6.78642	7.06024	7.07859	7.10602	7.10938	7.12933	7.11967	7.04318	6.93117	7.01661
10.18	7.0913	7.06178	7.06574	7.07921	7.06312	7.09501	7.07691	7.09989	6.87408	7.02304	6.78536	7.05985	7.07951	7.10636	7.1093	7.12789	7.11836	7.04437	6.93043	7.01519
10.1867	7.09046	7.06008	7.06524	7.07971	7.06193	7.0933	7.07621	7.10123	6.87367	7.02091	6.78374	7.05844	7.08037	7.10644	7.10803	7.12837	7.11806	7.04467	6.9289	7.01465
10.1933	7.08906	7.05895	7.06573	7.07938	7.06248	7.09288	7.07566	7.09978	6.87231	7.02082	6.7827	7.0574	7.08062	7.10613	7.10513	7.12715	7.11687	7.04242	6.92835	7.01466
10.2	7.0882	7.0591	7.06418	7.08015	7.06168	7.09098	7.07594	7.0969	6.87195	7.0205	6.78281	7.05806	7.07955	7.1051	7.10368	7.12675	7.11599	7.04181	6.92845	7.01564
10.2067	7.08871	7.05886	7.06373	7.07918	7.06263	7.08945	7.07705	7.0978	6.87225	7.01903	6.78375	7.05695	7.07875	7.10377	7.1041	7.12682	7.11668	7.04056	6.92789	7.01524
10.2133	7.08813	7.05707	7.06248	7.07976	7.06287	7.08928	7.07588	7.09767	6.87117	7.02026	6.78264	7.05614	7.07985	7.10247	7.10338	7.12555	7.11687	7.03972	6.92712	7.0136
10.22	7.08934	7.05523	7.06045	7.07853	7.06235	7.08958	7.07563	7.09794	6.86873	7.02181	6.78165	7.05552	7.0803	7.10345	7.1018	7.12426	7.11767	7.03891	6.92724	7.01481
10.2267	7.08973	7.05272	7.06107	7.07735	7.06147	7.08964	7.07384	7.09967	6.86621	7.02139	6.78238	7.0545	7.07981	7.10405	7.10086	7.1244	7.1194	7.03784	6.92732	7.01479
10.2333	7.09041	7.05077	7.06141	7.07573	7.06026	7.08868	7.07371	7.09789	6.866	7.01968	6.78117	7.05293	7.07986	7.10299	7.09919	7.12396	7.11858	7.0381	6.92615	7.01439
10.24	7.08947	7.05077	7.05908	7.07498	7.05953	7.08753	7.07323	7.0979	6.8665	7.01874	6.78211	7.05268	7.07894	7.10328	7.0961	7.12358	7.11779	7.03874	6.92372	7.0123
10.2467	7.08954	7.05105	7.05859	7.07533	7.05895	7.08869	7.0733	7.09659	6.86668	7.01984	6.78178	7.05309	7.07941	7.10449	7.0966	7.12408	7.11837	7.03904	6.92483	7.0111
10.2533	7.0911	7.05157	7.05693	7.07576	7.05882	7.08915	7.07303	7.09674	6.86511	7.02054	6.78132	7.05236	7.07551	7.1038	7.09858	7.12307	7.11798	7.03847	6.92581	7.011
10.26	7.08955	7.05207	7.05747	7.07749	7.05779	7.08748	7.07198	7.09596	6.8663	7.01938	6.78197	7.05272	7.07363	7.10271	7.10117	7.12143	7.11643	7.03792	6.92487	7.01166
10.2667	7.08883	7.05161	7.05763	7.07908	7.05809	7.08679	7.07165	7.09457	6.86624	7.01815	6.78116	7.05322	7.0739	7.10149	7.09993	7.12175	7.11636	7.03619	6.92383	7.01243
10.2733	7.08815	7.04925	7.05915	7.07913	7.05753	7.08552	7.07099	7.09456	6.86602	7.01669	6.78223	7.05341	7.0742	7.10149	7.09915	7.12164	7.11591	7.03427	6.92241	7.011
10.28	7.08565	7.04895	7.0579	7.07767	7.05851	7.08438	7.07098	7.09527	6.86597	7.01607	6.78256	7.05202	7.07566	7.10152	7.0996	7.12281	7.11573	7.03374	6.9212	7.00954
10.2867	7.08281	7.04732	7.05676	7.0768	7.05572	7.08366	7.0712	7.09495	6.8662	7.01786	6.78123	7.05049	7.07487	7.10291	7.09806	7.12307	7.11514	7.03134	6.92116	7.00811
10.2933	7.08403	7.04739	7.05606	7.0765	7.05486	7.08531	7.07077	7.09521	6.86533	7.01944	6.7811	7.04895	7.07451	7.10261	7.09684	7.12255	7.11404	7.0301	6.92122	7.00778
10.3	7.08321	7.04842	7.05573	7.07649	7.05502	7.08666	7.07076	7.09303	6.86375	7.01801	6.78208	7.04843	7.07566	7.10135	7.0981	7.12113	7.1136	7.02872	6.91919	7.00746
10.3067	7.08183	7.04868	7.05571	7.07454	7.05607	7.08422	7.06977	7.09251	6.86477	7.01613	6.78145	7.04774	7.07509	7.10274	7.09894	7.1199	7.11245	7.03019	6.91835	7.00871
10.3133	7.08166	7.04726	7.0549	7.07366	7.05564	7.08359	7.06912	7.09043	6.86465	7.01425	6.78062	7.04682	7.07522	7.1028	7.09877	7.12196	7.11154	7.02903	6.91781	7.00858
10.32	7.08119	7.04546	7.05423	7.07352	7.05594	7.0835	7.06811	7.08974	6.86256	7.01331	6.77932	7.04616	7.07556	7.10105	7.09808	7.12132	7.11285	7.0295	6.91976	7.00634
10.3267	7.0813	7.045	7.05484	7.07203	7.05477	7.08257	7.06811	7.08804	6.86183	7.0141	6.77825	7.04421	7.07539	7.09897	7.09789	7.12056	7.11279	7.02986	6.91838	7.00713
10.3333	7.08237	7.044	7.05507	7.07084	7.05485	7.08355	7.06729	7.08757	6.86065	7.01359	6.77799	7.04346	7.07425	7.099	7.09685	7.12036	7.11224	7.02959	6.91884	7.00814
10.34	7.08224	7.04386	7.05267	7.06939	7.05501	7.08369	7.06757	7.08704	6.86198	7.01286	6.7779	7.04363	7.07442	7.09882	7.09485	7.12046	7.11183	7.02652	6.91839	7.00738
10.3467	7.08249	7.04537	7.05438	7.06972	7.0544	7.08369	7.06709	7.08823	6.86202	7.01469	6.77795	7.04553	7.07567	7.09781	7.09574	7.12033	7.10965	7.02556	6.91835	7.0064
10.3533	7.08276	7.04631	7.05299	7.07051	7.05363	7.08408	7.06625	7.09005	6.86063	7.01395	6.77901	7.04739	7.07499	7.09714	7.09716	7.11937	7.10818	7.02419	6.91793	7.00773
10.36	7.0821	7.04439	7.05172	7.07085	7.0533	7.08369	7.06482	7.09007	6.85871	7.01123	6.7777	7.05015	7.07327	7.09574	7.09693	7.11995	7.10801	7.02163	6.91639	7.00689
10.3667	7.08298	7.04458	7.05232	7.06986	7.05212	7.08123	7.06407	7.0897	6.85707	7.00892	6.77644	7.04945	7.07297	7.0968	7.09773	7.11876	7.10733	7.02037	6.91554	7.00613
10.3733	7.08412	7.04558	7.05253	7.06873	7.05219	7.08283	7.06282	7.08748	6.85733	7.00848	6.77466	7.04546	7.07315	7.09649	7.09659	7.12	7.10929	7.02047	6.91544	7.0071
10.38	7.08245	7.04742	7.05146	7.06725	7.05199	7.08446	7.06154	7.08668	6.85542	7.00844	6.7727	7.04364	7.07429	7.095	7.09469	7.12087	7.10825	7.01929	6.91445	7.00747
10.3867	7.08327	7.04832	7.05218	7.06632	7.05351	7.08382	7.0602	7.08582	6.8556	7.00808	6.77297	7.04315	7.07351	7.09483	7.09434	7.11949	7.10859	7.02025	6.91378	7.00653
10.3933	7.08386	7.04659	7.05291	7.06734	7.0536	7.08394	7.06087	7.08541	6.85666	7.00761	6.77373	7.04193	7.07179	7.09659	7.0924	7.11876	7.10619	7.01979	6.91328	7.00434
10.4	7.08532	7.04459	7.05296	7.06729	7.05319	7.08329	7.06088	7.08632	6.85784	7.0085	6.77385	7.04356	7.07082	7.09601	7.09144	7.11822	7.10461	7.01981	6.91303	7.00428
10.4067	7.08249	7.04332	7.05211	7.06848	7.05125	7.0807	7.06119	7.08737	6.85809	7.01006	6.77258	7.04384	7.07013	7.0944	7.09248	7.11829	7.10469	7.02027	6.91157	7.00408
10.4133	7.08139	7.04076	7.05121	7.06849	7.05151	7.07958	7.06189	7.08587	6.85666	7.01074	6.77245	7.0425	7.0706	7.09595	7.09256	7.11734	7.10502	7.02227	6.91169	7.00298
10.42	7.08222	7.0413	7.05059	7.06932	7.05196	7.0802	7.06286	7.08541	6.85551	7.00938	6.7722	7.04296	7.071	7.09547	7.09289	7.11779	7.10612	7.02068	6.91263	7.00097
10.4267	7.0812	7.03973	7.04976	7.06937	7.05229	7.08114	7.06303	7.08461	6.85538	7.00871	6.77163	7.04203	7.06961	7.09504	7.09373	7.11622	7.10624	7.01813	6.91179	6.99983
10.4333	7.08175	7.04056	7.05115	7.06591	7.05331	7.0815	7.0627	7.086	6.85431	7.00777	6.77143	7.04256	7.06933	7.09511	7.09252	7.11524	7.10498	7.01819	6.91198	7.00166
10.44	7.08133	7.04099	7.05164	7.06552	7.05326	7.08117	7.06297	7.08699	6.85377	7.00822	6.77154	7.04127	7.06987	7.09331	7.09056	7.11488	7.10531	7.01924	6.91128	7.00376
10.4467	7.08158	7.03912	7.05026	7.06522	7.05236	7.07895	7.06225	7.08609	6.85562	7.00696	6.7713	7.04168	7.06681	7.09394	7.09055	7.11658	7.10454	7.0196	6.90908	7.00277
10.4533	7.081	7.03825	7.04839	7.06539	7.05213	7.07928	7.06125	7.08488	6.85466	7.00548	6.77067	7.0405	7.06903	7.09239	7.08841	7.1173	7.10293	7.01764	6.90845	7.00067
10.46	7.07953	7.03869	7.04822	7.06413	7.05179	7.07971	7.0602	7.08391	6.85258	7.00596	6.77084	7.0389	7.06895	7.0929	7.08709	7.11691	7.10049	7.01633	6.90755	7.00182
10.4667	7.0817	7.03706	7.04746	7.06684	7.05182	7.07876	7.06286	7.08416	6.85165	7.0062	6.77023	7.03848	7.06803	7.09283	7.08671	7.11702	7.10137	7.01541	6.90784	7.00284
10.4733	7.08276	7.03734	7.04609	7.06701	7.05254	7.07776	7.06397	7.08387	6.8516	7.00546	6.77021	7.04031	7.0675	7.09309	7.08735	7.11608	7.10279	7.01615	6.907	7.00319
10.48	7.08297	7.03827	7.04668	7.06752	7.0519	7.07836	7.06471	7.0835	6.85148	7.00521	6.7704	7.04118	7.06803	7.09234	7.08802	7.11417	7.10348	7.01728	6.90776	7.0034
10.4867	7.08197	7.03712	7.04699	7.06681	7.05064	7.07854	7.06301	7.08109	6.8521	7.00591	6.76915	7.03906	7.06663	7.09129	7.08629	7.1133	7.10488	7.01583	6.90865	7.00313
10.4933	7.08308	7.03594	7.04653	7.06717	7.04963	7.07856	7.06139	7.08106	6.85337	7.00627	6.76709	7.03859	7.06633	7.09137	7.08769	7.11356	7.10249	7.01599	6.90867	7.00288
10.5	7.08326	7.03517	7.04506	7.0661	7.05006	7.07878	7.05984	7.08056	6.85247	7.00622	6.76656	7.03783	7.06644	7.09164	7.08894	7.11486	7.10178	7.01605	6.90753	7.0044
10.5067	7.08295	7.03512	7.04429	7.06415	7.05102	7.07987	7.05779	7.08071	6.85239	7.00661	6.76679	7.03809	7.06531	7.09178	7.0866	7.11649	7.10309	7.01418	6.90636	7.00411
10.5133	7.08319	7.03481	7.04417	7.06331	7.05017	7.07883	7.056	7.08114	6.85223	7.00526	6.76577	7.03673	7.06543	7.09227	7.08573	7.11652	7.10344	7.01369	6.90605	7.00366
10.52	7.08417	7.03399	7.04382	7.06356	7.05019	7.07833	7.05754	7.08046	6.85263	7.00466	6.76536	7.03592	7.06508	7.09272	7.08366	7.11606	7.10153	7.01407	6.90594	7.00269
10.5267	7.08364	7.03341	7.04532	7.06257	7.0513	7.07742	7.05856	7.07834	6.85153	7.00511	6.76566	7.03687	7.06719	7.09198	7.08434	7.11711	7.09954	7.01233	6.90714	7.0028
10.5333	7.08467	7.03324	7.04538	7.06219	7.04998	7.07622	7.05768	7.07644	6.85287	7.00574	6.76449	7.03663	7.06788	7.09152	7.08327	7.1166	7.09849	7.01282	6.90788	7.00309
10.54	7.08579	7.03262	7.04355	7.0617	7.04996	7.07453	7.05656	7.0779	6.85082	7.00387	6.76573	7.03422	7.06661	7.09069	7.08375	7.11463	7.09869	7.01124	6.90543	7.00104
10.5467	7.08405	7.03309	7.04199	7.06383	7.05013	7.07279	7.05805	7.07927	6.85069	7.00261	6.76636	7.03562	7.06745	7.08922	7.08191	7.11575	7.09846	7.01008	6.90325	7.00054
10.5533	7.08384	7.03211	7.04225	7.06457	7.04938	7.07128	7.05962	7.07773	6.85034	7.00316	6.76632	7.03844	7.06652	7.08884	7.08161	7.11551	7.09728	7.00923	6.90331	7.00113
10.56	7.08252	7.03193	7.04263	7.06306	7.05037	7.07267	7.05916	7.07832	6.84999	7.00284	6.76609	7.0379	7.06643	7.08751	7.08393	7.11581	7.09608	7.00969	6.90321	7.00047
10.5667	7.08147	7.03168	7.04237	7.06123	7.04919	7.07385	7.05896	7.07881	6.8493	7.00121	6.76662	7.03488	7.06642	7.086	7.08616	7.11604	7.09474	7.00824	6.90359	7.00146
10.5733	7.08244	7.03113	7.04218	7.05994	7.04715	7.07316	7.05753	7.07819	6.84793	7.00046	6.76441	7.03411	7.06653	7.08403	7.08468	7.11493	7.09491	7.00822	6.90425	7.0021
10.58	7.08168	7.02998	7.04086	7.06129	7.04625	7.07336	7.05738	7.07798	6.8487	6.99899	6.76296	7.03438	7.06735	7.08521	7.08436	7.11499	7.09571	7.00693	6.9032	7.00199
10.5867	7.08097	7.02899	7.04116	7.06192	7.04657	7.07445	7.05647	7.07771	6.84903	6.99824	6.76335	7.03404	7.06592	7.08699	7.08205	7.11706	7.09691	7.00811	6.90379	7.001
10.5933	7.08171	7.02746	7.03875	7.0612	7.04908	7.07357	7.0586	7.07703	6.846	6.99873	6.76404	7.03296	7.06304	7.08817	7.08181	7.11791	7.09583	7.00754	6.90526	6.99902
10.6	7.08117	7.02623	7.03938	7.05939	7.05013	7.07296	7.05915	7.07737	6.84521	6.99925	6.7645	7.03257	7.06217	7.08735	7.08454	7.11724	7.09517	7.00653	6.90479	6.9989
10.6067	7.08107	7.02537	7.04028	7.05898	7.04848	7.07393	7.05975	7.07639	6.84572	6.99951	6.76382	7.03305	7.06349	7.08781	7.08633	7.118	7.09576	7.00643	6.90599	6.99894
10.6133	7.08025	7.02599	7.04101	7.0598	7.04929	7.07302	7.05766	7.07467	6.84503	6.99926	6.76341	7.0325	7.06399	7.08622	7.08334	7.11575	7.09541	7.00632	6.90594	6.99805
10.62	7.08155	7.02491	7.04249	7.05842	7.04915	7.07334	7.05823	7.07443	6.84504	6.9994	6.76273	7.03281	7.06338	7.08738	7.08145	7.11298	7.09475	7.0057	6.9048	6.99741
10.6267	7.08366	7.02503	7.04051	7.05765	7.04929	7.074	7.05806	7.07548	6.84597	7.00069	6.7639	7.03194	7.06385	7.08743	7.0816	7.11336	7.09416	7.00578	6.90387	6.99655
10.6333	7.08366	7.02433	7.04003	7.0575	7.04983	7.07397	7.05737	7.0761	6.84638	7.00118	6.76424	7.03122	7.0639	7.08646	7.08189	7.11326	7.09093	7.00504	6.90479	6.99728
10.64	7.08419	7.02397	7.04071	7.05829	7.04875	7.07283	7.05785	7.07567	6.84688	7.00069	6.76235	7.03216	7.06254	7.08702	7.08254	7.1131	7.08969	7.00475	6.90437	6.99694
10.6467	7.08316	7.02251	7.04067	7.05706	7.04847	7.07301	7.05802	7.07512	6.84576	7.00004	6.76119	7.03281	7.06267	7.08599	7.08166	7.11248	7.08982	7.00454	6.90336	6.99765
10.6533	7.08327	7.02416	7.03998	7.05816	7.04755	7.07138	7.05651	7.07659	6.8444	7.00004	6.76125	7.03175	7.06395	7.08616	7.08292	7.11191	7.09126	7.00474	6.90139	6.99781
10.66	7.08205	7.02503	7.03926	7.05813	7.04796	7.06938	7.05542	7.07588	6.84421	6.99943	6.76312	7.03098	7.06336	7.08459	7.08246	7.11356	7.09046	7.00499	6.90172	6.9965
10.6667	7.08164	7.02725	7.04041	7.058	7.04764	7.06904	7.05655	7.07737	6.84314	6.99868	6.76263	7.02965	7.06305	7.08576	7.08173	7.11607	7.09015	7.0034	6.90312	6.99688
10.6733	7.08261	7.02721	7.0404	7.05777	7.04768	7.06776	7.05692	7.07514	6.84423	6.99901	6.76162	7.02875	7.06328	7.08646	7.08065	7.11521	7.08996	7.0023	6.90075	6.99794
10.68	7.08314	7.02715	7.04047	7.05593	7.0469	7.06838	7.05725	7.0751	6.84311	6.99995	6.7597	7.02916	7.06339	7.08539	7.0793	7.11492	7.08962	7.00255	6.90014	6.99744
10.6867	7.08313	7.02659	7.04209	7.05577	7.04702	7.06807	7.058	7.07325	6.84251	6.99839	6.75912	7.02972	7.06277	7.08517	7.08074	7.11412	7.08957	7.00287	6.90037	6.997
10.6933	7.08135	7.02654	7.04092	7.05633	7.04807	7.06825	7.05639	7.07227	6.84266	6.99693	6.7604	7.03023	7.06099	7.08309	7.08109	7.11409	7.08919	7.00315	6.89983	6.99465
10.7	7.08201	7.02494	7.04169	7.05566	7.04753	7.06873	7.05503	7.07126	6.84211	6.99754	6.76189	7.02965	7.05898	7.08221	7.08067	7.11322	7.08828	7.00256	6.89955	6.9957
10.7067	7.08238	7.02461	7.04205	7.05476	7.0473	7.06694	7.05412	7.07138	6.84228	6.99897	6.76145	7.02901	7.05794	7.08425	7.08053	7.11344	7.08761	7.00214	6.9003	6.99601
10.7133	7.08233	7.02454	7.0418	7.05263	7.04695	7.06624	7.05502	7.07137	6.8418	6.99767	6.76218	7.0303	7.05839	7.08441	7.07978	7.11252	7.08795	7.00059	6.9018	6.99635
10.72	7.08181	7.0228	7.04032	7.05202	7.04631	7.06621	7.05511	7.07201	6.84053	6.99819	6.7628	7.03141	7.05998	7.08403	7.0794	7.11268	7.08925	6.99941	6.90254	6.99675
10.7267	7.08158	7.02117	7.03897	7.05201	7.04597	7.06735	7.05556	7.07014	6.84068	6.99971	6.76207	7.03139	7.05953	7.08396	7.079	7.11284	7.08884	7.00035	6.90161	6.99506
10.7333	7.08072	7.01945	7.03805	7.05431	7.04698	7.06727	7.05534	7.0708	6.84111	6.99854	6.76122	7.0311	7.05833	7.08271	7.07786	7.11368	7.0885	6.99925	6.90102	6.99379
10.74	7.08024	7.02083	7.03844	7.05319	7.04724	7.06683	7.05658	7.07058	6.84122	6.99835	6.76222	7.03203	7.05782	7.08231	7.0776	7.11267	7.08944	6.99905	6.89989	6.99398
10.7467	7.08076	7.02265	7.038	7.05184	7.04646	7.06549	7.05592	7.06887	6.84245	6.99828	6.76069	7.03299	7.05794	7.08131	7.07603	7.11192	7.08959	6.99893	6.89959	6.99209
10.7533	7.07994	7.02319	7.03873	7.05044	7.04866	7.0636	7.05561	7.06995	6.84216	6.99787	6.761	7.03167	7.05741	7.08036	7.07649	7.11204	7.08918	6.99934	6.89792	6.99266
10.76	7.07879	7.02315	7.03823	7.05102	7.04811	7.06465	7.05543	7.07078	6.84091	6.99688	6.76123	7.03123	7.05705	7.07954	7.07682	7.11086	7.08825	6.99975	6.8987	6.99535
10.7667	7.07985	7.02288	7.03961	7.05156	7.04612	7.06451	7.05486	7.06934	6.84066	6.99616	6.76096	7.03075	7.05753	7.07992	7.07781	7.11108	7.08872	7.0006	6.89958	6.99377
10.7733	7.08086	7.02092	7.03879	7.05229	7.04542	7.06516	7.0532	7.06779	6.84002	6.99526	6.76044	7.02971	7.05852	7.0808	7.07977	7.11018	7.08756	7.00075	6.89915	6.99298
10.78	7.08123	7.02286	7.03867	7.05168	7.0448	7.06438	7.05281	7.06723	6.83999	6.99485	6.76108	7.02941	7.05896	7.08117	7.08046	7.112	7.08635	6.99995	6.90113	6.99299
10.7867	7.08022	7.02379	7.03927	7.05029	7.04232	7.06505	7.05213	7.06794	6.83853	6.99504	6.76257	7.02979	7.05877	7.08115	7.07878	7.11115	7.08634	6.99998	6.90239	6.9934
10.7933	7.07996	7.02287	7.03894	7.05002	7.04365	7.06651	7.05287	7.06833	6.83718	6.99588	6.7633	7.02969	7.0596	7.08299	7.07567	7.11069	7.08511	6.99853	6.90142	6.99179
10.8	7.08225	7.02157	7.0379	7.05071	7.04462	7.06712	7.05193	7.06859	6.83558	6.99615	6.76155	7.03018	7.05812	7.08113	7.0739	7.11081	7.08439	6.99773	6.90251	6.9909
10.8067	7.08159	7.02147	7.03753	7.05197	7.04348	7.06568	7.05199	7.07036	6.83788	6.99462	6.76052	7.02946	7.05741	7.08142	7.07266	7.10953	7.08494	6.9978	6.90139	6.99126
10.8133	7.08065	7.02022	7.03679	7.051	7.04314	7.06239	7.05336	7.06907	6.83784	6.99592	6.76034	7.02975	7.05701	7.08267	7.07435	7.10921	7.08486	6.99744	6.90199	6.99326
10.82	7.08139	7.01942	7.03652	7.05046	7.04267	7.0621	7.05369	7.06746	6.83662	6.99739	6.75982	7.03038	7.05953	7.08262	7.07364	7.1099	7.08671	6.99758	6.90045	6.99594
10.8267	7.08037	7.01972	7.03577	7.04944	7.0412	7.06234	7.05226	7.06725	6.83589	6.99556	6.76038	7.02941	7.05945	7.08024	7.07436	7.11032	7.08559	6.99769	6.90013	6.99498
10.8333	7.07951	7.01977	7.03548	7.04996	7.04183	7.06229	7.05034	7.06789	6.83541	6.99516	6.76057	7.02906	7.05958	7.07952	7.07468	7.11094	7.08446	6.99782	6.89995	6.99295
10.84	7.07632	7.01787	7.03543	7.04984	7.04182	7.06126	7.05016	7.06777	6.83625	6.99503	6.75955	7.02916	7.0581	7.07987	7.0748	7.11033	7.08447	6.99608	6.90045	6.99357
10.8467	7.07677	7.01728	7.03426	7.04915	7.04119	7.06015	7.05108	7.06707	6.83479	6.99357	6.75946	7.03063	7.05728	7.07993	7.075	7.10881	7.08513	6.99449	6.89889	6.99457
10.8533	7.07751	7.01831	7.03483	7.04711	7.0418	7.06189	7.0515	7.06791	6.83477	6.99365	6.75979	7.02953	7.05666	7.07983	7.07562	7.10924	7.0844	6.99375	6.89705	6.99337
10.86	7.07914	7.02008	7.03316	7.04742	7.041	7.06265	7.05025	7.06834	6.83486	6.99502	6.76047	7.0295	7.05637	7.08	7.07515	7.10866	7.08267	6.99553	6.89655	6.99277
10.8667	7.07844	7.02007	7.03311	7.04767	7.0408	7.06316	7.05044	7.06751	6.83406	6.99542	6.75854	7.02898	7.05483	7.0797	7.07549	7.10976	7.08351	6.99541	6.89702	6.9919
10.8733	7.07966	7.01988	7.03178	7.04647	7.04211	7.06142	7.05281	7.06748	6.83459	6.99545	6.75676	7.02822	7.05565	7.07991	7.0755	7.10875	7.08494	6.99699	6.89872	6.99259
10.88	7.08008	7.01876	7.03052	7.04701	7.0427	7.06301	7.05192	7.06879	6.83465	6.99521	6.75541	7.02886	7.05492	7.07952	7.0746	7.10687	7.08438	6.99901	6.9001	6.99167
10.8867	7.07957	7.01875	7.02987	7.04762	7.04113	7.06325	7.05126	7.06769	6.83387	6.99369	6.75776	7.02904	7.05483	7.07831	7.07453	7.10687	7.08395	6.99837	6.89844	6.99223
10.8933	7.07997	7.01957	7.03044	7.0466	7.04033	7.06408	7.05188	7.06838	6.83458	6.99316	6.75898	7.02858	7.05439	7.07879	7.07137	7.1083	7.08289	6.9986	6.9013	6.99189
10.9	7.08054	7.02076	7.03026	7.04593	7.0392	7.06303	7.05019	7.06835	6.83535	6.99264	6.75949	7.02798	7.05472	7.07837	7.07288	7.10784	7.08306	6.99701	6.90166	6.99134
10.9067	7.08042	7.02091	7.03199	7.0473	7.03794	7.0619	7.04906	7.06725	6.83592	6.99391	6.76024	7.02897	7.05548	7.07769	7.07289	7.10654	7.08358	6.99647	6.89975	6.99188
10.9133	7.08189	7.019	7.03229	7.04533	7.03758	7.06104	7.04967	7.06744	6.83362	6.9936	6.761	7.02953	7.05644	7.07891	7.07364	7.10696	7.08292	6.99849	6.89966	6.9918
10.92	7.08234	7.01834	7.03361	7.0437	7.03952	7.06186	7.05086	7.06856	6.83444	6.99314	6.75943	7.03102	7.05624	7.07913	7.07318	7.10677	7.08227	6.99835	6.8994	6.99242
10.9267	7.08178	7.01874	7.03443	7.04389	7.04181	7.06228	7.05042	7.06883	6.83549	6.99157	6.75905	7.02935	7.05509	7.08044	7.0724	7.10702	7.08095	6.9982	6.89934	6.99089
10.9333	7.08293	7.01908	7.03411	7.04505	7.0415	7.06159	7.05028	7.06883	6.8359	6.99241	6.75934	7.0292	7.05637	7.08199	7.0723	7.1075	7.08092	6.99728	6.89865	6.98978
10.94	7.08172	7.01902	7.03231	7.04505	7.04123	7.05874	7.04953	7.06774	6.83519	6.99353	6.75948	7.03078	7.05633	7.08175	7.07294	7.10737	7.08077	6.99671	6.89863	6.98914
10.9467	7.0805	7.01808	7.03059	7.04522	7.0421	7.05842	7.05127	7.06547	6.83585	6.99411	6.75898	7.03148	7.05572	7.08063	7.07216	7.10828	7.0794	6.99434	6.8982	6.98803
10.9533	7.07765	7.01799	7.02907	7.04282	7.04169	7.05861	7.05057	7.06618	6.83656	6.9948	6.76012	7.03188	7.05475	7.07975	7.07193	7.10513	7.08155	6.99475	6.89763	6.98646
10.96	7.0767	7.01629	7.02781	7.04258	7.04195	7.05965	7.05065	7.06699	6.83608	6.99506	6.75932	7.03171	7.05561	7.08109	7.07391	7.10479	7.08392	6.99588	6.89771	6.98597
10.9667	7.07854	7.01583	7.02821	7.04498	7.04105	7.06003	7.05095	7.06724	6.83517	6.99421	6.75812	7.03071	7.05592	7.08213	7.07367	7.10371	7.08244	6.99555	6.89575	6.98655
10.9733	7.07886	7.01604	7.02869	7.04555	7.03999	7.05875	7.05091	7.06634	6.83418	6.99455	6.758	7.03201	7.05531	7.0815	7.07418	7.10326	7.08087	6.99391	6.89546	6.98572
10.98	7.07904	7.01656	7.02923	7.0433	7.04033	7.05837	7.05058	7.06584	6.83452	6.99503	6.75829	7.03024	7.05669	7.08184	7.07267	7.10349	7.08125	6.99622	6.89532	6.98525
10.9867	7.07903	7.01807	7.02936	7.04281	7.04079	7.05887	7.0508	7.06512	6.83368	6.99341	6.75879	7.02804	7.05557	7.08271	7.07242	7.1039	7.0815	6.99801	6.89617	6.98652
10.9933	7.07864	7.01657	7.02875	7.04303	7.04039	7.05943	7.04991	7.06513	6.83475	6.99468	6.75812	7.02725	7.05631	7.08163	7.07336	7.10405	7.08218	6.99842	6.89712	6.98727
11	7.07913	7.01657	7.02677	7.04388	7.04164	7.06109	7.04861	7.06562	6.83288	6.99543	6.75609	7.0288	7.05653	7.08055	7.07376	7.10294	7.08357	6.99888	6.89708	6.98753
11.0067	7.07942	7.01814	7.02705	7.04405	7.04057	7.06243	7.04794	7.06606	6.83375	6.99483	6.75574	7.03019	7.05532	7.08088	7.07373	7.10194	7.08238	6.9996	6.89661	6.98811
11.0133	7.07811	7.01683	7.02633	7.04317	7.03748	7.06087	7.0486	7.06473	6.83433	6.99353	6.75506	7.0308	7.05282	7.08166	7.07355	7.10199	7.08001	6.99882	6.89715	6.98666
11.02	7.07843	7.01762	7.02576	7.0428	7.0379	7.05976	7.04744	7.06427	6.83463	6.99327	6.75334	7.03026	7.05065	7.07924	7.07209	7.10061	7.08012	6.99959	6.89569	6.98695
11.0267	7.07821	7.01848	7.0239	7.04108	7.03631	7.05901	7.04656	7.06277	6.83469	6.99178	6.75259	7.03043	7.05146	7.07921	7.07015	7.09737	7.07956	6.99795	6.89497	6.98701
11.0333	7.07635	7.0191	7.02196	7.04005	7.03593	7.05924	7.04505	7.06005	6.83486	6.99203	6.75395	7.03031	7.05231	7.07858	7.0688	7.09654	7.07873	6.99659	6.89394	6.98604
11.04	7.07621	7.01856	7.02256	7.04074	7.03742	7.05816	7.04383	7.05797	6.83396	6.99193	6.75329	7.02996	7.05148	7.07821	7.06829	7.09584	7.07884	6.99457	6.89303	6.98477
11.0467	7.07578	7.01714	7.02254	7.04193	7.03624	7.05566	7.04343	7.05774	6.83133	6.99002	6.75177	7.02915	7.05162	7.07472	7.06655	7.09356	7.07849	6.99498	6.8914	6.98254
11.0533	7.07727	7.01412	7.02221	7.0416	7.03313	7.05546	7.04448	7.05621	6.82992	6.98838	6.75245	7.02822	7.04992	7.07221	7.06571	7.09251	7.07693	6.99367	6.89046	6.98201
11.06	7.07607	7.01331	7.01948	7.03948	7.03214	7.05472	7.04215	7.05522	6.82736	6.98533	6.75071	7.02707	7.04857	7.07104	7.06318	7.09226	7.07529	6.99374	6.89112	6.98151
11.0667	7.0748	7.01238	7.01688	7.03768	7.03079	7.0524	7.04234	7.05392	6.8246	6.98445	6.74896	7.02334	7.0458	7.0699	7.06095	7.0915	7.07363	6.99253	6.89102	6.98034
11.0733	7.07349	7.00963	7.01286	7.03438	7.02971	7.05136	7.03963	7.05153	6.82271	6.98162	6.74653	7.02226	7.04135	7.06956	7.05975	7.09025	7.07277	6.98891	6.88846	6.97847
11.08	7.07116	7.00971	7.00982	7.03179	7.02889	7.04895	7.03663	7.04852	6.82214	6.97819	6.74476	7.02132	7.03848	7.06823	7.05763	7.08654	7.07149	6.98631	6.88599	6.97663
11.0867	7.06715	7.00777	7.00835	7.03028	7.02602	7.04613	7.03286	7.04478	6.82014	6.9736	6.74205	7.01866	7.03443	7.06487	7.05609	7.08448	7.06787	6.98509	6.88349	6.97418
11.0933	7.06383	7.00504	7.00662	7.02805	7.02263	7.04165	7.02965	7.04198	6.81641	6.96987	6.7394	7.01423	7.03277	7.06175	7.05169	7.08136	7.06568	6.98313	6.88095	6.97081
11.1	7.06044	7.00277	7.00267	7.02371	7.01844	7.03802	7.02491	7.03882	6.81252	6.96677	6.7358	7.01122	7.02923	7.05746	7.04756	7.07858	7.06122	6.98043	6.87828	6.9663
11.1067	7.05619	7.00097	6.998	7.02032	7.0144	7.0333	7.02118	7.03381	6.80753	6.96198	6.73007	7.00899	7.0257	7.05403	7.04365	7.07287	7.05656	6.97561	6.87521	6.96113
11.1133	7.05186	6.99801	6.99369	7.01436	7.00957	7.02847	7.01607	7.02887	6.80244	6.9559	6.72315	7.00299	7.01959	7.04955	7.03777	7.06435	7.05242	6.97228	6.86921	6.95751
11.12	7.04525	6.99337	6.98661	7.01004	7.00297	7.02085	7.00946	7.02374	6.79574	6.94923	6.71499	6.99499	7.01191	7.044	7.03168	7.05833	7.04696	6.96639	6.86205	6.95201
11.1267	7.03708	6.9874	6.98006	7.00259	6.99554	7.013	7.00168	7.01609	6.78837	6.94109	6.70714	6.98724	7.00305	7.0374	7.02273	7.04939	7.04036	6.95938	6.85497	6.94456
11.1333	7.02788	6.98054	6.97149	6.99255	6.98671	7.00384	6.9923	7.00713	6.77954	6.93292	6.69808	6.97745	6.99394	7.02761	7.01118	7.03876	7.03102	6.95038	6.84764	6.93628
11.14	7.0174	6.97204	6.96044	6.9807	6.97648	6.99268	6.98173	6.99613	6.7705	6.92169	6.68812	6.96801	6.9821	7.01633	6.99946	7.02535	7.02122	6.93927	6.83832	6.92463
11.1467	7.00524	6.96266	6.94785	6.96752	6.96577	6.98058	6.9714	6.98206	6.75821	6.91018	6.67729	6.95522	6.96854	7.00364	6.9876	7.01326	7.00918	6.92799	6.8257	6.91269
11.1533	6.99192	6.95192	6.9319	6.95351	6.95132	6.96598	6.9569	6.96453	6.74315	6.89623	6.66272	6.9404	6.95276	6.9883	6.97303	6.99827	6.99581	6.91321	6.81188	6.89644
11.16	6.97493	6.93713	6.91459	6.93694	6.93359	6.94816	6.93914	6.94576	6.72572	6.8778	6.64323	6.92341	6.93325	6.97109	6.95264	6.97934	6.9815	6.89723	6.79543	6.87882
11.1667	6.95574	6.91777	6.89658	6.91678	6.91359	6.92593	6.91949	6.92662	6.70366	6.85683	6.62183	6.9024	6.9125	6.95068	6.93142	6.95915	6.96143	6.87806	6.7765	6.85935
11.1733	6.93324	6.89609	6.87264	6.8941	6.8899	6.90023	6.89414	6.90306	6.67978	6.83426	6.59764	6.87822	6.88865	6.92499	6.90645	6.93404	6.93709	6.85505	6.75437	6.83643
11.18	6.90487	6.87245	6.84364	6.86721	6.86313	6.87285	6.86643	6.8744	6.65289	6.807	6.56975	6.85044	6.86117	6.89422	6.87636	6.90337	6.91129	6.82789	6.72711	6.80763
11.1867	6.87157	6.84378	6.81034	6.83515	6.83119	6.83918	6.83409	6.84023	6.6205	6.77285	6.53796	6.81925	6.82611	6.86131	6.84065	6.86647	6.88085	6.79538	6.69472	6.77856
11.1933	6.83158	6.80989	6.77237	6.79668	6.79439	6.80007	6.79648	6.80033	6.58236	6.73332	6.49959	6.78101	6.78605	6.82303	6.79806	6.82583	6.84381	6.75779	6.65722	6.74051
11.2	6.78667	6.76822	6.72823	6.75132	6.75141	6.75411	6.75243	6.75595	6.54009	6.68679	6.45397	6.73562	6.73915	6.77712	6.74859	6.77636	6.79974	6.71643	6.61256	6.69537
11.2067	6.73296	6.71908	6.67633	6.69752	6.69818	6.69862	6.70011	6.70171	6.4861	6.63143	6.39873	6.68237	6.68237	6.72485	6.69155	6.71929	6.74655	6.66658	6.55993	6.64203
11.2133	6.66829	6.6601	6.61546	6.63495	6.63673	6.63494	6.6373	6.63794	6.42237	6.5675	6.33645	6.61924	6.61668	6.66496	6.62636	6.65385	6.68651	6.6073	6.5005	6.57946
11.22	6.59353	6.59229	6.54466	6.56299	6.56602	6.56293	6.56562	6.56269	6.35018	6.49464	6.26543	6.54634	6.54096	6.59352	6.55078	6.57785	6.61821	6.53829	6.43004	6.5087
11.2267	6.50794	6.51421	6.46116	6.4799	6.48303	6.47872	6.48314	6.4762	6.26546	6.41125	6.18048	6.46324	6.45464	6.50946	6.46389	6.48954	6.53764	6.45824	6.34823	6.42925
11.2333	6.40776	6.42225	6.36558	6.38246	6.38734	6.37863	6.3865	6.37658	6.16756	6.31459	6.08354	6.36518	6.35203	6.41387	6.36224	6.38728	6.44184	6.36475	6.25437	6.33503
11.24	6.29115	6.3136	6.25126	6.26899	6.27536	6.26267	6.27207	6.26187	6.05386	6.20021	5.96759	6.25081	6.23377	6.30053	6.24373	6.27002	6.33165	6.25697	6.14207	6.2205
11.2467	6.157	6.1873	6.11705	6.13714	6.1457	6.12839	6.14023	6.12785	5.92008	6.0686	5.83504	6.11757	6.09591	6.16788	6.10474	6.13037	6.20178	6.1305	6.01238	6.08703
11.2533	6.00241	6.04037	5.96478	5.98449	5.99635	5.97337	5.98808	5.96999	5.76614	5.91527	5.68459	5.96315	5.93803	6.01732	5.9464	5.97091	6.05428	5.98274	5.86279	5.93717
11.26	5.8273	5.87055	5.79017	5.81146	5.82659	5.79595	5.81536	5.79009	5.59042	5.74193	5.51082	5.78799	5.75888	5.84443	5.76973	5.79093	5.88405	5.8152	5.69021	5.76543
11.2667	5.63402	5.67452	5.59373	5.61468	5.63562	5.59769	5.61742	5.58817	5.39249	5.54544	5.31524	5.59009	5.55685	5.64988	5.57136	5.5906	5.69153	5.62394	5.49402	5.57154
11.2733	5.42597	5.46046	5.37747	5.40067	5.42596	5.38291	5.4025	5.36852	5.17968	5.33267	5.10013	5.37337	5.34022	5.43709	5.35576	5.37394	5.47911	5.41201	5.27845	5.36001
11.28	5.20459	5.23164	5.14898	5.17308	5.20278	5.15467	5.17391	5.13914	4.9515	5.10898	4.87243	5.14299	5.11143	5.2104	5.12307	5.14219	5.25202	5.18599	5.04706	5.13491
11.2867	4.97424	4.98709	4.90803	4.93184	4.96432	4.91277	4.93258	4.89559	4.70939	4.8677	4.62976	4.90015	4.86825	4.96814	4.87817	4.89634	5.01235	4.94518	4.8025	4.89516
11.2933	4.73094	4.73006	4.65518	4.67725	4.71581	4.65748	4.67804	4.63921	4.45282	4.61343	4.37518	4.64552	4.61152	4.71367	4.62353	4.63638	4.7591	4.68955	4.54178	4.64195
11.3	4.47733	4.46016	4.39125	4.41083	4.45498	4.38988	4.40942	4.37181	4.18789	4.34752	4.10837	4.38084	4.34417	4.44939	4.35746	4.36528	4.49528	4.4233	4.27074	4.37813
11.3067	4.21539	4.17981	4.11773	4.13455	4.1861	4.11175	4.13272	4.09293	3.91207	4.07173	3.8311	4.10428	4.06642	4.17241	4.08008	4.08513	4.21825	4.14418	3.98686	4.10624
11.3133	3.94626	3.88932	3.83458	3.84922	3.90541	3.82528	3.84647	3.80603	3.62666	3.7875	3.5413	3.81928	3.77845	3.88705	3.79562	3.79565	3.9302	3.85592	3.69303	3.82316
11.32	3.66887	3.58998	3.54324	3.55548	3.6171	3.53225	3.55107	3.51151	3.33499	3.49585	3.24462	3.52399	3.48407	3.5942	3.5031	3.49769	3.63289	3.55878	3.38969	3.53105
11.3267	3.38615	3.28467	3.24362	3.25723	3.31935	3.23235	3.24921	3.21093	3.03416	3.19572	2.94249	3.22313	3.18332	3.29393	3.20273	3.19459	3.3305	3.25344	3.08137	3.23237
11.3333	3.1033	2.97514	2.93943	2.95719	3.01844	2.92984	2.94494	2.9076	2.73117	2.88945	2.63909	2.9217	2.8798	2.98853	2.9009	2.88987	3.02397	2.94555	2.76877	2.9304
11.34	2.82041	2.66563	2.63845	2.65818	2.71894	2.62901	2.64146	2.60735	2.42776	2.58454	2.33462	2.61701	2.57719	2.68323	2.5999	2.58533	2.71778	2.63931	2.45714	2.63091
11.3467	2.54106	2.36008	2.34029	2.35911	2.42376	2.33134	2.3415	2.31091	2.12885	2.28478	2.03386	2.31543	2.27831	2.38166	2.30087	2.28559	2.41453	2.33624	2.14994	2.3356
11.3533	2.26611	2.06492	2.05222	2.07022	2.13641	2.04132	2.04907	2.02213	1.83682	1.99441	1.74031	2.02389	1.98818	2.08975	2.01263	1.99566	2.11826	2.03887	1.85074	2.0474
11.36	2.00422	1.78535	1.77468	1.79545	1.86068	1.76973	1.7714	1.74978	1.55924	1.71829	1.46474	1.74565	1.71648	1.81121	1.74111	1.72326	1.83696	1.75623	1.5688	1.77277
11.3667	1.76554	1.53878	1.52294	1.54816	1.60847	1.52524	1.52726	1.50632	1.30975	1.46573	1.21457	1.49569	1.47432	1.56113	1.49917	1.48446	1.58315	1.50051	1.32153	1.52311
11.3733	1.56194	1.34535	1.3187	1.34575	1.39602	1.32829	1.33207	1.30929	1.10529	1.259	1.00932	1.28916	1.27784	1.35221	1.30316	1.29304	1.37462	1.28928	1.12846	1.31502
11.38	1.40768	1.21828	1.17266	1.19958	1.23895	1.19	1.19587	1.16984	0.9611	1.11182	0.86374	1.14096	1.13921	1.19507	1.16187	1.16179	1.22508	1.13804	1.00079	1.16438
11.3867	1.29932	1.15245	1.0829	1.10713	1.13804	1.10857	1.11555	1.08469	0.87042	1.02149	0.77289	1.04803	1.05246	1.09702	1.0716	1.08163	1.13204	1.04449	0.92989	1.06717
11.3933	1.23311	1.12817	1.03678	1.06001	1.08365	1.06618	1.07738	1.04379	0.82182	0.97634	0.72422	0.99779	1.00409	1.04246	1.02052	1.03899	1.08466	0.99601	0.9041	1.01444
11.4	1.19488	1.12746	1.01507	1.0375	1.05703	1.04689	1.05998	1.02676	0.79993	0.95776	0.70044	0.97332	0.97815	1.01432	0.99225	1.01722	1.06496	0.97556	0.89857	0.98828
11.4067	1.16335	1.12786	0.99964	1.02256	1.04286	1.03469	1.04827	1.01461	0.78607	0.94548	0.68439	0.95449	0.9564	0.9984	0.96838	0.99808	1.05368	0.96476	0.89535	0.97104
11.4133	1.1305	1.11315	0.97672	1.00011	1.02257	1.01256	1.02522	0.99172	0.76594	0.92921	0.65937	0.92796	0.9275	0.9747	0.9363	0.96795	1.03446	0.94662	0.87861	0.94948
11.42	1.09065	1.07883	0.93604	0.96281	0.98788	0.9725	0.98263	0.95091	0.72866	0.89327	0.61813	0.88555	0.88143	0.93733	0.89267	0.92146	1.00001	0.9106	0.83877	0.91176
11.4267	1.03303	1.01626	0.87742	0.90275	0.9359	0.91182	0.92346	0.8866	0.67127	0.83814	0.55559	0.82441	0.81452	0.879	0.82867	0.85427	0.94537	0.85251	0.77628	0.85279
11.4333	0.95469	0.92792	0.79776	0.82256	0.8634	0.83035	0.84392	0.80377	0.59613	0.76223	0.47368	0.74173	0.73046	0.80133	0.74712	0.76992	0.87187	0.77477	0.69085	0.77335
11.44	0.85707	0.81952	0.69927	0.72711	0.77411	0.73276	0.74443	0.70823	0.50485	0.67046	0.37784	0.64237	0.63234	0.70689	0.65396	0.67182	0.78073	0.67862	0.58954	0.68003
11.4467	0.7443	0.697	0.59106	0.61958	0.67083	0.62679	0.63466	0.60417	0.40401	0.56951	0.27087	0.53206	0.52561	0.602	0.5527	0.56506	0.67607	0.57023	0.47777	0.57574
11.4533	0.62508	0.57114	0.48247	0.50957	0.56519	0.51899	0.52587	0.5003	0.29863	0.46562	0.16266	0.42114	0.41597	0.49363	0.45094	0.45844	0.56801	0.45942	0.36442	0.46658
11.46	0.51098	0.45146	0.3766	0.40537	0.46276	0.41699	0.42303	0.40392	0.20101	0.36786	0.0584	0.31645	0.31647	0.39209	0.35531	0.36285	0.46445	0.35464	0.25984	0.36141
11.4667	0.40613	0.34662	0.28407	0.31459	0.37171	0.32883	0.33394	0.32281	0.11761	0.28772	-0.03005	0.22709	0.23273	0.30449	0.27576	0.28265	0.37456	0.26364	0.17254	0.26778
11.4733	0.31815	0.26485	0.21277	0.24319	0.29847	0.26157	0.26631	0.26406	0.05554	0.23009	-0.09803	0.15927	0.16965	0.23646	0.21728	0.22289	0.30595	0.19477	0.106	0.19411
11.48	0.25039	0.21038	0.16698	0.19843	0.24798	0.22177	0.22257	0.23022	0.01785	0.19814	-0.14067	0.11717	0.1328	0.19272	0.18278	0.18998	0.2639	0.15	0.06891	0.14336
11.4867	0.20909	0.18747	0.14888	0.1819	0.22841	0.21045	0.2066	0.22686	0.00948	0.18733	-0.15399	0.10469	0.1247	0.17997	0.17815	0.1872	0.25127	0.13499	0.06635	0.12195
11.4933	0.19791	0.19832	0.16356	0.19476	0.23862	0.23116	0.22452	0.2568	0.03602	0.2086	-0.13489	0.12353	0.14928	0.19824	0.20577	0.21819	0.27371	0.15216	0.09639	0.1344
11.5	0.21524	0.24094	0.20942	0.2395	0.27938	0.2841	0.27513	0.31842	0.09437	0.2616	-0.08483	0.174	0.20454	0.24741	0.26416	0.27714	0.32818	0.20392	0.15992	0.1788
11.5067	0.26024	0.31348	0.28242	0.31089	0.35022	0.36142	0.35189	0.404	0.1773	0.34062	-0.00735	0.25334	0.285	0.32563	0.34577	0.3634	0.41214	0.28525	0.24904	0.25054
11.5133	0.32648	0.4094	0.37497	0.40218	0.44127	0.45901	0.4498	0.50916	0.28289	0.44385	0.09075	0.35251	0.38544	0.42363	0.44699	0.46818	0.51845	0.38897	0.36002	0.34378
11.52	0.40936	0.52072	0.48385	0.50976	0.54775	0.57035	0.56275	0.62722	0.40338	0.56309	0.2043	0.46589	0.49971	0.53937	0.56234	0.58669	0.63914	0.51013	0.48556	0.45306
11.5267	0.50743	0.63733	0.60284	0.62531	0.66552	0.69011	0.68437	0.7551	0.53285	0.69163	0.32825	0.58766	0.62319	0.66268	0.68772	0.71399	0.77159	0.64076	0.61906	0.56991
11.5333	0.61251	0.7592	0.72725	0.74472	0.78889	0.8141	0.8066	0.88673	0.66511	0.82387	0.45492	0.71199	0.74917	0.79051	0.81595	0.84315	0.90835	0.77563	0.75447	0.69394
11.54	0.71277	0.88075	0.84712	0.86396	0.91123	0.93662	0.92815	1.0159	0.79654	0.95649	0.57951	0.83728	0.87214	0.91719	0.94121	0.96903	1.04362	0.90952	0.88779	0.81875
11.5467	0.80485	0.99301	0.96116	0.9792	1.0297	1.05226	1.04706	1.13894	0.92254	1.08529	0.69997	0.95546	0.98616	1.03824	1.06261	1.08752	1.17218	1.03734	1.01302	0.93685
11.5533	0.89075	1.10013	1.06906	1.08764	1.13945	1.16119	1.16004	1.25366	1.04018	1.20318	0.81179	1.06371	1.09404	1.1511	1.17345	1.19702	1.29198	1.15827	1.13043	1.04824
11.56	0.97341	1.19943	1.16878	1.18957	1.24297	1.2626	1.26225	1.36028	1.15019	1.31275	0.91488	1.16613	1.19744	1.25597	1.27754	1.29826	1.40297	1.26862	1.2405	1.15237
11.5667	1.05033	1.2898	1.26062	1.2839	1.33748	1.3572	1.35517	1.45939	1.25224	1.41525	1.01044	1.26078	1.29037	1.35259	1.37297	1.39252	1.50589	1.37171	1.34212	1.24883
11.5733	1.12506	1.37404	1.3449	1.36945	1.42403	1.44404	1.4413	1.55132	1.34695	1.5109	1.0962	1.34625	1.37569	1.44067	1.45925	1.4766	1.59934	1.46529	1.43448	1.33818
11.58	1.19602	1.4529	1.42533	1.44905	1.50425	1.52269	1.52129	1.63717	1.43441	1.59835	1.17719	1.42601	1.45396	1.52253	1.53732	1.5544	1.68565	1.55299	1.51984	1.42052
11.5867	1.26874	1.5305	1.50275	1.5278	1.58116	1.60115	1.6002	1.72164	1.52169	1.68487	1.25895	1.50409	1.532	1.60093	1.61276	1.63114	1.77049	1.63572	1.60307	1.50109
11.5933	1.34437	1.60778	1.57982	1.60405	1.65833	1.67912	1.67886	1.80679	1.60617	1.77008	1.33767	1.58206	1.6098	1.67825	1.68961	1.70723	1.85342	1.7181	1.68334	1.57954
11.6	1.42369	1.69105	1.6594	1.68186	1.73813	1.7631	1.76127	1.89398	1.69398	1.85654	1.41941	1.66264	1.69029	1.75819	1.77008	1.79307	1.9396	1.80012	1.77114	1.66113
11.6067	1.52205	1.80043	1.75698	1.77731	1.83446	1.87055	1.86685	2.00161	1.80265	1.96198	1.52329	1.76601	1.79776	1.86067	1.87536	1.90646	2.04891	1.90006	1.88316	1.76027
11.6133	1.66786	1.96398	1.9002	1.91777	1.97499	2.03365	2.02552	2.15891	1.96019	2.11569	1.67831	1.92039	1.96083	2.01326	2.03106	2.07806	2.20888	2.04624	2.05035	1.90576
11.62	1.89071	2.20338	2.11542	2.12877	2.1844	2.27725	2.26098	2.38949	2.19133	2.3436	1.90852	2.14823	2.20124	2.24529	2.26427	2.32853	2.44262	2.26385	2.2943	2.124
11.6267	2.21233	2.53533	2.42157	2.43169	2.48454	2.61255	2.59197	2.71412	2.51493	2.66001	2.23002	2.47188	2.53847	2.57093	2.59085	2.67443	2.76579	2.56884	2.63351	2.43294
11.6333	2.64	2.96576	2.8248	2.83079	2.88547	3.04542	3.01918	3.13934	2.93771	3.07287	2.64844	2.89517	2.97546	2.99548	3.01541	3.11535	3.18374	2.9714	3.06899	2.83944
11.64	3.15548	3.47747	3.31689	3.31653	3.37377	3.55869	3.52643	3.64667	3.44564	3.57243	3.14857	3.40215	3.49509	3.50309	3.51938	3.63147	3.6861	3.46106	3.5828	3.33156
11.6467	3.73329	4.04388	3.86727	3.86231	3.92126	4.12315	4.08846	4.21123	4.00793	4.13038	3.705	3.96416	4.06618	4.06301	4.07677	4.19581	4.24278	4.01206	4.15176	3.8839
11.6533	4.34765	4.64464	4.45329	4.44746	4.50783	4.7209	4.68205	4.81342	4.60972	4.72474	4.29445	4.56128	4.6659	4.6538	4.66857	4.78586	4.83376	4.60425	4.75328	4.47386
11.66	4.9797	5.25791	5.05779	5.0511	5.11118	5.32828	5.28568	5.42886	5.22819	5.33787	4.89601	5.17292	5.27672	5.25826	5.27107	5.38541	5.44507	5.21409	5.3672	5.07967
11.6667	5.61269	5.86668	5.66524	5.65767	5.71614	5.93184	5.88361	6.04343	5.84607	5.94931	5.49842	5.78368	5.88753	5.86129	5.87374	5.97904	6.05845	5.82613	5.97801	5.68944
11.6733	6.23184	6.45227	6.2604	6.24753	6.31266	6.51587	6.46466	6.63979	6.4503	6.54686	6.08042	6.37925	6.48143	6.44595	6.45913	6.55169	6.65651	6.42445	6.56679	6.28347
11.68	6.82072	6.99945	6.82316	6.80447	6.87585	7.05952	7.0115	7.20508	7.01794	7.1122	6.63026	6.94113	7.03441	6.99558	7.00513	7.08728	7.21967	6.99018	7.11643	6.84469
11.6867	7.35885	7.4973	7.33794	7.31435	7.39176	7.54983	7.50702	7.72113	7.53338	7.62583	7.13188	7.45084	7.53077	7.4936	7.49924	7.57437	7.73518	7.50484	7.61424	7.355
11.6933	7.83273	7.93083	7.78807	7.76094	7.84711	7.97267	7.94166	8.17365	7.98724	8.07507	7.57337	7.89296	7.95937	7.92809	7.92782	7.99634	8.19025	7.95708	8.04678	7.80418
11.7	8.23267	8.29005	8.16599	8.13756	8.23379	8.32303	8.30367	8.55226	8.37015	8.45413	7.94449	8.25869	8.31162	8.28697	8.28494	8.34407	8.57265	8.33374	8.40605	8.18455
11.7067	8.55529	8.57045	8.46596	8.44004	8.54181	8.59485	8.58708	8.85114	8.67017	8.75681	8.23483	8.54715	8.58436	8.56722	8.55965	8.61397	8.87654	8.63353	8.68719	8.4891
11.7133	8.7957	8.77018	8.68818	8.66413	8.76827	8.79201	8.79368	9.06806	8.88798	8.98379	8.44823	8.75556	8.77687	8.76874	8.75249	8.80633	9.10144	8.85759	8.88811	8.71577
11.72	8.95525	8.89132	8.83172	8.81037	8.91509	8.91705	8.92554	9.2116	9.02762	9.13917	8.58493	8.88567	8.89754	8.89219	8.86937	8.92164	9.24927	9.0053	9.01343	8.86862
11.7267	9.04146	8.94418	8.90378	8.88394	8.99038	8.97548	8.98884	9.28476	9.09725	9.22642	8.65272	8.94217	8.94906	8.94323	8.91955	8.968	9.32526	9.08209	9.0704	8.9505
11.7333	9.05812	8.93371	8.9096	8.89371	8.99998	8.97029	8.98861	9.29234	9.10308	9.24812	8.65629	8.93305	8.93572	8.93264	8.90867	8.95211	9.33582	9.09322	9.06667	8.9689
11.74	9.0141	8.86759	8.85387	8.84542	8.95216	8.90895	8.93321	9.24083	9.05267	9.21424	8.60359	8.86636	8.8653	8.86557	8.84269	8.8802	9.28463	9.0449	9.00571	8.92866
11.7467	8.91245	8.74956	8.74797	8.74223	8.85227	8.79402	8.82426	9.13624	8.9508	9.13023	8.49806	8.74843	8.74443	8.75124	8.72751	8.75833	9.18562	8.94482	8.89424	8.83568
11.7533	8.76148	8.58471	8.59862	8.58973	8.70784	8.63534	8.66955	8.98723	8.80557	9.00031	8.34717	8.58613	8.57742	8.59056	8.57015	8.59384	9.0412	8.79796	8.7363	8.69597
11.76	8.56378	8.37941	8.40663	8.3977	8.52174	8.43825	8.47741	8.79733	8.62397	8.82902	8.1543	8.38788	8.37139	8.39068	8.37307	8.38943	8.85702	8.61352	8.53865	8.51618
11.7667	8.32483	8.13918	8.18054	8.17212	8.30099	8.20519	8.24797	8.57494	8.40509	8.62292	7.9255	8.15435	8.13111	8.15816	8.1435	8.15159	8.63777	8.3924	8.30861	8.29682
11.7733	8.05203	7.86983	7.92125	7.91724	8.04897	7.94531	7.98425	8.3222	8.15464	8.3848	7.66631	7.88789	7.85958	7.89833	7.88619	7.88301	8.38671	8.13987	8.05065	8.04633
11.78	7.75011	7.57454	7.63656	7.63679	7.7697	7.65598	7.69346	8.04545	7.87639	8.119	7.38011	7.59725	7.56153	7.61004	7.60236	7.59155	8.11042	7.85995	7.768	7.76806
11.7867	7.42305	7.25731	7.32705	7.33174	7.4659	7.34537	7.38205	7.74471	7.57554	7.82868	7.07421	7.28383	7.24315	7.29822	7.29436	7.27918	7.81077	7.55868	7.46699	7.46367
11.7933	7.07233	6.92244	6.99771	7.00473	7.14344	7.01425	7.05146	7.42445	7.25379	7.51713	6.74784	6.9505	6.90827	6.96831	6.96826	6.94729	7.48978	7.23873	7.14485	7.13903
11.8	6.70365	6.56945	6.65069	6.66273	6.8016	6.66439	6.70371	7.0882	6.91686	7.18599	6.40411	6.60028	6.55774	6.62434	6.62322	6.59884	7.15426	6.90204	6.80721	6.79791
11.8067	6.3192	6.20363	6.28853	6.31013	6.44485	6.30407	6.34354	6.73789	6.56778	6.83915	6.04768	6.23635	6.19634	6.26829	6.26538	6.23581	6.80594	6.55253	6.46051	6.44329
11.8133	5.92465	5.83045	5.91618	5.94455	6.07917	5.936	5.97362	6.37764	6.21037	6.48326	5.68207	5.86517	5.82856	5.90278	5.8975	5.86848	6.44631	6.19437	6.10688	6.07965
11.82	5.52606	5.45278	5.54041	5.57399	5.70701	5.56299	5.60003	6.01131	5.84904	6.12582	5.31013	5.49127	5.45639	5.5332	5.52569	5.49683	6.08056	5.83055	5.7474	5.71163
11.8267	5.12552	5.07166	5.16383	5.20265	5.33148	5.18821	5.22551	5.64364	5.48564	5.76459	4.93618	5.11475	5.08226	5.16274	5.15318	5.12477	5.71176	5.46678	5.38396	5.34016
11.8333	4.7285	4.69421	4.79039	4.83346	4.95656	4.81423	4.85205	5.27842	5.12577	5.40197	4.5654	4.74215	4.71135	4.794	4.78651	4.75222	5.34671	5.10395	5.02201	4.96708
11.84	4.3381	4.32535	4.42473	4.46868	4.58612	4.44909	4.4819	4.92222	4.77136	5.04398	4.19927	4.37901	4.34729	4.43126	4.42412	4.38567	4.98828	4.74754	4.66947	4.59974
11.8467	3.96058	3.9701	4.06823	4.11276	4.22732	4.09585	4.12157	4.57684	4.42873	4.69575	3.84336	4.02297	3.99374	4.07808	4.07238	4.03114	4.63847	4.40071	4.32665	4.24248
11.8533	3.60147	3.63261	3.72861	3.77018	3.88415	3.75731	3.77663	4.24545	4.09959	4.36263	3.49974	3.68308	3.65535	3.73953	3.73359	3.69264	4.30368	4.06605	4.00201	3.89899
11.86	3.26304	3.31613	3.40622	3.44617	3.55699	3.43621	3.45227	3.93515	3.78842	4.04541	3.17393	3.36149	3.33569	3.41982	3.41214	3.37059	3.98473	3.74704	3.69715	3.57291
11.8667	2.94941	3.01854	3.10592	3.14184	3.25212	3.13571	3.14681	3.64624	3.49592	3.74674	2.86708	3.06064	3.03594	3.1194	3.11247	3.07102	3.6885	3.45058	3.41262	3.26613
11.8733	2.66091	2.74592	2.82688	2.86202	2.96602	2.85518	2.86274	3.37638	3.2272	3.46763	2.58091	2.78052	2.75583	2.83922	2.83401	2.79514	3.41126	3.17658	3.14839	2.98086
11.88	2.39673	2.49477	2.56845	2.59971	2.70221	2.59597	2.60436	3.12942	2.98042	3.21214	2.31915	2.5204	2.49775	2.58109	2.57925	2.54104	3.15731	2.92356	2.90598	2.7188
11.8867	2.15964	2.26772	2.33431	2.36141	2.46186	2.3594	2.36937	2.9055	2.75421	2.97843	2.08107	2.28422	2.26241	2.34633	2.34515	2.30828	2.92475	2.69416	2.68744	2.48045
11.8933	1.94874	2.06354	2.12204	2.14594	2.24372	2.14897	2.15624	2.70123	2.5478	2.76679	1.86714	2.06988	2.05184	2.13317	2.13146	2.09857	2.71422	2.48693	2.4897	2.26521
11.9	1.76343	1.88155	1.93223	1.95282	2.04887	1.96147	1.96639	2.51925	2.3666	2.57945	1.67601	1.87948	1.864	1.94399	1.94222	1.91254	2.52698	2.30297	2.31181	2.07583
11.9067	1.60021	1.72052	1.7628	1.78219	1.87583	1.79503	1.79893	2.35744	2.20528	2.41243	1.50768	1.70981	1.69606	1.77562	1.77411	1.74836	2.36305	2.14013	2.15504	1.90698
11.9133	1.45492	1.5763	1.61259	1.6326	1.72261	1.64722	1.65216	2.21687	2.06149	2.26638	1.35788	1.55889	1.54777	1.62555	1.62752	1.60125	2.2176	1.9952	2.01849	1.75868
11.92	1.32359	1.44846	1.47744	1.4991	1.58673	1.51665	1.51952	2.09045	1.93379	2.13774	1.2238	1.42313	1.41519	1.49197	1.49471	1.46942	2.08972	1.8647	1.89526	1.62446
11.9267	1.20623	1.3307	1.35664	1.37646	1.46328	1.3991	1.40012	1.97744	1.81907	2.02201	1.10488	1.3016	1.29485	1.37213	1.37334	1.35168	1.97327	1.74935	1.78293	1.50451
11.9333	1.10195	1.22544	1.24536	1.26688	1.35142	1.29172	1.29091	1.87548	1.71355	1.91663	0.99679	1.19228	1.18746	1.26133	1.26482	1.24456	1.8693	1.64437	1.68075	1.39715
11.94	1.00788	1.12925	1.14663	1.16537	1.25143	1.19166	1.19376	1.78488	1.62115	1.82201	0.89805	1.09352	1.08922	1.16131	1.16747	1.14955	1.77504	1.54976	1.58942	1.29958
11.9467	0.92402	1.04189	1.05661	1.07291	1.16104	1.10289	1.10438	1.70047	1.53542	1.7363	0.80689	1.00475	0.99852	1.07144	1.07825	1.06159	1.69001	1.46388	1.50406	1.21127
11.9533	0.84745	0.96553	0.97503	0.99197	1.07773	1.02279	1.02547	1.62435	1.45962	1.65898	0.72637	0.92189	0.9182	0.98981	0.9974	0.9831	1.61505	1.38519	1.42983	1.13424
11.96	0.77945	0.89603	0.90107	0.92016	1.00451	0.95317	0.95678	1.55543	1.39249	1.58836	0.65702	0.8479	0.84596	0.91663	0.92544	0.91358	1.5481	1.31666	1.36235	1.06586
11.9667	0.71976	0.83337	0.83541	0.85451	0.93923	0.89042	0.89538	1.49603	1.33033	1.528	0.5934	0.78148	0.78041	0.85202	0.86066	0.84935	1.48736	1.25556	1.30219	1.00339
11.9733	0.66745	0.77747	0.77528	0.79498	0.87994	0.83522	0.84001	1.44287	1.27727	1.47677	0.53614	0.72414	0.7235	0.79513	0.80328	0.79369	1.43374	1.2013	1.24734	0.948
11.98	0.62168	0.72737	0.72456	0.74351	0.82812	0.78484	0.78992	1.39552	1.22863	1.42904	0.48702	0.67137	0.67126	0.74389	0.75243	0.74339	1.38386	1.15298	1.19816	0.89937
11.9867	0.57921	0.6847	0.68008	0.69809	0.78279	0.74013	0.74461	1.35197	1.18616	1.38663	0.44436	0.62506	0.62616	0.69974	0.70764	0.69959	1.34023	1.11006	1.15511	0.85484
11.9933	0.53985	0.64607	0.63972	0.65481	0.74198	0.69991	0.70296	1.31465	1.1483	1.34739	0.40367	0.58422	0.58643	0.6589	0.66722	0.65837	1.3027	1.07107	1.11751	0.81589
12	0.50421	0.61005	0.60176	0.61691	0.70566	0.66351	0.66689	1.28142	1.11575	1.31421	0.36852	0.54688	0.55061	0.62398	0.62956	0.62262	1.2693	1.03662	1.08468	0.78288
12.0067	0.47222	0.57762	0.56988	0.58245	0.67323	0.63053	0.63474	1.25073	1.08551	1.28466	0.33563	0.5137	0.51779	0.593	0.59706	0.59116	1.23978	1.00468	1.05335	0.75266
12.0133	0.44367	0.54814	0.53957	0.55192	0.64128	0.60046	0.60335	1.22403	1.05757	1.25803	0.30445	0.48337	0.48771	0.56132	0.56799	0.56219	1.21115	0.97596	1.02528	0.72531
12.02	0.41896	0.52171	0.51021	0.52404	0.61251	0.57395	0.57492	1.19836	1.03248	1.23117	0.27699	0.45635	0.45866	0.53439	0.54055	0.53593	1.1841	0.94795	0.99837	0.69914
12.0267	0.39381	0.49968	0.48315	0.49686	0.58696	0.54936	0.55011	1.17437	1.01175	1.20829	0.25443	0.43121	0.43367	0.50879	0.51447	0.50972	1.1602	0.92293	0.97479	0.6761
12.0333	0.3711	0.47778	0.45749	0.47456	0.56371	0.52516	0.52617	1.15323	0.99141	1.18717	0.23517	0.40586	0.40904	0.48517	0.49379	0.48573	1.14031	0.90383	0.95406	0.65412
12.04	0.35177	0.45769	0.43811	0.45356	0.54147	0.50512	0.50638	1.13533	0.97187	1.16807	0.21475	0.38451	0.39036	0.46431	0.47127	0.46507	1.12066	0.88303	0.93395	0.63112
12.0467	0.33257	0.43873	0.4199	0.43438	0.52306	0.48672	0.48691	1.11836	0.95187	1.1505	0.19557	0.36633	0.37326	0.44424	0.45279	0.44617	1.10159	0.86543	0.91655	0.61144
12.0533	0.31624	0.4206	0.40224	0.41755	0.50413	0.46872	0.4694	1.10377	0.9351	1.13367	0.17865	0.34908	0.35622	0.42805	0.43494	0.42926	1.08421	0.84898	0.90209	0.59587
12.06	0.30121	0.4037	0.38703	0.3997	0.4886	0.45138	0.45483	1.08796	0.92149	1.1177	0.16359	0.33385	0.34116	0.41208	0.41805	0.41354	1.06918	0.83274	0.88726	0.58094
12.0667	0.28689	0.38843	0.3723	0.38308	0.47472	0.43655	0.44124	1.07544	0.9098	1.10325	0.14989	0.32021	0.32683	0.39748	0.40408	0.3991	1.05532	0.81905	0.87412	0.56572
12.0733	0.27172	0.37581	0.35807	0.36879	0.46074	0.4242	0.42601	1.06428	0.89752	1.09082	0.13642	0.30736	0.31172	0.38344	0.39168	0.3852	1.04173	0.80599	0.86048	0.55332
12.08	0.26032	0.36169	0.34423	0.35574	0.4479	0.41123	0.41283	1.05396	0.88715	1.08019	0.12408	0.29431	0.29897	0.37178	0.38029	0.37099	1.02943	0.79601	0.84916	0.54133
12.0867	0.24954	0.34944	0.33287	0.34438	0.43496	0.39845	0.39888	1.04089	0.87736	1.06996	0.11482	0.28356	0.28777	0.36032	0.36922	0.35854	1.01791	0.78319	0.83828	0.53144
12.0933	0.23907	0.33809	0.32109	0.33303	0.42282	0.38594	0.38745	1.03105	0.86605	1.05881	0.10311	0.27374	0.27659	0.34967	0.35604	0.34785	1.00662	0.77179	0.8295	0.51972
12.1	0.22633	0.32805	0.31035	0.32458	0.41183	0.37467	0.37694	1.02038	0.85555	1.04821	0.09134	0.26261	0.26508	0.33624	0.34456	0.336	0.99688	0.7619	0.8204	0.50775
12.1067	0.21247	0.31876	0.29951	0.31546	0.3997	0.36461	0.36741	1.00993	0.84665	1.03968	0.08178	0.25256	0.25571	0.32573	0.33501	0.32577	0.98764	0.75346	0.80887	0.49751
12.1133	0.20298	0.31127	0.28925	0.30407	0.38786	0.35688	0.35834	1.00071	0.83669	1.02947	0.07127	0.24179	0.24791	0.3158	0.3251	0.31667	0.97821	0.7417	0.79881	0.48932
12.12	0.1944	0.30283	0.27954	0.29475	0.37755	0.34484	0.34781	0.99372	0.8274	1.01755	0.06269	0.23266	0.23979	0.30734	0.31518	0.30658	0.9682	0.73226	0.78959	0.48085
12.1267	0.18461	0.29247	0.26964	0.28445	0.3677	0.33277	0.33937	0.98492	0.81614	1.00609	0.0533	0.22337	0.23012	0.29796	0.30683	0.29696	0.9587	0.72379	0.78023	0.47233
12.1333	0.17565	0.28205	0.26072	0.27395	0.36059	0.32287	0.33053	0.97583	0.8077	0.995	0.04305	0.2147	0.22097	0.28974	0.29899	0.28889	0.94925	0.71577	0.77181	0.46398
12.14	0.16707	0.27244	0.25364	0.2654	0.35027	0.31403	0.32104	0.96722	0.79825	0.98583	0.03564	0.20536	0.21383	0.28204	0.28906	0.27964	0.941	0.70723	0.76106	0.45571
12.1467	0.15734	0.26352	0.24344	0.2575	0.34082	0.3053	0.31232	0.95836	0.78985	0.97838	0.02711	0.19767	0.20524	0.27168	0.28051	0.27252	0.93126	0.69918	0.75215	0.4457
12.1533	0.14955	0.25508	0.23544	0.24589	0.33255	0.29915	0.30381	0.95055	0.78286	0.96882	0.02002	0.1902	0.19706	0.26142	0.27331	0.26355	0.92122	0.6926	0.74347	0.43805
12.16	0.14	0.24722	0.22755	0.23671	0.3239	0.29146	0.2973	0.94241	0.77387	0.95906	0.01374	0.18202	0.18863	0.25319	0.26656	0.25566	0.9126	0.68517	0.7345	0.43202
12.1667	0.13284	0.2394	0.22043	0.23013	0.31468	0.28365	0.28843	0.93375	0.76381	0.94842	0.006	0.17598	0.18033	0.24719	0.25981	0.2481	0.90196	0.67663	0.72761	0.425
12.1733	0.12666	0.23135	0.2114	0.22262	0.30872	0.27715	0.28233	0.92618	0.75719	0.93965	-0.00131	0.16936	0.17285	0.24181	0.25087	0.24169	0.89276	0.66852	0.71962	0.41723
12.18	0.12022	0.22371	0.20348	0.21574	0.30039	0.27059	0.27439	0.91846	0.74907	0.93259	-0.0069	0.1626	0.1684	0.23596	0.24389	0.23665	0.8859	0.66077	0.71042	0.412
12.1867	0.11211	0.21704	0.19699	0.20777	0.29226	0.26419	0.26641	0.91112	0.74143	0.92573	-0.01239	0.15406	0.16125	0.22808	0.23803	0.23062	0.87834	0.65472	0.70368	0.40732
12.1933	0.10656	0.20936	0.19055	0.20037	0.28615	0.25785	0.25917	0.90391	0.73231	0.91831	-0.01966	0.14801	0.15313	0.22003	0.23176	0.22418	0.86928	0.64802	0.69566	0.40155
12.2	0.1003	0.2029	0.18217	0.19399	0.27991	0.24859	0.25305	0.89826	0.72339	0.91121	-0.02418	0.14308	0.14636	0.21531	0.22483	0.21672	0.86245	0.64095	0.68931	0.39344
12.2067	0.0939	0.19662	0.17332	0.18764	0.27244	0.24264	0.24717	0.89082	0.71653	0.90481	-0.03001	0.13679	0.13988	0.20827	0.21835	0.21162	0.85689	0.63343	0.68177	0.38748
12.2133	0.08743	0.19065	0.16733	0.18066	0.26356	0.2356	0.24067	0.88197	0.71037	0.89693	-0.03544	0.13207	0.134	0.20323	0.21319	0.20647	0.85068	0.62698	0.67367	0.38164
12.22	0.08106	0.18496	0.16117	0.17539	0.25696	0.22965	0.23416	0.87449	0.70473	0.89003	-0.04359	0.12885	0.12719	0.1985	0.20784	0.20124	0.84365	0.62141	0.66686	0.37694
12.2267	0.07526	0.17776	0.1558	0.16993	0.25051	0.22356	0.22929	0.86762	0.69744	0.88351	-0.04962	0.1252	0.12369	0.19268	0.20331	0.19537	0.83776	0.61483	0.65908	0.37206
12.2333	0.0677	0.17432	0.14968	0.16523	0.24518	0.21748	0.22401	0.85981	0.68976	0.87686	-0.05308	0.11882	0.12091	0.18678	0.19722	0.19092	0.82953	0.60922	0.65013	0.36722
12.24	0.05994	0.16848	0.14611	0.15991	0.24018	0.21234	0.21883	0.85379	0.68307	0.87046	-0.05663	0.11309	0.1166	0.18079	0.19027	0.18717	0.82255	0.60493	0.64288	0.36108
12.2467	0.0544	0.16252	0.141	0.15492	0.23607	0.20624	0.21298	0.84545	0.6778	0.86372	-0.06159	0.10859	0.11197	0.17576	0.18531	0.18104	0.81594	0.59931	0.63829	0.35378
12.2533	0.04843	0.1581	0.1364	0.14929	0.23053	0.19947	0.20852	0.83947	0.67162	0.85918	-0.0644	0.10337	0.10661	0.17406	0.18012	0.17386	0.80904	0.59334	0.63354	0.34983
12.26	0.04417	0.15367	0.13045	0.14472	0.22488	0.19444	0.2034	0.83384	0.66553	0.85288	-0.06822	0.0988	0.10176	0.16811	0.17413	0.16841	0.80264	0.58802	0.62771	0.34688
12.2667	0.03941	0.14956	0.12504	0.14074	0.21819	0.18919	0.19833	0.82776	0.658	0.84707	-0.07217	0.09361	0.09688	0.16465	0.17094	0.16532	0.79597	0.58316	0.62149	0.34177
12.2733	0.03609	0.14666	0.11986	0.13759	0.21493	0.18556	0.19469	0.82131	0.65231	0.84024	-0.07616	0.08924	0.09193	0.16141	0.16738	0.16174	0.79033	0.57642	0.61484	0.33873
12.28	0.03186	0.14195	0.11537	0.13333	0.21008	0.18169	0.19075	0.81437	0.64516	0.8329	-0.08161	0.08566	0.08817	0.15855	0.16207	0.15615	0.78432	0.57047	0.60971	0.33445
12.2867	0.028	0.1367	0.11159	0.12878	0.2055	0.17833	0.18692	0.80846	0.63927	0.82639	-0.08606	0.08219	0.08428	0.15491	0.15766	0.1542	0.77835	0.56762	0.60507	0.32952
12.2933	0.02344	0.1323	0.10757	0.12377	0.20071	0.17299	0.18332	0.80255	0.63387	0.82066	-0.08944	0.07863	0.08061	0.15069	0.15547	0.15111	0.77457	0.56409	0.60059	0.32611
12.3	0.01953	0.1308	0.10455	0.11876	0.19778	0.16736	0.17759	0.79692	0.62776	0.81422	-0.09298	0.07463	0.07613	0.14518	0.15079	0.14759	0.76921	0.55927	0.59526	0.32233
12.3067	0.01533	0.12792	0.10044	0.11447	0.19326	0.16368	0.17329	0.79208	0.62288	0.80726	-0.09652	0.0718	0.07259	0.14074	0.14781	0.14302	0.76336	0.55404	0.5914	0.32005
12.3133	0.01216	0.12461	0.09729	0.11086	0.19157	0.15785	0.16925	0.78829	0.61717	0.7992	-0.09856	0.06881	0.07001	0.13733	0.14529	0.13919	0.75732	0.54929	0.58678	0.31439
12.32	0.00892	0.12177	0.09407	0.10666	0.18733	0.15294	0.16628	0.7827	0.61165	0.79374	-0.10119	0.06552	0.06815	0.13267	0.14154	0.13643	0.74955	0.54356	0.58175	0.30991
12.3267	0.00715	0.11768	0.09021	0.103	0.18288	0.15103	0.16031	0.77572	0.60427	0.7858	-0.10316	0.06098	0.06531	0.12896	0.13753	0.13308	0.74425	0.53915	0.57561	0.30843
12.3333	0.00252	0.11438	0.08359	0.10048	0.17831	0.15087	0.15691	0.77174	0.59823	0.77832	-0.10526	0.06025	0.0612	0.12487	0.13409	0.12928	0.73903	0.5348	0.57092	0.30526
12.34	-0.00091	0.11152	0.08178	0.09774	0.17406	0.14717	0.15308	0.76782	0.59197	0.77262	-0.10727	0.05868	0.05744	0.12158	0.13036	0.12654	0.7371	0.5311	0.56555	0.30033
12.3467	-0.00472	0.10881	0.07827	0.09541	0.1689	0.14413	0.15001	0.7642	0.58589	0.76553	-0.11001	0.05618	0.05382	0.11925	0.12619	0.12341	0.73327	0.52813	0.55981	0.29624
12.3533	-0.00812	0.10471	0.07571	0.09232	0.16536	0.14123	0.1476	0.75846	0.58258	0.75735	-0.1128	0.05077	0.05156	0.11553	0.12346	0.11931	0.73085	0.52367	0.55508	0.29336
12.36	-0.01226	0.10074	0.07351	0.08989	0.16145	0.13942	0.14422	0.75414	0.57965	0.75155	-0.11645	0.04776	0.04812	0.11337	0.1217	0.11654	0.72657	0.51945	0.55252	0.29055
12.3667	-0.01517	0.09762	0.06951	0.08754	0.15799	0.13644	0.14102	0.74998	0.57448	0.74459	-0.12005	0.04722	0.04577	0.11179	0.11956	0.11443	0.72247	0.51492	0.54884	0.28726
12.3733	-0.01588	0.09367	0.06499	0.08482	0.1553	0.13256	0.13769	0.74571	0.5685	0.74076	-0.12206	0.04568	0.04518	0.10732	0.11785	0.11143	0.7198	0.51182	0.54282	0.28575
12.38	-0.01862	0.09097	0.0628	0.08175	0.15193	0.12972	0.13449	0.74408	0.5633	0.73632	-0.12402	0.0431	0.04462	0.105	0.11512	0.109	0.71553	0.50978	0.5372	0.28288
12.3867	-0.02318	0.09016	0.06192	0.07881	0.14964	0.12701	0.13378	0.73864	0.55801	0.73103	-0.12543	0.04002	0.04289	0.10229	0.11047	0.10571	0.71116	0.5063	0.53181	0.28061
12.3933	-0.02692	0.08675	0.05876	0.0771	0.14812	0.12366	0.13073	0.73644	0.55273	0.72644	-0.12743	0.03809	0.04071	0.09974	0.10663	0.10316	0.70674	0.50466	0.52698	0.27672
12.4	-0.02925	0.08508	0.05493	0.07328	0.14543	0.12101	0.12882	0.73356	0.54789	0.72127	-0.13134	0.03543	0.03925	0.09861	0.10611	0.10257	0.70366	0.50107	0.52371	0.27305
12.4067	-0.03221	0.08231	0.05331	0.06999	0.14376	0.11886	0.12658	0.72834	0.54284	0.71722	-0.13384	0.03385	0.03728	0.09594	0.10399	0.10042	0.70179	0.49622	0.5216	0.27286
12.4133	-0.0338	0.08106	0.0526	0.0677	0.1407	0.11461	0.12517	0.72207	0.5391	0.71099	-0.13417	0.03385	0.03385	0.09358	0.10227	0.09777	0.69845	0.49311	0.5197	0.26962
12.42	-0.03647	0.07899	0.05098	0.06663	0.13785	0.11349	0.12335	0.71537	0.53502	0.70644	-0.13566	0.03214	0.03123	0.09222	0.09952	0.09629	0.69536	0.48938	0.51578	0.2679
12.4267	-0.03839	0.07608	0.04914	0.0646	0.13683	0.11148	0.12012	0.71172	0.52828	0.70029	-0.13664	0.02909	0.02836	0.08998	0.09699	0.09477	0.69201	0.48549	0.51082	0.26576
12.4333	-0.03997	0.07384	0.04807	0.06393	0.13574	0.10861	0.11848	0.70872	0.52291	0.69653	-0.13821	0.02866	0.02725	0.08706	0.09539	0.09522	0.6868	0.48206	0.50568	0.26261
12.44	-0.04231	0.07395	0.04782	0.06287	0.13274	0.106	0.11483	0.70497	0.52047	0.69245	-0.13985	0.02659	0.02531	0.08443	0.09161	0.09318	0.68231	0.47912	0.50107	0.25882
12.4467	-0.04675	0.07252	0.04746	0.06031	0.12977	0.10314	0.11211	0.69974	0.51582	0.68799	-0.14179	0.02602	0.02321	0.08177	0.09029	0.09109	0.67992	0.4765	0.4959	0.2566
12.4533	-0.04802	0.06933	0.04567	0.05655	0.1261	0.10113	0.10929	0.69547	0.51033	0.68491	-0.14407	0.02647	0.02076	0.08039	0.08802	0.08788	0.67596	0.47342	0.49164	0.25513
12.46	-0.04938	0.06586	0.0431	0.05481	0.1242	0.0993	0.10811	0.69274	0.50633	0.68289	-0.14572	0.0234	0.01889	0.07924	0.08492	0.08458	0.67333	0.47119	0.48804	0.25112
12.4667	-0.04945	0.06575	0.04109	0.05431	0.12336	0.09753	0.10693	0.68873	0.50161	0.67982	-0.14787	0.02302	0.01926	0.07817	0.08374	0.08292	0.66849	0.47074	0.48586	0.24867
12.4733	-0.05219	0.06312	0.0393	0.05233	0.12061	0.09625	0.10615	0.68319	0.49617	0.67539	-0.15077	0.02221	0.01938	0.07688	0.08396	0.0818	0.6653	0.46823	0.48196	0.24874
12.48	-0.05406	0.06044	0.03698	0.05082	0.1197	0.09422	0.10457	0.67879	0.49099	0.6701	-0.15247	0.02006	0.01789	0.07421	0.0829	0.08103	0.66181	0.46406	0.47797	0.24767
12.4867	-0.05481	0.06002	0.03517	0.04753	0.12051	0.09222	0.10356	0.67548	0.48667	0.66839	-0.15349	0.01833	0.01571	0.07215	0.08114	0.07867	0.6579	0.46008	0.47477	0.24483
12.4933	-0.05615	0.05603	0.03439	0.04524	0.11828	0.09132	0.10109	0.67127	0.48235	0.66341	-0.15694	0.01539	0.01432	0.07206	0.08013	0.07729	0.65241	0.45591	0.47252	0.24224
12.5	-0.0582	0.05415	0.03266	0.04522	0.11576	0.09008	0.09846	0.66819	0.47891	0.6608	-0.15811	0.01314	0.01233	0.07101	0.07769	0.07586	0.64883	0.45395	0.46987	0.2413
12.5067	-0.06142	0.05357	0.02995	0.04376	0.11437	0.08788	0.09528	0.66511	0.47677	0.65807	-0.15849	0.01286	0.01073	0.07091	0.07673	0.07559	0.64731	0.45188	0.46485	0.23915
12.5133	-0.06342	0.05194	0.02852	0.04276	0.11062	0.08692	0.09284	0.66157	0.4734	0.65562	-0.15966	0.01154	0.01137	0.07106	0.075	0.07536	0.6444	0.44952	0.46088	0.2377
12.52	-0.06472	0.05077	0.02766	0.04072	0.10842	0.08479	0.09206	0.658	0.47009	0.65286	-0.15996	0.00986	0.01059	0.06801	0.07389	0.07301	0.64009	0.44631	0.45664	0.23747
12.5267	-0.06593	0.04919	0.0273	0.03889	0.10834	0.08268	0.09101	0.65512	0.46739	0.65172	-0.16242	0.0088	0.008	0.06585	0.07278	0.07081	0.63681	0.44271	0.45298	0.23701
12.5333	-0.06766	0.04748	0.02693	0.03861	0.10722	0.08056	0.0901	0.64967	0.46306	0.64927	-0.16422	0.00856	0.0088	0.06654	0.07175	0.06957	0.63462	0.43924	0.44954	0.23693
12.54	-0.06962	0.04525	0.02588	0.03708	0.10532	0.07839	0.08735	0.64654	0.45882	0.6464	-0.16575	0.00835	0.008	0.06639	0.06924	0.06949	0.63175	0.43506	0.44783	0.23448
12.5467	-0.06949	0.0443	0.0242	0.03474	0.10321	0.07713	0.08681	0.64314	0.45272	0.64314	-0.16584	0.00857	0.006	0.06289	0.06726	0.06889	0.62853	0.43287	0.44536	0.23016
12.5533	-0.06992	0.04301	0.02239	0.03553	0.10186	0.07784	0.0857	0.64258	0.44996	0.63985	-0.16725	0.00819	0.00548	0.0609	0.06479	0.06911	0.62578	0.43069	0.44238	0.22663
12.56	-0.07026	0.04273	0.02006	0.03517	0.10111	0.07963	0.08387	0.63722	0.44792	0.63726	-0.16743	0.00811	0.0051	0.05882	0.06458	0.0681	0.62179	0.42785	0.43752	0.22421
12.5667	-0.07087	0.04132	0.02016	0.03303	0.09874	0.07588	0.08164	0.63283	0.44481	0.63482	-0.16729	0.00719	0.0036	0.0577	0.06311	0.06709	0.61789	0.42597	0.43338	0.22453
12.5733	-0.07382	0.04111	0.02129	0.03138	0.09722	0.0726	0.08022	0.631	0.4431	0.63202	-0.16615	0.00454	0.00143	0.0568	0.0618	0.06706	0.61423	0.42444	0.43	0.22525
12.58	-0.07452	0.03988	0.02256	0.03018	0.09518	0.07112	0.07994	0.62817	0.44056	0.62859	-0.16811	0.00518	-0.00199	0.05681	0.05992	0.0652	0.61171	0.4216	0.42823	0.22368
12.5867	-0.07465	0.03921	0.01905	0.02886	0.09426	0.07099	0.07852	0.62437	0.43875	0.62458	-0.16935	0.00516	-0.00205	0.05656	0.05956	0.06568	0.60777	0.41868	0.42504	0.22311
12.5933	-0.07749	0.03744	0.01832	0.02909	0.09348	0.06823	0.07701	0.62294	0.43679	0.62043	-0.17162	0.00554	-0.00139	0.05564	0.05959	0.06437	0.60443	0.41553	0.42168	0.22029
12.6	-0.07722	0.03617	0.01645	0.03023	0.09389	0.06683	0.07738	0.61946	0.43369	0.6172	-0.1724	0.00353	-0.00159	0.05432	0.05887	0.06415	0.59979	0.41239	0.41811	0.21805
12.6067	-0.07841	0.03401	0.01444	0.02952	0.09173	0.0665	0.07752	0.61707	0.43034	0.61393	-0.17361	0.00286	-0.00205	0.05043	0.05829	0.06306	0.59584	0.41118	0.41501	0.21579
12.6133	-0.07954	0.03339	0.01438	0.0288	0.09035	0.06486	0.07748	0.61427	0.4269	0.6114	-0.17528	0.00173	-0.00077	0.0507	0.05842	0.06284	0.5955	0.40922	0.41249	0.21537
12.62	-0.08018	0.03223	0.01336	0.02661	0.08865	0.06422	0.078	0.61106	0.42362	0.60813	-0.1758	0.00148	-0.00115	0.04901	0.05829	0.06182	0.59211	0.40759	0.41155	0.21472
12.6267	-0.08102	0.03055	0.01074	0.0254	0.08773	0.06344	0.07587	0.60801	0.42106	0.60478	-0.17671	-0.00108	-0.00203	0.04781	0.05947	0.0592	0.58903	0.4055	0.40843	0.21372
12.6333	-0.08395	0.02975	0.00943	0.02475	0.08721	0.06311	0.07361	0.60706	0.41932	0.60109	-0.17742	-0.00102	-0.00344	0.04719	0.05877	0.05872	0.58512	0.40158	0.40644	0.21193
12.64	-0.08417	0.02795	0.00776	0.02487	0.08529	0.06119	0.07264	0.60495	0.41628	0.59858	-0.17695	-0.00092	-0.00609	0.04681	0.0568	0.05674	0.58289	0.40047	0.40594	0.2088
12.6467	-0.08629	0.02852	0.00622	0.02498	0.08526	0.06038	0.06979	0.60291	0.41403	0.5954	-0.17726	-0.0016	-0.0053	0.04724	0.0558	0.05587	0.58149	0.39851	0.40287	0.20604
12.6533	-0.08712	0.02818	0.0059	0.02399	0.08388	0.0602	0.06888	0.59924	0.41083	0.59051	-0.17826	-0.00214	-0.00496	0.04765	0.05628	0.05538	0.57725	0.39675	0.39979	0.20459
12.66	-0.08817	0.02724	0.00559	0.02209	0.08164	0.05908	0.06839	0.59567	0.40853	0.58727	-0.17975	-0.0039	-0.00408	0.04673	0.05413	0.0551	0.57384	0.3954	0.3985	0.20412
12.6667	-0.08846	0.02712	0.00657	0.02044	0.08051	0.05713	0.07057	0.59328	0.40754	0.58385	-0.17896	-0.00491	-0.0029	0.04522	0.05145	0.05321	0.57051	0.39407	0.39692	0.20286
12.6733	-0.08748	0.02409	0.00861	0.02001	0.08038	0.05727	0.07174	0.58938	0.40633	0.58144	-0.17863	-0.00529	-0.0038	0.04563	0.05079	0.05302	0.56968	0.39139	0.39439	0.20148
12.68	-0.0901	0.02315	0.01011	0.01899	0.0795	0.05618	0.07036	0.58639	0.40453	0.5801	-0.17919	-0.00453	-0.00507	0.04646	0.0491	0.05381	0.56829	0.39044	0.3923	0.20078
12.6867	-0.09173	0.02303	0.0093	0.0182	0.07751	0.0551	0.06868	0.58198	0.40062	0.57805	-0.17933	-0.00359	-0.00594	0.04623	0.04871	0.05291	0.56627	0.39046	0.39001	0.19979
12.6933	-0.09378	0.0236	0.00857	0.01861	0.07648	0.05333	0.0686	0.57863	0.3986	0.57472	-0.18052	-0.00444	-0.00745	0.04486	0.04881	0.05231	0.56563	0.38914	0.38802	0.19805
12.7	-0.09498	0.02448	0.00829	0.01928	0.07612	0.05339	0.06945	0.57744	0.39731	0.57437	-0.18071	-0.00546	-0.00776	0.04303	0.04797	0.05151	0.56294	0.3871	0.38666	0.19679
12.7067	-0.09598	0.02382	0.00817	0.01912	0.07444	0.0531	0.06723	0.57371	0.39426	0.57246	-0.18058	-0.00813	-0.00838	0.04115	0.04572	0.05104	0.56048	0.3848	0.38422	0.19567
12.7133	-0.09607	0.02311	0.00837	0.0198	0.07366	0.05118	0.06537	0.57018	0.38987	0.57008	-0.18143	-0.00964	-0.0092	0.04153	0.04545	0.0497	0.55755	0.38199	0.38194	0.19587
12.72	-0.09601	0.02237	0.00631	0.01629	0.06993	0.05013	0.06576	0.56726	0.38919	0.56856	-0.18185	-0.00907	-0.0117	0.04275	0.04594	0.05027	0.5568	0.37867	0.38069	0.19562
12.7267	-0.09487	0.02118	0.00515	0.0144	0.068	0.04954	0.06421	0.5647	0.38852	0.56637	-0.18069	-0.00883	-0.01212	0.04346	0.04581	0.04974	0.5552	0.37675	0.38022	0.1942
12.7333	-0.09422	0.01908	0.00559	0.01434	0.06992	0.04957	0.06293	0.56246	0.3857	0.562	-0.18232	-0.00872	-0.01268	0.04339	0.04463	0.04837	0.55376	0.37523	0.37788	0.19163
12.74	-0.09476	0.019	0.00476	0.01333	0.07125	0.04937	0.0634	0.56129	0.38299	0.559	-0.18424	-0.00832	-0.0108	0.04257	0.0439	0.0491	0.55041	0.37285	0.37615	0.19041
12.7467	-0.09611	0.0206	0.00431	0.01257	0.069	0.04903	0.06174	0.55932	0.37982	0.55498	-0.18526	-0.00799	-0.01154	0.04364	0.04426	0.04803	0.549	0.36976	0.37333	0.18881
12.7533	-0.09525	0.02067	0.00385	0.01205	0.06848	0.04731	0.06062	0.55496	0.37671	0.55283	-0.18778	-0.00879	-0.01376	0.04338	0.04339	0.0471	0.54684	0.36779	0.36994	0.19067
12.76	-0.09576	0.02085	0.00286	0.01238	0.06765	0.04653	0.05936	0.5523	0.37537	0.55089	-0.18788	-0.00768	-0.01503	0.04188	0.0424	0.04722	0.54455	0.36749	0.36782	0.19057
12.7667	-0.09921	0.02082	0.00256	0.01174	0.06651	0.04581	0.05876	0.54977	0.37232	0.54732	-0.18751	-0.00967	-0.01594	0.0402	0.04317	0.04805	0.54249	0.36695	0.36792	0.19081
12.7733	-0.10048	0.01989	0.00125	0.01057	0.06542	0.0463	0.05913	0.54793	0.37083	0.54573	-0.18743	-0.01029	-0.01447	0.04012	0.04273	0.04826	0.54095	0.36565	0.36593	0.19194
12.78	-0.10068	0.018	-0.00161	0.01095	0.06691	0.04635	0.05885	0.54458	0.36961	0.54412	-0.18741	-0.00919	-0.01453	0.03822	0.04215	0.04755	0.53704	0.36423	0.36412	0.18969
12.7867	-0.09874	0.01749	-0.00244	0.01324	0.06586	0.04678	0.05805	0.54149	0.3687	0.54284	-0.18691	-0.00784	-0.01534	0.03768	0.04162	0.04642	0.5335	0.36303	0.36256	0.18896
12.7933	-0.09966	0.01709	-0.00284	0.01471	0.06469	0.04625	0.05655	0.54004	0.36656	0.54086	-0.18805	-0.00858	-0.01578	0.03784	0.04267	0.04585	0.53199	0.36111	0.36024	0.18725
12.8	-0.10067	0.01845	-0.00197	0.01355	0.0661	0.04508	0.0568	0.53964	0.36428	0.53967	-0.1898	-0.00929	-0.01635	0.0394	0.04351	0.04459	0.53109	0.35895	0.35878	0.18746
12.8067	-0.10053	0.01785	-0.00036	0.01244	0.0657	0.04433	0.05581	0.53825	0.36437	0.53733	-0.18993	-0.00951	-0.01492	0.03825	0.04346	0.04638	0.52853	0.35773	0.35493	0.18798
12.8133	-0.09964	0.01722	-0.00093	0.01119	0.0655	0.04367	0.05422	0.53675	0.36161	0.53418	-0.19001	-0.00949	-0.01561	0.0376	0.04339	0.04713	0.52596	0.35547	0.35187	0.18819
12.82	-0.10103	0.01723	-0.00159	0.0102	0.06505	0.04369	0.05465	0.53373	0.35901	0.53183	-0.18918	-0.01045	-0.01714	0.03748	0.04349	0.04794	0.52536	0.35274	0.34979	0.18855
12.8267	-0.10303	0.01662	-0.00182	0.00906	0.06608	0.04337	0.055	0.53281	0.35852	0.5275	-0.18847	-0.01256	-0.01784	0.03495	0.04311	0.0477	0.52449	0.35129	0.34828	0.18763
12.8333	-0.10456	0.01669	-0.00209	0.00929	0.06444	0.04305	0.05512	0.53021	0.35661	0.52496	-0.18916	-0.01212	-0.01691	0.03542	0.04226	0.04651	0.52209	0.35162	0.3468	0.18525
12.84	-0.10439	0.01596	-6e-05	0.01024	0.06353	0.04103	0.05579	0.52883	0.35319	0.52172	-0.18997	-0.01281	-0.01715	0.03494	0.04038	0.04495	0.51969	0.35058	0.34545	0.1835
12.8467	-0.10425	0.01502	0.00027	0.01196	0.0636	0.04139	0.05549	0.52668	0.35092	0.51733	-0.18943	-0.01196	-0.01563	0.03502	0.04063	0.0438	0.51753	0.3492	0.34541	0.18282
12.8533	-0.10287	0.01374	-0.00022	0.01308	0.06275	0.03993	0.05584	0.52385	0.34804	0.51484	-0.19024	-0.01076	-0.01406	0.03611	0.04033	0.0436	0.51532	0.35008	0.34277	0.18081
12.86	-0.10278	0.0132	0.00107	0.01254	0.06317	0.03876	0.05514	0.52282	0.34598	0.51303	-0.18978	-0.01053	-0.0144	0.03582	0.04051	0.04268	0.51341	0.34953	0.33894	0.18064
12.8667	-0.10389	0.01562	0.0007	0.01237	0.06427	0.03758	0.05305	0.52012	0.34327	0.51097	-0.19188	-0.01034	-0.01561	0.03404	0.04014	0.04486	0.51179	0.34772	0.33525	0.18326
12.8733	-0.10371	0.01654	-0.00215	0.01124	0.06265	0.03681	0.05272	0.5189	0.34143	0.50863	-0.19251	-0.01076	-0.0153	0.03319	0.03952	0.04477	0.51084	0.34497	0.33343	0.18497
12.88	-0.104	0.01462	-0.00418	0.0116	0.06151	0.03666	0.05035	0.51696	0.34113	0.50821	-0.19118	-0.01174	-0.01649	0.03157	0.04085	0.04397	0.50815	0.34423	0.33306	0.18395
12.8867	-0.10603	0.0144	-0.00376	0.01241	0.06037	0.03754	0.05177	0.51371	0.33989	0.50668	-0.19344	-0.01251	-0.01663	0.0322	0.03922	0.04194	0.50621	0.34412	0.3325	0.18253
12.8933	-0.10861	0.01364	-0.00321	0.01102	0.06174	0.03657	0.05284	0.51277	0.33778	0.50314	-0.19301	-0.01137	-0.01722	0.03336	0.03846	0.03955	0.50306	0.34435	0.32966	0.18224
12.9	-0.10827	0.01384	-0.00324	0.0094	0.06046	0.03644	0.05218	0.51028	0.33673	0.5004	-0.19276	-0.01353	-0.01816	0.03412	0.03897	0.03735	0.50276	0.34211	0.32755	0.18256
12.9067	-0.10928	0.01419	-0.00367	0.00947	0.06028	0.03676	0.05068	0.5079	0.33532	0.49835	-0.19374	-0.01368	-0.01679	0.03392	0.03869	0.03782	0.50214	0.33868	0.32566	0.18164
12.9133	-0.11013	0.01421	-0.00416	0.00866	0.05914	0.037	0.05047	0.50561	0.33382	0.49589	-0.19538	-0.01171	-0.01667	0.03341	0.03826	0.03958	0.50084	0.33835	0.32554	0.18055
12.92	-0.10923	0.01417	-0.00457	0.0097	0.05947	0.03639	0.04845	0.50349	0.33063	0.4934	-0.19498	-0.0122	-0.01792	0.03221	0.038	0.03939	0.50072	0.33786	0.32537	0.17794
12.9267	-0.10977	0.01415	-0.00447	0.00995	0.05893	0.0369	0.04895	0.50183	0.32825	0.49046	-0.19253	-0.01445	-0.01764	0.03187	0.0376	0.03757	0.49829	0.3375	0.32277	0.1778
12.9333	-0.10969	0.01487	-0.00462	0.00995	0.05891	0.03634	0.04749	0.50029	0.32707	0.48942	-0.19105	-0.01378	-0.01902	0.03248	0.03762	0.03647	0.49586	0.33563	0.32151	0.17641
12.94	-0.10892	0.01449	-0.00617	0.0106	0.0579	0.03619	0.04604	0.49757	0.32575	0.48784	-0.19286	-0.0135	-0.0186	0.03372	0.03973	0.0372	0.49474	0.33371	0.31937	0.1753
12.9467	-0.11002	0.01523	-0.0071	0.00997	0.05708	0.03483	0.04685	0.49608	0.32439	0.48551	-0.19266	-0.01335	-0.01838	0.03295	0.04016	0.0372	0.49377	0.33142	0.31786	0.1746
12.9533	-0.11164	0.0146	-0.00739	0.0096	0.05726	0.03633	0.04651	0.49383	0.32325	0.48445	-0.19254	-0.01418	-0.01877	0.03172	0.03861	0.03547	0.49258	0.32907	0.31543	0.17486
12.96	-0.11209	0.01413	-0.00693	0.00803	0.05641	0.03736	0.04587	0.49141	0.31994	0.48083	-0.19242	-0.01568	-0.01878	0.03182	0.03888	0.03611	0.48986	0.3276	0.31153	0.17483
12.9667	-0.11227	0.01463	-0.0077	0.00774	0.05601	0.03896	0.04539	0.48766	0.31785	0.47834	-0.19346	-0.0146	-0.01799	0.03056	0.03858	0.03627	0.48864	0.32572	0.30991	0.17539
12.9733	-0.11317	0.01529	-0.00698	0.00809	0.0552	0.03908	0.04439	0.48697	0.31531	0.47648	-0.19428	-0.01393	-0.0179	0.02988	0.03852	0.03788	0.48769	0.32547	0.30892	0.17525
12.98	-0.11322	0.01488	-0.00577	0.00796	0.05553	0.03868	0.04441	0.48577	0.31533	0.47277	-0.19579	-0.01403	-0.01735	0.02734	0.03809	0.03918	0.48802	0.32495	0.30663	0.1751
12.9867	-0.11369	0.01526	-0.00452	0.00875	0.05506	0.04034	0.0451	0.48445	0.31325	0.47055	-0.19958	-0.01419	-0.01914	0.02599	0.03745	0.0385	0.48822	0.32418	0.30484	0.17614
12.9933	-0.11231	0.01491	-0.00545	0.00949	0.05342	0.04099	0.04497	0.48179	0.31021	0.4689	-0.1991	-0.01535	-0.01957	0.02678	0.03622	0.03912	0.48566	0.32269	0.30356	0.1737
13	-0.11187	0.01407	-0.00848	0.00948	0.05233	0.03996	0.04488	0.48009	0.30781	0.46649	-0.19682	-0.0146	-0.0205	0.02846	0.03592	0.039	0.48454	0.32137	0.30227	0.17096
13.0067	-0.11276	0.01399	-0.00796	0.0089	0.05194	0.04059	0.0445	0.47872	0.30578	0.46421	-0.1966	-0.01427	-0.02019	0.02788	0.03666	0.03899	0.48269	0.31904	0.30148	0.17061
13.0133	-0.11381	0.01333	-0.00684	0.0091	0.05284	0.03958	0.04246	0.47751	0.3036	0.46327	-0.19703	-0.01469	-0.0193	0.0283	0.03729	0.03775	0.4796	0.31738	0.2991	0.16977
13.02	-0.11523	0.01358	-0.00734	0.00924	0.05335	0.03988	0.0424	0.47586	0.30296	0.46154	-0.19699	-0.01368	-0.01906	0.02956	0.0374	0.03722	0.4773	0.31561	0.29473	0.17031
13.0267	-0.11525	0.01263	-0.00856	0.00946	0.05252	0.03903	0.04121	0.47579	0.30145	0.4595	-0.19671	-0.01439	-0.01858	0.02995	0.03634	0.03792	0.47705	0.31358	0.2933	0.16985
13.0333	-0.11509	0.01081	-0.00938	0.01138	0.05133	0.03716	0.04045	0.47634	0.30086	0.45756	-0.19628	-0.01497	-0.01779	0.0288	0.03604	0.03822	0.475	0.31377	0.29181	0.16764
13.04	-0.11543	0.01025	-0.00964	0.01125	0.04941	0.03678	0.04179	0.474	0.29972	0.45552	-0.1951	-0.01614	-0.01758	0.02791	0.03674	0.03732	0.47067	0.31394	0.29014	0.16893
13.0467	-0.11715	0.01124	-0.00904	0.01093	0.04905	0.03665	0.04222	0.47138	0.29698	0.45434	-0.19628	-0.01507	-0.01788	0.0287	0.03568	0.03595	0.4694	0.31211	0.28763	0.16991
13.0533	-0.11658	0.01209	-0.00808	0.00786	0.04913	0.03868	0.04092	0.47038	0.29515	0.45187	-0.19727	-0.01283	-0.01699	0.02964	0.03716	0.03549	0.4676	0.31008	0.28812	0.16988
13.06	-0.11547	0.01228	-0.00803	0.0083	0.04846	0.03903	0.04055	0.46908	0.29465	0.45023	-0.19726	-0.01178	-0.01573	0.02971	0.03574	0.03593	0.46596	0.30869	0.28628	0.17022
13.0667	-0.11438	0.01219	-0.00812	0.00975	0.04895	0.03943	0.0408	0.46665	0.29376	0.45056	-0.19748	-0.01297	-0.01697	0.03074	0.03503	0.03533	0.46487	0.30787	0.28389	0.17043
13.0733	-0.11606	0.0129	-0.00797	0.01098	0.04879	0.03958	0.04067	0.46589	0.29382	0.45024	-0.19826	-0.01368	-0.01784	0.02976	0.03557	0.03536	0.46279	0.30665	0.28294	0.1681
13.08	-0.11755	0.0133	-0.0084	0.01079	0.04792	0.04018	0.04076	0.46263	0.29118	0.44815	-0.19904	-0.01478	-0.02013	0.02926	0.03602	0.03473	0.46197	0.30533	0.28255	0.16564
13.0867	-0.11801	0.01358	-0.00876	0.01106	0.04725	0.04137	0.03925	0.46145	0.28888	0.44727	-0.1993	-0.0142	-0.01955	0.0304	0.03625	0.03441	0.46067	0.30554	0.28189	0.16531
13.0933	-0.11682	0.01343	-0.00783	0.01157	0.04844	0.04065	0.03878	0.46071	0.28786	0.44566	-0.19944	-0.0152	-0.01766	0.02924	0.03524	0.03539	0.4576	0.305	0.27842	0.16579
13.1	-0.11766	0.0132	-0.00886	0.01157	0.04963	0.04107	0.03878	0.45885	0.28539	0.44322	-0.20021	-0.01441	-0.01682	0.02725	0.03466	0.03442	0.45513	0.30279	0.27496	0.16497
13.1067	-0.11874	0.01198	-0.01083	0.01323	0.04995	0.04239	0.03903	0.45615	0.28145	0.44014	-0.19854	-0.01304	-0.01642	0.02759	0.03468	0.03424	0.45398	0.3026	0.27577	0.1629
13.1133	-0.11815	0.01191	-0.00942	0.01368	0.04837	0.04155	0.03903	0.45524	0.27979	0.43768	-0.19654	-0.01148	-0.01607	0.0284	0.03297	0.03374	0.45275	0.30265	0.27433	0.16295
13.12	-0.1172	0.01297	-0.00979	0.01365	0.04693	0.0414	0.03964	0.45547	0.28043	0.43718	-0.19674	-0.01363	-0.01456	0.02821	0.03507	0.03442	0.45077	0.30383	0.2754	0.16132
13.1267	-0.11777	0.01307	-0.00819	0.01295	0.0469	0.03881	0.03781	0.45442	0.28103	0.43559	-0.19873	-0.01592	-0.01526	0.03003	0.03637	0.03451	0.44977	0.30391	0.27611	0.16006
13.1333	-0.11834	0.01291	-0.00655	0.01139	0.04786	0.03843	0.03527	0.45308	0.27861	0.43351	-0.19992	-0.01633	-0.01557	0.0319	0.03572	0.03447	0.44795	0.30235	0.27662	0.1589
13.14	-0.11946	0.01338	-0.00686	0.01107	0.04822	0.03812	0.03533	0.45052	0.27806	0.43328	-0.19903	-0.01591	-0.01455	0.03324	0.03473	0.03314	0.44639	0.29949	0.27521	0.15827
13.1467	-0.12	0.01372	-0.0077	0.01315	0.04804	0.03875	0.03547	0.44788	0.27556	0.43107	-0.19916	-0.01601	-0.01517	0.0316	0.03471	0.03428	0.44504	0.29815	0.27499	0.15663
13.1533	-0.12146	0.01497	-0.0084	0.01233	0.04761	0.03963	0.03571	0.44615	0.27519	0.42917	-0.20025	-0.01354	-0.01487	0.03089	0.03515	0.0341	0.44151	0.29859	0.27251	0.15696
13.16	-0.1227	0.01339	-0.00772	0.01066	0.04847	0.03998	0.03575	0.44345	0.27572	0.4259	-0.20079	-0.01272	-0.01619	0.0295	0.0347	0.03195	0.43986	0.29767	0.27107	0.15753
13.1667	-0.12181	0.01352	-0.00873	0.00734	0.05049	0.03989	0.03425	0.44085	0.27265	0.42525	-0.20065	-0.014	-0.01641	0.03078	0.03421	0.03283	0.43804	0.29592	0.26999	0.15662
13.1733	-0.12243	0.01255	-0.01023	0.00599	0.05123	0.03983	0.03423	0.43852	0.27288	0.42644	-0.19898	-0.01492	-0.01895	0.03096	0.03258	0.03381	0.43644	0.29417	0.26824	0.15765
13.18	-0.12174	0.01239	-0.01144	0.00652	0.04941	0.03858	0.03411	0.43713	0.27202	0.42617	-0.19902	-0.01472	-0.02027	0.02978	0.03193	0.03373	0.43607	0.29233	0.26735	0.15882
13.1867	-0.1219	0.01196	-0.01018	0.00842	0.0478	0.03662	0.03448	0.43789	0.27042	0.4252	-0.20018	-0.01576	-0.01946	0.02879	0.03424	0.03273	0.43253	0.29131	0.2666	0.15762
13.1933	-0.12089	0.01191	-0.00892	0.00948	0.04625	0.03605	0.03588	0.43921	0.26797	0.42525	-0.19971	-0.01422	-0.01884	0.02812	0.03412	0.03292	0.43077	0.29197	0.26568	0.15597
13.2	-0.12176	0.01253	-0.00743	0.00923	0.04756	0.03617	0.03473	0.43927	0.26613	0.42482	-0.202	-0.01453	-0.01844	0.02694	0.03503	0.03282	0.42943	0.29089	0.26437	0.15507
13.2067	-0.1243	0.01277	-0.00778	0.00889	0.04914	0.03698	0.03529	0.43587	0.26421	0.42291	-0.20156	-0.01483	-0.0188	0.02886	0.03731	0.0335	0.42952	0.29066	0.26375	0.15358
13.2133	-0.12593	0.01188	-0.00928	0.00882	0.04677	0.03598	0.03428	0.43453	0.26439	0.42221	-0.20233	-0.01567	-0.0177	0.0294	0.03748	0.03415	0.42824	0.28783	0.2641	0.15233
13.22	-0.12588	0.01266	-0.00959	0.00905	0.04401	0.03451	0.03398	0.43347	0.26219	0.4209	-0.20357	-0.01497	-0.01846	0.02939	0.03601	0.03293	0.42713	0.28642	0.26471	0.15125
13.2267	-0.12642	0.01204	-0.00887	0.00874	0.04409	0.03351	0.03398	0.43265	0.25986	0.41964	-0.20339	-0.01549	-0.01685	0.02948	0.03651	0.03321	0.42583	0.28532	0.26276	0.1522
13.2333	-0.12573	0.0118	-0.00985	0.00789	0.04349	0.03557	0.0341	0.43083	0.25879	0.41674	-0.20249	-0.01587	-0.01634	0.02878	0.03855	0.03314	0.42387	0.28338	0.26077	0.15153
13.24	-0.12427	0.01114	-0.01111	0.00898	0.04361	0.03425	0.03462	0.42865	0.25782	0.41333	-0.2012	-0.01572	-0.01736	0.02789	0.03753	0.03282	0.42407	0.28266	0.25972	0.1514
13.2467	-0.12255	0.01312	-0.00924	0.00822	0.04262	0.03455	0.03494	0.42773	0.25516	0.41134	-0.20286	-0.01509	-0.01652	0.02818	0.03683	0.03167	0.42252	0.28158	0.25786	0.14952
13.2533	-0.12309	0.01353	-0.00927	0.00802	0.04037	0.03511	0.03593	0.4258	0.25344	0.41187	-0.20223	-0.01457	-0.01641	0.02887	0.03541	0.03186	0.42154	0.28018	0.25678	0.14933
13.26	-0.12197	0.01255	-0.01023	0.00917	0.04172	0.03595	0.03529	0.42333	0.25215	0.40792	-0.20321	-0.01484	-0.01708	0.02884	0.03568	0.03134	0.42041	0.27755	0.25532	0.14969
13.2667	-0.1223	0.01162	-0.00932	0.00893	0.04184	0.03475	0.03425	0.42324	0.25065	0.40582	-0.20296	-0.01733	-0.01785	0.03023	0.03549	0.03016	0.42027	0.27653	0.25342	0.14975
13.2733	-0.12244	0.00908	-0.00795	0.00924	0.04166	0.03412	0.03356	0.42225	0.24934	0.40401	-0.20308	-0.01652	-0.01912	0.02982	0.03465	0.03095	0.41928	0.27574	0.25064	0.1493
13.28	-0.12268	0.0087	-0.00949	0.01027	0.04148	0.03506	0.03248	0.42226	0.24607	0.4047	-0.2033	-0.01503	-0.01967	0.02841	0.03389	0.03114	0.41715	0.27661	0.24995	0.1483
13.2867	-0.1234	0.00789	-0.01018	0.01079	0.04042	0.0358	0.03335	0.42081	0.24644	0.40381	-0.20354	-0.01239	-0.01966	0.02873	0.03454	0.03207	0.41579	0.27341	0.24807	0.14657
13.2933	-0.12405	0.00816	-0.00917	0.01043	0.04029	0.03454	0.0334	0.42016	0.24565	0.40287	-0.20241	-0.01352	-0.0208	0.0275	0.03447	0.03184	0.41574	0.26934	0.24563	0.14667
13.3	-0.12308	0.00903	-0.00924	0.00886	0.04018	0.03429	0.03178	0.41874	0.24232	0.402	-0.20296	-0.01364	-0.02011	0.02736	0.03359	0.03154	0.41579	0.26919	0.24544	0.14634
13.3067	-0.12383	0.00908	-0.0097	0.00802	0.03854	0.03427	0.03238	0.41651	0.2423	0.40156	-0.20336	-0.01511	-0.01831	0.02524	0.03464	0.03016	0.41333	0.26744	0.24291	0.14743
13.3133	-0.12497	0.00995	-0.01122	0.00855	0.03942	0.03385	0.03251	0.41572	0.24173	0.39982	-0.20254	-0.01439	-0.01789	0.0246	0.03563	0.02984	0.4126	0.26742	0.24186	0.14758
13.32	-0.12654	0.00948	-0.0106	0.0083	0.03841	0.0344	0.03233	0.41476	0.24054	0.3985	-0.20427	-0.01346	-0.01895	0.02301	0.0348	0.03174	0.41255	0.2667	0.24135	0.1471
[truncated: 253 more rows]

## Sheet: cyclase_activity_45min
Time(min)	3'3'3' cA3 100µM	0.2 mM ATP R1	0.2 mM ATP R2	0.2 mM ATP R3	5 mM ATP R1	5 mM ATP R2	5 mM ATP R3	0.2 mM ATP R2; cA3 co-injected	0.2 mM ATP R3; cA3 co-injected	5 mM ATP R1; cA3 co-injected	5 mM ATP R2; cA3 co-injected	5 mM ATP R3; cA3 co-injected	ATP 1mM
0	-0.021	-0.03722	0.00847	0.04217	0.01477	-0.02941	0.00466	-0.00623	0.02031	0.00677	0.00059	-0.01425	0.01436
0.006667	-0.0209	-0.03714	0.00861	0.04233	0.01484	-0.02945	0.0046	-0.0061	0.02035	0.0067	0.00079	-0.01444	0.01456
0.013333	-0.01991	-0.03664	0.00973	0.04386	0.01572	-0.02978	0.00401	-0.00476	0.02106	0.00607	0.00256	-0.01616	0.01642
0.02	-0.01878	-0.03752	0.00907	0.04391	0.01692	-0.03012	0.00348	-0.00372	0.02281	0.00593	0.00243	-0.01628	0.01684
0.026667	-0.01687	-0.03572	0.00988	0.04278	0.01647	-0.03257	0.00238	-0.00484	0.02258	0.00582	0.00327	-0.01594	0.01752
0.033333	-0.01656	-0.03404	0.00913	0.04332	0.01512	-0.03236	0.001	-0.00284	0.02319	0.00677	0.00279	-0.01533	0.01726
0.04	-0.01741	-0.03456	0.0098	0.04234	0.0151	-0.03345	0.00049	-0.00257	0.02184	0.00885	0.00223	-0.01614	0.01766
0.046667	-0.01852	-0.03519	0.01079	0.04328	0.01477	-0.03271	0.00069	-0.00217	0.02098	0.00964	0.00191	-0.01437	0.01913
0.053333	-0.01788	-0.03564	0.01227	0.04383	0.0152	-0.03063	0.00292	1e-05	0.02233	0.00888	0.00538	-0.01153	0.01997
0.06	-0.01789	-0.03515	0.01195	0.04481	0.01449	-0.03127	0.0047	-0.00025	0.02291	0.00888	0.00822	-0.00682	0.0214
0.066667	-0.01934	-0.03584	0.01135	0.04644	0.01408	-0.03026	0.00771	-0.00028	0.02277	0.00794	0.01029	-0.00616	0.02272
0.073333	-0.01908	-0.03674	0.01216	0.04764	0.013	-0.03082	0.0065	0.00061	0.02375	0.00785	0.01147	-0.00642	0.02331
0.08	-0.01945	-0.03633	0.01278	0.04737	0.01387	-0.03206	0.00703	0.00091	0.02387	0.00909	0.01314	-0.00833	0.02515
0.086667	-0.0189	-0.03709	0.01085	0.04578	0.01447	-0.03284	0.00541	0.0005	0.02419	0.01058	0.01197	-0.00928	0.02335
0.093333	-0.01678	-0.03818	0.01075	0.04573	0.01476	-0.0361	0.00588	-0.00036	0.02354	0.01107	0.00924	-0.00872	0.0206
0.1	-0.01601	-0.03689	0.01102	0.0475	0.01595	-0.03913	0.00713	-0.00079	0.02418	0.01034	0.00696	-0.01031	0.0202
0.106667	-0.01771	-0.03656	0.00977	0.04839	0.01525	-0.04005	0.00451	-0.00166	0.02363	0.00992	0.005	-0.01236	0.02065
0.113333	-0.02008	-0.03596	0.00947	0.04781	0.01377	-0.0422	0.00409	-0.00142	0.02238	0.01044	0.00315	-0.01403	0.02076
0.12	-0.02292	-0.0353	0.00954	0.04785	0.01389	-0.04616	0.00334	-0.00154	0.02268	0.01215	0.00217	-0.01691	0.02022
0.126667	-0.02318	-0.03554	0.01231	0.04834	0.01275	-0.04889	0.00317	-0.00119	0.02141	0.01105	0.00258	-0.01733	0.01938
0.133333	-0.02355	-0.03737	0.01258	0.04607	0.01227	-0.05036	0.00313	-0.0013	0.02186	0.00904	0.00127	-0.0176	0.01838
0.14	-0.02233	-0.03851	0.00967	0.04503	0.0133	-0.05153	0.00225	-0.0028	0.02256	0.00981	0.00118	-0.01846	0.01761
0.146667	-0.02309	-0.03854	0.00985	0.04523	0.01153	-0.05349	0.00276	-0.00362	0.02068	0.00983	0.00034	-0.01953	0.0172
0.153333	-0.02381	-0.03985	0.00975	0.04703	0.01144	-0.05587	0.00228	-0.00393	0.02131	0.00951	-0.00053	-0.02059	0.01691
0.16	-0.02326	-0.03955	0.00821	0.04614	0.01113	-0.05614	0.0013	-0.00317	0.02047	0.00915	-0.00302	-0.02088	0.01821
0.166667	-0.02411	-0.03834	0.0075	0.04399	0.01123	-0.05496	-0.00013	-0.00285	0.01984	0.00821	-0.00287	-0.02195	0.0181
0.173333	-0.02589	-0.03753	0.00803	0.04276	0.01141	-0.05467	-0.00166	-0.00342	0.02106	0.00666	-0.00188	-0.02208	0.0179
0.18	-0.02623	-0.03827	0.00935	0.04164	0.01081	-0.05498	-0.00082	-0.00474	0.02087	0.00539	-0.00248	-0.02302	0.01764
0.186667	-0.02663	-0.03843	0.0088	0.04252	0.01014	-0.05528	-0.00121	-0.00431	0.02045	0.00544	-0.00277	-0.02408	0.01741
0.193333	-0.02452	-0.03925	0.00843	0.04463	0.01114	-0.05688	-0.00063	-0.00495	0.01931	0.00642	-0.00425	-0.02619	0.01709
0.2	-0.02533	-0.03818	0.00908	0.04561	0.01124	-0.05734	-0.00065	-0.0046	0.01854	0.00551	-0.00377	-0.02521	0.01696
0.206667	-0.02594	-0.03623	0.01	0.04615	0.01015	-0.05805	6e-05	-0.00363	0.01808	0.00604	-0.0039	-0.02622	0.01807
0.213333	-0.02555	-0.03704	0.01049	0.04592	0.00876	-0.05954	0.00015	-0.00381	0.01684	0.00524	-0.00275	-0.02694	0.0182
0.22	-0.02451	-0.03879	0.01005	0.04562	0.0089	-0.06019	-0.00208	-0.00486	0.01789	0.00314	-0.00361	-0.02462	0.01836
0.226667	-0.02493	-0.04137	0.01044	0.04626	0.01048	-0.06077	-0.00223	-0.00478	0.01742	0.00208	-0.00454	-0.02678	0.01866
0.233333	-0.02573	-0.04245	0.01096	0.04613	0.01036	-0.06323	-0.00231	-0.00339	0.01808	0.0035	-0.00421	-0.02772	0.01696
0.24	-0.02752	-0.0411	0.01173	0.04603	0.01062	-0.06397	-0.00221	-0.00284	0.01827	0.00284	-0.00603	-0.02867	0.01536
0.246667	-0.02739	-0.04035	0.01314	0.04849	0.01097	-0.06611	-0.00172	-0.00205	0.01792	0.00179	-0.00645	-0.02792	0.01755
0.253333	-0.02688	-0.03957	0.01275	0.04815	0.01148	-0.06521	-0.0012	-0.00146	0.01947	0.00407	-0.00533	-0.02639	0.01929
0.26	-0.02765	-0.03925	0.01308	0.04606	0.01033	-0.06514	-0.00142	-0.00065	0.01944	0.0051	-0.00627	-0.0277	0.01792
0.266667	-0.02653	-0.04029	0.01479	0.04676	0.00927	-0.06607	-0.00097	0.00139	0.02198	0.00566	-0.0065	-0.02785	0.01896
0.273333	-0.02637	-0.04064	0.0145	0.04728	0.01058	-0.06733	-0.0006	0.00173	0.02151	0.00482	-0.00467	-0.02595	0.02144
0.28	-0.02497	-0.04125	0.0139	0.04798	0.0112	-0.06766	0.00069	0.00219	0.02029	0.00553	-0.00302	-0.02762	0.02111
0.286667	-0.02457	-0.04015	0.01317	0.05075	0.01198	-0.0678	0.00127	-0.00011	0.02053	0.00568	-0.0033	-0.02908	0.02145
0.293333	-0.02174	-0.04062	0.01409	0.05073	0.01476	-0.06721	0.00233	-6e-05	0.02002	0.00725	-0.00287	-0.02801	0.02188
0.3	-0.02203	-0.04097	0.01383	0.05208	0.01475	-0.06762	0.00295	0.00105	0.02119	0.0085	-0.00357	-0.02784	0.02243
0.306667	-0.02408	-0.04083	0.01198	0.05358	0.01431	-0.06704	0.0027	0.00222	0.02198	0.00812	-0.00336	-0.02838	0.02271
0.313333	-0.02314	-0.04295	0.01183	0.05322	0.01508	-0.0667	0.00303	0.00166	0.02221	0.00898	-0.00173	-0.02812	0.0241
0.32	-0.02353	-0.04309	0.01336	0.05322	0.01721	-0.06536	0.00264	0.00125	0.02332	0.01077	-0.00101	-0.027	0.02391
0.326667	-0.02429	-0.04189	0.0158	0.05238	0.01868	-0.06569	0.00125	0.00176	0.02269	0.01126	-0.00086	-0.02597	0.02438
0.333333	-0.02584	-0.04216	0.0168	0.05151	0.01843	-0.06546	0.00248	0.00096	0.02408	0.01211	0.00045	-0.02275	0.02461
0.34	-0.02441	-0.04226	0.01719	0.05143	0.01835	-0.06688	0.00325	-6e-05	0.0228	0.01283	0.00349	-0.02213	0.02558
0.346667	-0.02316	-0.04181	0.01779	0.05223	0.01771	-0.06778	0.00243	0.00019	0.02602	0.01375	0.00258	-0.02277	0.02515
0.353333	-0.02209	-0.04236	0.01745	0.05253	0.02088	-0.06786	0.00439	0.00237	0.02693	0.01421	0.00234	-0.02448	0.02622
0.36	-0.0214	-0.04142	0.01997	0.05508	0.02376	-0.06697	0.00878	0.00604	0.02741	0.01474	0.00297	-0.02469	0.02477
0.366667	-0.01998	-0.03994	0.02749	0.0575	0.03066	-0.05637	0.01904	0.01143	0.03153	0.02034	0.00399	-0.02348	0.02431
0.373333	-0.01891	-0.03564	0.04474	0.06403	0.04903	-0.00945	0.04397	0.02535	0.03769	0.03586	0.00849	-0.01307	0.02553
0.38	-0.01357	-0.02511	0.07382	0.08025	0.10267	0.14492	0.11858	0.05029	0.05219	0.07012	0.0218	0.01049	0.02693
0.386667	-0.00461	-0.0041	0.12294	0.11482	0.23942	0.54461	0.30087	0.0952	0.08346	0.14588	0.05169	0.06345	0.02901
0.393333	0.00836	0.03666	0.20055	0.17806	0.53637	1.35544	0.68231	0.17012	0.13764	0.30934	0.11703	0.17205	0.03291
0.4	0.02125	0.11473	0.31886	0.283	1.07728	2.69359	1.35654	0.28322	0.22528	0.61095	0.24569	0.37234	0.0352
0.406667	0.03152	0.24811	0.48563	0.44996	1.95262	4.58339	2.41476	0.44511	0.35445	1.11507	0.47125	0.71341	0.04135
0.413333	0.04213	0.46124	0.68435	0.68712	3.28963	7.00874	3.98071	0.65254	0.53177	1.93277	0.8338	1.26338	0.04924
0.42	0.05201	0.76121	0.82551	0.9592	5.09377	9.83419	6.04822	0.86457	0.7393	3.11493	1.36015	2.05853	0.06079
0.426667	0.06111	1.07167	0.83769	1.14644	7.13579	12.7043	8.35222	0.96975	0.8917	4.50135	2.01023	3.00608	0.07678
0.433333	0.06778	1.25063	0.78521	1.19016	9.15992	15.2927	10.5988	0.94326	0.91723	5.87519	2.67734	3.93063	0.11636
0.44	0.06934	1.33001	0.65852	1.15318	10.9	17.3478	12.4923	0.85133	0.83768	7.08885	3.25618	4.72043	0.318
0.446667	0.07091	1.2612	0.42885	1.00733	12.1526	18.6849	13.829	0.70141	0.7104	8.00552	3.71028	5.33685	1.28836
0.453333	0.06906	0.95427	0.24725	0.79	13.0409	19.4196	14.7649	0.53719	0.58444	8.63402	4.04859	5.78884	4.58725
0.46	0.06468	0.71315	0.21702	0.6447	14.036	19.8848	15.8545	0.45751	0.52574	9.16606	4.29918	6.14594	12.6864
0.466667	0.05877	0.74568	0.35178	0.6486	17.2309	21.0559	19.569	0.51713	0.56656	10.2349	4.51793	6.596	27.9735
0.473333	0.05157	0.94638	0.61971	0.80699	32.5152	27.4936	37.0419	0.69365	0.68663	15.0537	4.84629	8.04837	51.4036
0.48	0.04662	1.20226	0.98322	1.06572	89.7778	55.0617	100.133	0.9287	0.85396	37.1275	6.10755	15.1592	81.7911
0.486667	0.04085	1.48656	1.45131	1.40525	238.915	136.421	259.103	1.2129	1.04703	110.371	12.1109	43.6771	116.178
0.493333	0.03548	2.04851	1.98178	1.80779	516.775	307.712	547.626	1.55872	1.25623	280.244	33.7539	124.63	150.862
0.5	0.03124	3.43796	2.47873	2.20169	908.133	581.226	945.697	1.93307	1.46823	568.89	89.2075	291.011	182.355
0.506667	0.0269	6.14264	2.96475	2.53921	1351.47	932.953	1390.53	2.28169	1.66517	950.738	194.989	552.481	207.946
0.513333	0.0217	10.21	3.63153	2.89306	1770.77	1315.18	1805.96	2.60618	1.83907	1367.94	354.791	885.17	226.035
0.52	0.01793	15.122	4.72905	3.43824	2108	1675.45	2135.67	2.99662	2.00791	1755.42	556.592	1245.25	236.238
0.526667	0.01237	20.3537	6.43113	4.39562	2351.09	1973.8	2371.41	3.58715	2.22211	2066.23	778.776	1586.62	239.278
0.533333	0.00871	25.3937	8.74916	5.89181	2517.48	2196.88	2532.17	4.48177	2.55237	2291.06	998.063	1873.58	236.667
0.54	0.00497	29.6132	11.5697	7.917	2629.19	2352.77	2639.38	5.72073	3.05684	2444.82	1194.61	2091.68	230.235
0.546667	0.00301	32.8828	14.5894	10.3315	2702.69	2456.35	2709.62	7.27431	3.74915	2546.03	1354.27	2244.9	221.669
0.553333	0.00016	35.4083	17.3464	12.8334	2748.51	2520.82	2753.01	9.0251	4.59708	2609.88	1469.14	2344.64	212.171
0.56	-0.00163	37.3704	19.5215	15.033	2775.04	2556.75	2777.65	10.7569	5.51967	2646.32	1537.05	2401.93	202.37
0.566667	-0.00185	38.7876	20.9958	16.6991	2787.78	2572.02	2789.04	12.2356	6.40717	2662.08	1560.73	2425.07	192.443
0.573333	-0.00194	39.6486	21.78	17.7762	2791.53	2572.93	2791.22	13.3227	7.16193	2662.75	1547.2	2419.94	182.333
0.58	-0.00368	39.9273	21.9842	18.303	2789.05	2564.18	2787.32	13.9767	7.717	2652.72	1506.79	2392.26	171.935
0.586667	-0.00474	39.5037	21.7585	18.3684	2782.34	2548.56	2779.46	14.2272	8.04691	2635.58	1450.93	2348.61	161.201
0.593333	-0.00414	38.2349	21.2311	18.0867	2771.98	2527.2	2768.31	14.1345	8.153	2613.88	1389.2	2295.46	150.18
0.6	-0.00545	36.1194	20.4972	17.5602	2758.16	2498.82	2753.75	13.7773	8.06155	2588.38	1327.29	2236.47	139.016
0.606667	-0.00604	33.338	19.6071	16.8636	2739.55	2459.76	2735.28	13.236	7.81332	2557.91	1266.67	2172.01	127.914
0.613333	-0.00662	30.1713	18.5751	16.0423	2713.98	2404.74	2710.9	12.584	7.45501	2519.3	1205.89	2099.67	117.093
0.62	-0.0078	26.8798	17.4087	15.1116	2678.07	2328.17	2677.12	11.8716	7.03544	2467.29	1142.3	2015.55	106.753
0.626667	-0.00777	23.6501	16.1279	14.0808	2627.28	2226.18	2629.79	11.1277	6.59209	2396.15	1073.65	1916.43	97.0546
0.633333	-0.00708	20.5884	14.7631	12.9665	2555.16	2098.82	2562.34	10.357	6.15837	2300.42	999.098	1801.06	88.1076
0.64	-0.00706	17.7578	13.3619	11.8032	2455.23	1950.6	2468.05	9.55953	5.74719	2177.88	919.415	1670.93	79.9663
0.646667	-0.0063	15.1988	11.973	10.6238	2325.58	1789.31	2343.34	8.74579	5.36199	2030.89	836.551	1529.99	72.6253
0.653333	-0.00584	12.931	10.6287	9.468	2170.04	1623.26	2190.97	7.94133	5.00561	1866.23	753.056	1383.84	66.0379
0.66	-0.00682	10.9552	9.36729	8.37344	1996.63	1459.3	2018.77	7.17657	4.6697	1693.09	671.529	1238.36	60.143
0.666667	-0.00681	9.26745	8.22209	7.37933	1813.99	1301.86	1836	6.4766	4.34983	1519.99	594.138	1098.46	54.8716
0.673333	-0.00637	7.85813	7.21603	6.50882	1629.04	1153.16	1650.77	5.85891	4.04654	1353.25	522.401	967.552	50.1542
0.68	-0.0075	6.70733	6.36042	5.77459	1446.83	1014.23	1469.07	5.3221	3.76015	1196.77	457.15	847.528	45.9282
0.686667	-0.00881	5.77442	5.65494	5.17184	1271.3	885.575	1294.86	4.85639	3.49148	1052.39	398.582	739.003	42.1409
0.693333	-0.00802	5.01276	5.07493	4.67389	1105.82	767.709	1130.81	4.44859	3.2408	920.564	346.506	641.769	38.7446
0.7	-0.00796	4.38652	4.59335	4.25108	953.283	661.171	978.999	4.08674	3.00658	801.066	300.544	555.261	35.6942
0.706667	-0.0082	3.86867	4.18272	3.88677	815.904	566.354	841.085	3.76672	2.79122	693.619	260.263	478.884	32.9564
0.713333	-0.00982	3.44221	3.82487	3.56527	694.933	483.381	718.237	3.47489	2.59156	597.944	225.216	412.047	30.502
0.72	-0.00932	3.08666	3.50767	3.27983	590.579	411.935	611.062	3.20928	2.40318	513.798	194.937	354.117	28.2996
0.726667	-0.00786	2.78977	3.22574	3.02345	502.192	351.292	519.342	2.96823	2.23043	440.844	168.954	304.402	26.3256
0.733333	-0.00826	2.53955	2.97406	2.79125	428.421	300.391	442.031	2.74719	2.07163	378.416	146.793	262.143	24.5555
0.74	-0.0084	2.329	2.7477	2.58279	367.453	258.012	377.618	2.54586	1.92495	325.566	127.985	226.508	22.963
0.746667	-0.0079	2.15081	2.55397	2.40434	317.361	222.916	324.414	2.35909	1.78924	281.212	112.083	196.649	21.5294
0.753333	-0.00762	1.99878	2.40305	2.26668	276.305	193.912	280.692	2.1884	1.66773	244.222	98.6665	171.713	20.2357
0.76	-0.00435	1.868	2.31724	2.19381	242.632	169.923	244.8	2.03384	1.55808	213.469	87.3507	150.898	19.062
0.766667	0.00878	1.75145	2.31199	2.20946	214.907	150.025	215.266	1.8953	1.4588	187.898	77.7952	133.498	17.9952
0.773333	0.04694	1.65049	2.39661	2.32437	191.929	133.424	190.839	1.77185	1.36921	166.569	69.6996	118.9	17.0256
0.78	0.13409	1.56403	2.56328	2.53557	172.719	119.466	170.486	1.66805	1.29462	148.687	62.8031	106.582	16.1395
0.786667	0.29387	1.48586	2.79108	2.82263	156.488	107.631	153.362	1.5825	1.23359	133.583	56.8896	96.122	15.3304
0.793333	0.53944	1.41682	3.05611	3.1517	142.608	97.4964	138.786	1.51308	1.18666	120.711	51.7824	87.1696	14.5922
0.8	0.86836	1.35455	3.32542	3.48943	130.592	88.7225	126.241	1.46009	1.15074	109.631	47.34	79.4382	13.918
0.806667	1.25575	1.29525	3.57867	3.80858	120.063	81.0499	115.322	1.41895	1.12585	100.011	43.4468	72.6957	13.3007
0.813333	1.67477	1.24181	3.79756	4.08231	110.735	74.2793	105.726	1.39112	1.10878	91.5837	40.0077	66.7583	12.738
0.82	2.08666	1.19404	3.97005	4.29618	102.39	68.2487	97.2071	1.36838	1.09594	84.1467	36.9423	61.4821	12.2204
0.826667	2.46086	1.149	4.0924	4.4394	94.8639	62.8403	89.5748	1.35036	1.08414	77.5236	34.1959	56.7583	11.7408
0.833333	2.77273	1.10977	4.15702	4.50416	88.0288	57.9646	82.688	1.33438	1.06971	71.5842	31.7188	52.5032	11.2904
0.84	3.00851	1.08016	4.16883	4.49408	81.7882	53.5499	76.4399	1.31689	1.05189	66.2295	29.4759	48.6538	10.8623
0.846667	3.1666	1.06472	4.13305	4.41725	76.0657	49.5286	70.7557	1.29697	1.0318	61.3827	27.4412	45.1587	10.4555
0.853333	3.25143	1.06263	4.05967	4.28877	70.8129	45.8593	65.5758	1.27394	1.01067	56.9871	25.5917	41.9855	10.0698
0.86	3.27799	1.06615	3.95807	4.12807	65.9949	42.5092	60.8526	1.2462	0.98356	52.9909	23.9103	39.0998	9.70347
0.866667	3.265	1.06845	3.84186	3.95388	61.5838	39.4491	56.5435	1.21185	0.95586	49.3592	22.3786	36.4679	9.35532
0.873333	3.22944	1.06236	3.72257	3.7829	57.5542	36.6658	52.6202	1.1771	0.92846	46.059	20.986	34.068	9.02727
0.88	3.178	1.0457	3.60614	3.62764	53.889	34.1406	49.0536	1.14081	0.89807	43.063	19.7167	31.8816	8.71355
0.886667	3.11673	1.02209	3.49564	3.49125	50.5689	31.8557	45.8224	1.10388	0.86645	40.3462	18.555	29.8876	8.41855
0.893333	3.04047	0.99565	3.38868	3.36914	47.5668	29.7978	42.9009	1.06686	0.8386	37.8828	17.49	28.0652	8.14036
0.9	2.9479	0.9681	3.28365	3.25991	44.8525	27.9541	40.2637	1.02927	0.80993	35.6467	16.5112	26.3963	7.87628
0.906667	2.83577	0.93399	3.17622	3.15292	42.3937	26.3033	37.8817	0.99355	0.78548	33.6086	15.6139	24.8627	7.62609
0.913333	2.70494	0.89221	3.06383	3.04303	40.1596	24.8232	35.7254	0.96037	0.76174	31.746	14.7938	23.4523	7.39004
0.92	2.55663	0.84317	2.94705	2.92673	38.1129	23.4882	33.7638	0.92841	0.73937	30.0358	14.0368	22.1502	7.16943
0.926667	2.3966	0.7909	2.82517	2.80656	36.2263	22.274	31.9658	0.89691	0.71741	28.456	13.3383	20.9509	6.95944
0.933333	2.2314	0.73816	2.69949	2.68035	34.4729	21.1605	30.3025	0.86902	0.69795	26.9907	12.6905	19.8455	6.76193
0.94	2.06687	0.69208	2.5727	2.54887	32.8305	20.1348	28.7497	0.84163	0.68034	25.6252	12.0874	18.824	6.5748
0.946667	1.90672	0.65072	2.44856	2.41774	31.2827	19.1737	27.2937	0.81679	0.66478	24.3493	11.5271	17.8754	6.40023
0.953333	1.75503	0.61519	2.32605	2.28655	29.8176	18.2687	25.9236	0.7937	0.64758	23.1549	11.0032	16.9939	6.23474
0.96	1.61585	0.58517	2.2068	2.15713	28.4296	17.4136	24.6326	0.77125	0.629	22.0378	10.5165	16.1704	6.07718
0.966667	1.48595	0.55995	2.09149	2.03218	27.1176	16.6008	23.417	0.74906	0.61083	20.9927	10.0621	15.404	5.92623
0.973333	1.36887	0.5369	1.98265	1.91509	25.8799	15.8275	22.2707	0.72766	0.59385	20.014	9.63667	14.6902	5.78202
0.98	1.26393	0.51669	1.87814	1.80783	24.7147	15.0899	21.1945	0.70447	0.57706	19.0947	9.23972	14.0225	5.64384
0.986667	1.16872	0.502	1.77927	1.70759	23.6177	14.3877	20.1859	0.68161	0.56135	18.2326	8.86892	13.3981	5.51084
0.993333	1.08647	0.48863	1.68646	1.61399	22.5904	13.7226	19.242	0.6613	0.54546	17.4284	8.5238	12.8179	5.38237
1	1.01417	0.47241	1.59946	1.52998	21.6311	13.0952	18.362	0.64182	0.52917	16.6777	8.20034	12.2768	5.25627
1.00667	0.9498	0.45895	1.52016	1.45009	20.7379	12.5075	17.542	0.62296	0.514	15.9797	7.89767	11.7728	5.13623
1.01333	0.89331	0.44787	1.44736	1.3782	19.9025	11.9591	16.78	0.60431	0.50219	15.3271	7.61492	11.3034	5.02075
1.02	0.84416	0.43804	1.3783	1.31464	19.1232	11.449	16.0729	0.58663	0.49213	14.7203	7.35132	10.8661	4.90896
1.02667	0.79983	0.42899	1.31616	1.2563	18.3985	10.9765	15.417	0.57025	0.48018	14.1545	7.10394	10.4575	4.80123
1.03333	0.75878	0.41957	1.26041	1.20275	17.726	10.5407	14.807	0.55453	0.46908	13.6278	6.87029	10.0732	4.69905
1.04	0.71948	0.41085	1.20957	1.15248	17.0984	10.1392	14.2406	0.54098	0.45839	13.1398	6.64896	9.71334	4.60112
1.04667	0.6845	0.40237	1.16214	1.10722	16.5119	9.76439	13.7142	0.52697	0.44705	12.684	6.44169	9.37473	4.50618
1.05333	0.65112	0.39503	1.11536	1.06369	15.9601	9.41607	13.2229	0.51314	0.43689	12.2559	6.24327	9.05548	4.41445
1.06	0.61798	0.38781	1.07128	1.02154	15.4398	9.09017	12.7615	0.50124	0.42785	11.8517	6.05594	8.75436	4.32691
1.06667	0.58396	0.3797	1.0294	0.98181	14.9439	8.78358	12.3249	0.48706	0.41797	11.4698	5.87944	8.46727	4.24331
1.07333	0.54975	0.37392	0.98939	0.94216	14.4704	8.48936	11.9091	0.47521	0.4085	11.1092	5.71247	8.19322	4.15975
1.08	0.51615	0.37045	0.95048	0.90399	14.0135	8.20779	11.509	0.46491	0.39909	10.7627	5.55017	7.93289	4.07726
1.08667	0.48533	0.36651	0.91262	0.86838	13.5754	7.93494	11.1274	0.45342	0.3886	10.4316	5.39439	7.68477	4.00149
1.09333	0.45218	0.36099	0.87609	0.83131	13.1546	7.67026	10.7607	0.44141	0.37852	10.1139	5.24712	7.44702	3.92773
1.1	0.41741	0.35664	0.83866	0.79544	12.7452	7.41471	10.4088	0.42998	0.37095	9.80716	5.10485	7.22047	3.85318
1.10667	0.3845	0.35153	0.80368	0.76072	12.3535	7.16716	10.0706	0.41928	0.36359	9.51569	4.97069	7.00551	3.78273
1.11333	0.35268	0.34723	0.76907	0.7287	11.9781	6.92909	9.74611	0.40952	0.35725	9.23379	4.84101	6.7987	3.7147
1.12	0.32156	0.34258	0.73735	0.69737	11.6184	6.70055	9.43641	0.40065	0.34923	8.96486	4.71594	6.60312	3.65086
1.12667	0.29218	0.33859	0.70808	0.66845	11.2751	6.48069	9.14353	0.39012	0.34166	8.71155	4.59529	6.42068	3.58668
1.13333	0.26565	0.3357	0.67963	0.64196	10.9482	6.27306	8.86787	0.38314	0.33197	8.47187	4.48134	6.24784	3.52359
1.14	0.24085	0.33164	0.65348	0.61602	10.6395	6.07755	8.60976	0.37587	0.32517	8.24546	4.37411	6.08375	3.46513
1.14667	0.2176	0.32804	0.62775	0.59457	10.352	5.8972	8.36753	0.36605	0.31942	8.03447	4.27189	5.93012	3.40778
1.15333	0.1973	0.32522	0.60234	0.57385	10.0821	5.72708	8.14212	0.35832	0.31389	7.83595	4.17517	5.78672	3.35275
1.16	0.17902	0.32043	0.58267	0.55233	9.83396	5.57039	7.9353	0.35273	0.30871	7.65451	4.08164	5.65366	3.30086
1.16667	0.16207	0.31544	0.5649	0.53357	9.60639	5.42816	7.74757	0.34704	0.30252	7.48733	3.99519	5.53014	3.24788
1.17333	0.1478	0.31176	0.5487	0.51766	9.39749	5.30271	7.57774	0.34077	0.29925	7.33257	3.91684	5.4144	3.19896
1.18	0.13315	0.30659	0.53278	0.50418	9.20675	5.19079	7.42262	0.33718	0.29556	7.19111	3.84218	5.30962	3.15026
1.18667	0.12052	0.30289	0.52027	0.49481	9.03541	5.09284	7.28181	0.33469	0.29366	7.06222	3.77251	5.21179	3.10404
1.19333	0.1102	0.29854	0.51297	0.48791	8.87954	5.0065	7.1541	0.33287	0.2923	6.93898	3.70888	5.11787	3.05997
1.2	0.10085	0.29466	0.50763	0.48137	8.7332	4.92544	7.03415	0.33331	0.2927	6.82485	3.64917	5.03004	3.01788
1.20667	0.09382	0.29145	0.50343	0.47536	8.5953	4.85101	6.91997	0.33337	0.29471	6.71599	3.59192	4.94438	2.97738
1.21333	0.08569	0.2879	0.50102	0.47299	8.46601	4.78186	6.80968	0.3359	0.29687	6.61135	3.53799	4.86268	2.93569
1.22	0.07778	0.28416	0.49911	0.47141	8.34094	4.71439	6.70156	0.34035	0.2993	6.50672	3.48444	4.78386	2.89369
1.22667	0.07111	0.28107	0.49718	0.4712	8.21704	4.64838	6.59362	0.34186	0.29934	6.40366	3.43298	4.7053	2.85493
1.23333	0.06453	0.28061	0.49855	0.47283	8.0934	4.5808	6.48524	0.34586	0.30296	6.30039	3.38292	4.62695	2.8155
1.24	0.05936	0.28024	0.50255	0.47391	7.9702	4.51111	6.37683	0.35077	0.30644	6.198	3.33078	4.55134	2.77866
1.24667	0.05703	0.27972	0.5079	0.47491	7.84605	4.44097	6.26728	0.35452	0.31025	6.09661	3.27983	4.47503	2.74227
1.25333	0.05659	0.28239	0.50823	0.47756	7.71962	4.36877	6.15785	0.35897	0.31175	5.99615	3.22827	4.39947	2.70663
1.26	0.05247	0.2861	0.50836	0.47845	7.59316	4.29506	6.04695	0.3624	0.31472	5.89532	3.17976	4.32265	2.67218
1.26667	0.04971	0.28931	0.50791	0.47944	7.46655	4.22143	5.93518	0.36402	0.31643	5.79408	3.12997	4.24578	2.63851
1.27333	0.04782	0.29515	0.50939	0.47978	7.33964	4.1472	5.8237	0.36553	0.31657	5.69362	3.0805	4.16946	2.60476
1.28	0.04616	0.3014	0.51145	0.47929	7.21609	4.07353	5.71452	0.36738	0.317	5.59397	3.03145	4.09627	2.56999
1.28667	0.04436	0.30663	0.50977	0.47883	7.09102	3.99717	5.60679	0.36665	0.31752	5.49667	2.98349	4.02491	2.53663
1.29333	0.04379	0.31211	0.5085	0.47595	6.96895	3.92375	5.50219	0.3662	0.31623	5.40028	2.93692	3.95426	2.50556
1.3	0.04445	0.31992	0.50515	0.47277	6.85061	3.85153	5.40124	0.36525	0.3135	5.30727	2.89257	3.88937	2.47474
1.30667	0.04493	0.32712	0.50171	0.46986	6.7347	3.77915	5.30437	0.3626	0.31137	5.21856	2.85131	3.83088	2.44244
1.31333	0.04216	0.33268	0.49616	0.46557	6.62567	3.70785	5.2151	0.36062	0.30789	5.13546	2.81027	3.78034	2.41008
1.32	0.03887	0.33821	0.48973	0.45925	6.52582	3.64371	5.13856	0.35962	0.30573	5.06455	2.77236	3.74251	2.37968
1.32667	0.03889	0.34543	0.48301	0.45377	6.43912	3.58527	5.07907	0.35324	0.30194	5.0101	2.73923	3.72435	2.35091
1.33333	0.03807	0.35204	0.47808	0.44761	6.36734	3.53263	5.04766	0.34656	0.29613	4.9787	2.71569	3.7357	2.32148
1.34	0.03669	0.35748	0.47209	0.44307	6.32499	3.49277	5.0571	0.34042	0.29073	4.9849	2.70454	3.79601	2.29387
1.34667	0.03765	0.36277	0.46419	0.43675	6.32439	3.47192	5.13139	0.33402	0.28614	5.05237	2.71037	3.93283	2.26533
1.35333	0.03692	0.3653	0.45622	0.42847	6.39465	3.48035	5.30872	0.32684	0.28127	5.21928	2.74643	4.19542	2.23734
1.36	0.03603	0.36827	0.44857	0.42143	6.58062	3.53513	5.66229	0.32201	0.27642	5.55582	2.83353	4.6605	2.21082
1.36667	0.03323	0.37114	0.44226	0.41515	6.96172	3.6679	6.30554	0.31592	0.27192	6.17104	3.00154	5.42489	2.18456
1.37333	0.03041	0.37338	0.43589	0.40917	7.66998	3.93387	7.40711	0.31064	0.26878	7.21252	3.29566	6.61047	2.16017
1.38	0.02866	0.37408	0.42776	0.40203	8.89114	4.41732	9.18634	0.30726	0.26491	8.87015	3.77429	8.34179	2.1363
1.38667	0.02906	0.37215	0.42163	0.39716	10.8549	5.24607	11.8942	0.30307	0.2619	11.3403	4.50861	10.7327	2.11256
1.39333	0.02815	0.37115	0.41871	0.39349	13.8079	6.59213	15.766	0.30098	0.26066	14.8003	5.56463	13.8557	2.08853
1.4	0.02467	0.36648	0.41632	0.38746	17.9695	8.64223	20.9835	0.30177	0.25975	19.3597	6.99725	17.7288	2.06415
1.40667	0.022	0.36147	0.4172	0.38501	23.4765	11.5682	27.6282	0.30161	0.25973	25.0309	8.83705	22.2977	2.04187
1.41333	0.01997	0.35617	0.41857	0.38339	30.364	15.4905	35.6527	0.30292	0.26138	31.7245	11.0781	27.4383	2.02041
1.42	0.01666	0.34909	0.42424	0.38494	38.5408	20.4446	44.869	0.30895	0.26464	39.2404	13.6749	32.9699	1.99771
1.42667	0.01513	0.34112	0.43513	0.38964	47.7967	26.374	54.9798	0.31995	0.2703	47.2998	16.5446	38.6717	1.97754
1.43333	0.01547	0.33334	0.44772	0.39607	57.8314	33.133	65.6295	0.33261	0.27634	55.5856	19.5872	44.3368	1.95541
1.44	0.01444	0.32456	0.46267	0.40255	68.3008	40.4925	76.4474	0.34492	0.28386	63.7862	22.6864	49.7707	1.93444
1.44667	0.01214	0.3144	0.47819	0.41199	78.8604	48.1833	87.0892	0.35981	0.29003	71.6397	25.7328	54.8207	1.91271
1.45333	0.01137	0.30467	0.49378	0.4194	89.1966	55.9469	97.2625	0.37279	0.29472	78.9442	28.6253	59.3776	1.89388
1.46	0.00785	0.29642	0.50883	0.42664	99.0406	63.5553	106.734	0.38688	0.30036	85.5549	31.2904	63.3729	1.87431
1.46667	0.00761	0.28884	0.52326	0.43453	108.175	70.811	115.327	0.39864	0.30524	91.3829	33.6738	66.7632	1.85442
1.47333	0.00376	0.27998	0.53608	0.43928	116.425	77.5566	122.904	0.4088	0.31049	96.3815	35.7414	69.533	1.83422
1.48	0.00145	0.27244	0.54532	0.44345	123.662	83.6627	129.387	0.4168	0.31247	100.529	37.4769	71.6931	1.81574
1.48667	-0.00057	0.26557	0.55227	0.44775	129.801	89.0355	134.729	0.42079	0.31423	103.834	38.8771	73.2661	1.7984
1.49333	-0.00116	0.26102	0.55856	0.45036	134.797	93.612	138.91	0.42537	0.31651	106.312	39.9491	74.291	1.78069
1.5	-0.00263	0.2585	0.56166	0.4514	138.643	97.356	141.955	0.42734	0.31351	108.003	40.7037	74.816	1.76283
1.50667	-0.00238	0.25545	0.56238	0.45125	141.362	100.26	143.914	0.42585	0.31298	108.963	41.1664	74.8876	1.74657
1.51333	-0.00443	0.25824	0.55972	0.44841	143.018	102.349	144.866	0.4249	0.31224	109.254	41.3652	74.5621	1.73168
1.52	-0.00572	0.26241	0.55596	0.44509	143.685	103.666	144.896	0.42163	0.30973	108.951	41.3282	73.8904	1.71568
1.52667	-0.00625	0.26833	0.5507	0.44076	143.452	104.264	144.098	0.41628	0.30685	108.123	41.0863	72.9205	1.69975
1.53333	-0.00865	0.27625	0.54405	0.43602	142.413	104.205	142.564	0.41147	0.30428	106.828	40.6682	71.6981	1.68312
1.54	-0.00971	0.28868	0.53773	0.43104	140.667	103.554	140.388	0.40688	0.3013	105.131	40.1003	70.2566	1.6677
1.54667	-0.01265	0.30674	0.52932	0.42586	138.32	102.381	137.668	0.40209	0.29885	103.078	39.4044	68.6339	1.6523
1.55333	-0.01605	0.32431	0.52085	0.42048	135.491	100.757	134.506	0.39447	0.29563	100.716	38.6041	66.8608	1.63726
1.56	-0.01625	0.34464	0.51178	0.41486	132.312	98.7537	131.009	0.38754	0.29112	98.0953	37.7152	64.9675	1.62148
1.56667	-0.01646	0.36742	0.50432	0.40877	128.887	96.4513	127.292	0.38186	0.28777	95.2698	36.7528	62.989	1.60574
1.57333	-0.01621	0.389	0.49703	0.40353	125.321	93.9328	123.461	0.37461	0.28448	92.2931	35.7362	60.9575	1.58853
1.58	-0.01711	0.40926	0.49106	0.39926	121.737	91.2845	119.625	0.36946	0.28172	89.2292	34.681	58.9085	1.57576
1.58667	-0.01861	0.42948	0.4836	0.39373	118.237	88.5877	115.879	0.36529	0.28091	86.1404	33.6008	56.8746	1.56231
1.59333	-0.01954	0.44836	0.47586	0.39015	114.905	85.9215	112.305	0.35967	0.27756	83.0943	32.519	54.8922	1.54717
1.6	-0.02084	0.4629	0.47102	0.38616	111.794	83.3552	108.972	0.35545	0.27532	80.151	31.4491	52.9953	1.53264
1.60667	-0.02133	0.47436	0.46698	0.38138	108.952	80.9473	105.926	0.34978	0.27285	77.3692	30.4106	51.2136	1.51958
1.61333	-0.02275	0.48229	0.46392	0.37897	106.397	78.7423	103.19	0.34504	0.26957	74.7958	29.4224	49.5701	1.50638
1.62	-0.02273	0.48664	0.4618	0.37751	104.129	76.7648	100.768	0.34108	0.2666	72.4626	28.4936	48.0827	1.49352
1.62667	-0.02322	0.4902	0.45706	0.37624	102.125	75.0257	98.6456	0.33671	0.26456	70.3976	27.6418	46.7621	1.47918
1.63333	-0.02504	0.49129	0.45326	0.37294	100.353	73.5123	96.7908	0.33096	0.26028	68.606	26.8734	45.6105	1.46599
1.64	-0.02655	0.49113	0.45052	0.36965	98.7678	72.2035	95.1586	0.32737	0.25653	67.0846	26.1961	44.6236	1.45193
1.64667	-0.02712	0.48687	0.44753	0.36847	97.3145	71.0661	93.6985	0.32514	0.2543	65.8115	25.6081	43.7849	1.4395
1.65333	-0.02699	0.48291	0.44413	0.36754	95.9405	70.0559	92.3581	0.32226	0.2522	64.755	25.1082	43.0757	1.42908
1.66	-0.02688	0.47697	0.43917	0.36707	94.5896	69.1302	91.0832	0.31926	0.25083	63.8753	24.6888	42.474	1.41844
1.66667	-0.02552	0.46781	0.43541	0.36276	93.2089	68.249	89.8205	0.31637	0.24929	63.127	24.3364	41.9493	1.40636
1.67333	-0.02723	0.45891	0.42941	0.35868	91.7559	67.3673	88.5268	0.31341	0.24938	62.4694	24.0392	41.479	1.39552
1.68	-0.028	0.44925	0.42339	0.35371	90.196	66.4471	87.1675	0.31165	0.24746	61.858	23.7833	41.0317	1.38112
1.68667	-0.02844	0.43704	0.41658	0.35059	88.5093	65.4634	85.7107	0.3102	0.24404	61.2516	23.5559	40.5826	1.36767
1.69333	-0.02856	0.4224	0.40879	0.34641	86.6868	64.3976	84.1402	0.3073	0.24141	60.618	23.3428	40.1119	1.35635
1.7	-0.02736	0.40633	0.4015	0.3422	84.736	63.239	82.4497	0.30331	0.23972	59.9292	23.1337	39.6025	1.34627
1.70667	-0.02852	0.39124	0.39488	0.3352	82.6707	61.9873	80.6439	0.29906	0.23619	59.1636	22.913	39.042	1.33382
1.71333	-0.0307	0.3759	0.38875	0.33136	80.5118	60.6496	78.7339	0.2947	0.23327	58.3103	22.6757	38.4275	1.32456
1.72	-0.03108	0.36086	0.38142	0.32833	78.2847	59.2425	76.7414	0.29156	0.22958	57.3662	22.4169	37.7547	1.31379
1.72667	-0.02997	0.34759	0.3734	0.32272	76.0178	57.7899	74.6846	0.28782	0.22671	56.3342	22.1323	37.0243	1.30299
1.73333	-0.03251	0.33416	0.36436	0.31708	73.7386	56.3133	72.587	0.2836	0.22397	55.2194	21.8212	36.239	1.29253
1.74	-0.03356	0.32082	0.35704	0.31131	71.4682	54.8337	70.4688	0.2781	0.22182	54.0315	21.4865	35.4066	1.28524
1.74667	-0.03289	0.30903	0.34998	0.30655	69.2229	53.3661	68.3492	0.27325	0.21909	52.787	21.1286	34.5359	1.27548
1.75333	-0.03485	0.29841	0.34256	0.30338	67.0161	51.9264	66.2418	0.27004	0.21473	51.496	20.7465	33.637	1.26554
1.76	-0.03475	0.28714	0.33545	0.29969	64.8601	50.5194	64.1576	0.26662	0.212	50.1713	20.344	32.7164	1.25614
1.76667	-0.03341	0.27767	0.33227	0.29657	62.7557	49.1516	62.104	0.26202	0.21118	48.8221	19.9258	31.7837	1.24824
1.77333	-0.03333	0.26861	0.32903	0.29313	60.702	47.8179	60.0903	0.25834	0.2106	47.458	19.4963	30.8437	1.23768
1.78	-0.03541	0.26023	0.32329	0.28849	58.7066	46.5201	58.1176	0.25582	0.20597	46.0894	19.0577	29.9049	1.2289
1.78667	-0.03533	0.2535	0.31944	0.28512	56.7716	45.2544	56.188	0.25255	0.20371	44.7204	18.6098	28.9737	1.22017
1.79333	-0.03557	0.24808	0.31695	0.28218	54.892	44.0168	54.3042	0.2502	0.20123	43.3614	18.1581	28.0494	1.21013
1.8	-0.0366	0.24248	0.31359	0.27944	53.0688	42.8061	52.467	0.24704	0.19928	42.0144	17.7044	27.1385	1.20097
1.80667	-0.03739	0.23907	0.30904	0.27623	51.3054	41.6181	50.6745	0.24322	0.19715	40.6834	17.249	26.2432	1.19137
1.81333	-0.03728	0.23257	0.30426	0.27453	49.5934	40.4534	48.9296	0.23897	0.19467	39.3681	16.7958	25.3688	1.18222
1.82	-0.03702	0.22748	0.30028	0.27235	47.9361	39.3108	47.2303	0.23462	0.19164	38.0737	16.3433	24.5148	1.17326
1.82667	-0.03637	0.22307	0.29799	0.27108	46.3366	38.1911	45.5814	0.23251	0.18937	36.8028	15.8934	23.6783	1.1644
1.83333	-0.03787	0.21724	0.29698	0.26924	44.7924	37.0945	43.9834	0.23119	0.18851	35.5581	15.4488	22.8629	1.15604
1.84	-0.03815	0.21421	0.29088	0.26834	43.3057	36.0172	42.4353	0.22987	0.18721	34.3428	15.0097	22.0696	1.14897
1.84667	-0.04012	0.21045	0.28901	0.26744	41.8761	34.9641	40.938	0.22782	0.186	33.158	14.5753	21.2973	1.14077
1.85333	-0.03989	0.20498	0.28997	0.26574	40.5038	33.9389	39.4921	0.22461	0.18531	32.0045	14.1461	20.5464	1.13164
1.86	-0.03855	0.19976	0.28835	0.26432	39.1852	32.9392	38.1007	0.22279	0.18485	30.8844	13.7246	19.8188	1.12176
1.86667	-0.03942	0.19551	0.28617	0.26139	37.9223	31.9646	36.7649	0.22108	0.18478	29.7981	13.31	19.114	1.11446
1.87333	-0.04003	0.191	0.28403	0.25862	36.7154	31.0161	35.4843	0.21833	0.18265	28.7475	12.9032	18.4298	1.10581
1.88	-0.0396	0.18761	0.28238	0.25887	35.5551	30.093	34.258	0.21715	0.17903	27.7349	12.5062	17.7708	1.0989
1.88667	-0.0388	0.18535	0.28057	0.25769	34.4402	29.1964	33.0817	0.21461	0.17779	26.7587	12.119	17.1342	1.09263
1.89333	-0.03891	0.18142	0.27835	0.25559	33.3683	28.324	31.9581	0.21313	0.17764	25.8207	11.7428	16.5201	1.08534
1.9	-0.03877	0.17888	0.2764	0.25386	32.3329	27.4722	30.8769	0.21271	0.17635	24.9181	11.3739	15.9304	1.07722
1.90667	-0.03681	0.17715	0.27539	0.25553	31.3329	26.6421	29.8372	0.2103	0.17617	24.0564	11.016	15.3624	1.0705
1.91333	-0.03751	0.1739	0.27324	0.25556	30.3601	25.8288	28.8381	0.20865	0.17401	23.2307	10.6669	14.8167	1.06505
1.92	-0.03629	0.17013	0.27329	0.25399	29.411	25.03	27.874	0.20793	0.17206	22.4387	10.3313	14.294	1.06058
1.92667	-0.03559	0.16792	0.27246	0.25402	28.4832	24.2461	26.9411	0.20616	0.17141	21.6801	10.0053	13.7911	1.05528
1.93333	-0.03638	0.16659	0.27148	0.25189	27.5775	23.474	26.0372	0.2057	0.17171	20.9529	9.69096	13.3102	1.04867
1.94	-0.03454	0.16594	0.27084	0.25085	26.6899	22.714	25.1617	0.2057	0.17104	20.2557	9.38674	12.8493	1.04188
1.94667	-0.03259	0.16504	0.26998	0.24901	25.8218	21.9683	24.3101	0.2056	0.17113	19.587	9.08894	12.4096	1.03487
1.95333	-0.0336	0.16526	0.26705	0.24864	24.9703	21.2333	23.4822	0.20416	0.17098	18.9459	8.80284	11.9879	1.02808
1.96	-0.03435	0.16413	0.26744	0.24888	24.136	20.5117	22.6745	0.20218	0.17117	18.3305	8.52913	11.5839	1.02118
1.96667	-0.03519	0.16257	0.26776	0.24795	23.3252	19.8073	21.8874	0.20032	0.17031	17.7395	8.26556	11.1999	1.01304
1.97333	-0.0349	0.1622	0.26576	0.24931	22.5379	19.1222	21.124	0.19867	0.17001	17.1704	8.01038	10.8326	1.00641
1.98	-0.03281	0.16094	0.26329	0.24817	21.7717	18.4552	20.3812	0.19588	0.16938	16.6235	7.76588	10.4792	1.0004
1.98667	-0.03408	0.15865	0.26095	0.24558	21.0315	17.8118	19.6607	0.19453	0.16946	16.0951	7.52942	10.1404	0.99359
1.99333	-0.03373	0.1575	0.25948	0.24448	20.3134	17.1899	18.9606	0.19223	0.16826	15.5867	7.30307	9.8169	0.98602
2	-0.03375	0.15731	0.25879	0.24171	19.6219	16.5937	18.2847	0.1908	0.16721	15.0972	7.08677	9.50549	0.97975
2.00667	-0.03144	0.15649	0.25646	0.24125	18.9597	16.0216	17.6315	0.18932	0.1642	14.6253	6.88054	9.20731	0.97362
2.01333	-0.03135	0.15541	0.2537	0.24009	18.3252	15.4765	17.003	0.18833	0.16431	14.1695	6.68361	8.92324	0.96912
2.02	-0.03014	0.15621	0.25148	0.23813	17.7151	14.9588	16.3971	0.18633	0.16463	13.7302	6.49434	8.65091	0.96341
2.02667	-0.02757	0.1571	0.25044	0.23778	17.1296	14.4654	15.8155	0.18431	0.1598	13.3076	6.31385	8.38934	0.95902
2.03333	-0.0273	0.15818	0.24928	0.23829	16.5667	13.9978	15.2567	0.18356	0.15987	12.9028	6.14389	8.13904	0.95333
2.04	-0.02725	0.15674	0.24887	0.23843	16.0269	13.5531	14.7228	0.18298	0.16124	12.5137	5.97981	7.89723	0.94656
2.04667	-0.02803	0.15793	0.24568	0.23653	15.5105	13.1286	14.2128	0.18131	0.16034	12.1393	5.82304	7.66643	0.94194
2.05333	-0.02575	0.15787	0.24387	0.23631	15.0156	12.7231	13.7224	0.1795	0.16097	11.7797	5.67462	7.44495	0.9385
2.06	-0.02439	0.15875	0.24251	0.23397	14.5405	12.3346	13.2528	0.17767	0.1592	11.4337	5.53142	7.23211	0.93343
2.06667	-0.0246	0.15892	0.24243	0.2331	14.0842	11.9604	12.8031	0.17612	0.15682	11.1003	5.39344	7.02674	0.92955
2.07333	-0.02497	0.1588	0.24099	0.2309	13.6429	11.5999	12.372	0.17441	0.15534	10.7801	5.26039	6.82879	0.92432
2.08	-0.02443	0.16032	0.23918	0.22933	13.2208	11.2509	11.9585	0.17462	0.15522	10.4724	5.13362	6.63695	0.91863
2.08667	-0.02457	0.15999	0.23751	0.22758	12.8172	10.9128	11.5601	0.17358	0.1557	10.1751	5.01139	6.45146	0.91671
2.09333	-0.02176	0.16041	0.23761	0.22801	12.4284	10.5849	11.1774	0.17326	0.15513	9.88679	4.89248	6.27261	0.91222
2.1	-0.01802	0.15962	0.23784	0.22925	12.053	10.2655	10.8074	0.17393	0.15436	9.60809	4.77912	6.09914	0.9079
2.10667	-0.01673	0.16042	0.23735	0.23031	11.6938	9.95314	10.4519	0.17411	0.1542	9.3382	4.67033	5.93277	0.90263
2.11333	-0.01633	0.16099	0.23713	0.23118	11.3448	9.65059	10.1114	0.17302	0.1545	9.07631	4.56202	5.7714	0.90047
2.12	-0.01507	0.16215	0.23719	0.23101	11.0116	9.35667	9.78424	0.17088	0.15553	8.82376	4.45887	5.61433	0.89859
2.12667	-0.01077	0.16278	0.23913	0.23093	10.6903	9.07163	9.47023	0.17081	0.15689	8.57665	4.35601	5.46497	0.89418
2.13333	-0.00798	0.16196	0.23806	0.23221	10.3819	8.79395	9.17083	0.17054	0.15574	8.33751	4.25466	5.31934	0.88909
2.14	-0.00592	0.16135	0.23798	0.23075	10.0883	8.52833	8.88513	0.17156	0.15559	8.10456	4.15588	5.17834	0.88547
2.14667	-0.00324	0.15989	0.23959	0.23178	9.80503	8.27032	8.61372	0.17233	0.15751	7.87995	4.06016	5.04204	0.88166
2.15333	-0.00357	0.15724	0.24099	0.23332	9.53241	8.02154	8.35089	0.17354	0.15933	7.66128	3.96774	4.90991	0.87839
2.16	-0.00212	0.15548	0.24303	0.23612	9.2738	7.78084	8.09778	0.17307	0.16115	7.45099	3.87548	4.78432	0.87407
2.16667	0.00029	0.15433	0.2431	0.23882	9.02525	7.55058	7.85717	0.17274	0.16159	7.24861	3.78418	4.66236	0.86936
2.17333	0.00311	0.15323	0.2438	0.23945	8.78712	7.32829	7.63157	0.17282	0.16261	7.05339	3.69415	4.54361	0.8677
2.18	0.00416	0.15279	0.24668	0.24034	8.5561	7.11435	7.41612	0.17457	0.16506	6.86811	3.60971	4.4316	0.86623
2.18667	0.00704	0.15171	0.24863	0.24284	8.33824	6.90968	7.20871	0.17546	0.16648	6.68965	3.52625	4.32314	0.86584
2.19333	0.00956	0.15006	0.24881	0.24434	8.1303	6.71203	7.0095	0.17457	0.16787	6.51636	3.44423	4.21628	0.86474
2.2	0.01268	0.14752	0.25148	0.24723	7.92909	6.52289	6.82055	0.17539	0.16931	6.34938	3.36427	4.11465	0.86193
2.20667	0.01775	0.1446	0.25327	0.24997	7.73719	6.34026	6.63886	0.17651	0.16897	6.19024	3.28702	4.01726	0.85994
2.21333	0.01957	0.14298	0.25477	0.25279	7.55207	6.16233	6.46349	0.17773	0.17069	6.03728	3.21521	3.92422	0.85758
2.22	0.02251	0.14145	0.25691	0.25542	7.37583	5.98977	6.2952	0.17942	0.17251	5.89237	3.14655	3.8347	0.85508
2.22667	0.02385	0.13975	0.25768	0.25753	7.20622	5.8239	6.13525	0.18194	0.17429	5.75263	3.08124	3.74911	0.85215
2.23333	0.0262	0.13787	0.26024	0.25816	7.04426	5.66284	5.9819	0.18605	0.1763	5.61889	3.01881	3.66744	0.84974
2.24	0.03118	0.13482	0.26456	0.26005	6.89046	5.50578	5.83518	0.18879	0.18022	5.48993	2.95899	3.58698	0.8465
2.24667	0.03489	0.13346	0.26794	0.26145	6.7424	5.3566	5.69814	0.18981	0.18251	5.36619	2.90018	3.51029	0.84333
2.25333	0.0393	0.13283	0.27105	0.26334	6.6018	5.21337	5.56518	0.1918	0.18594	5.24672	2.84534	3.43669	0.83962
2.26	0.04475	0.13023	0.27364	0.26578	6.46702	5.0769	5.43777	0.19448	0.18848	5.13184	2.79147	3.36767	0.83784
2.26667	0.05012	0.12839	0.27667	0.27022	6.33805	4.94742	5.31714	0.19742	0.19124	5.02216	2.73814	3.30087	0.83588
2.27333	0.05285	0.12547	0.27949	0.27443	6.21738	4.82428	5.20131	0.20043	0.19415	4.91722	2.68605	3.2358	0.83427
2.28	0.05623	0.12293	0.28427	0.27675	6.10115	4.70841	5.0895	0.20547	0.19782	4.8163	2.63804	3.17377	0.83278
2.28667	0.05918	0.12073	0.28877	0.27781	5.99035	4.60095	4.98275	0.20798	0.19991	4.72221	2.59019	3.11555	0.83302
2.29333	0.06396	0.11879	0.29402	0.28163	5.8852	4.50164	4.88164	0.21064	0.20327	4.63184	2.54519	3.05938	0.83213
2.3	0.06713	0.11688	0.29642	0.28619	5.78343	4.40967	4.78775	0.21421	0.20719	4.54654	2.50239	3.00843	0.83043
2.30667	0.07108	0.11578	0.30096	0.29088	5.68874	4.3253	4.69917	0.218	0.20936	4.46651	2.45975	2.96224	0.83003
2.31333	0.0775	0.11393	0.30348	0.29495	5.60291	4.25034	4.61378	0.2225	0.21401	4.39211	2.41852	2.91812	0.82989
2.32	0.0814	0.11096	0.30705	0.296	5.52159	4.1824	4.53422	0.2269	0.218	4.32492	2.3787	2.87622	0.82878
2.32667	0.08396	0.11025	0.31203	0.2991	5.44653	4.12127	4.4599	0.23135	0.22039	4.26347	2.34368	2.83613	0.82707
2.33333	0.08761	0.10955	0.31677	0.30316	5.37747	4.06811	4.39237	0.23357	0.22409	4.20441	2.31028	2.80088	0.82621
2.34	0.09411	0.10938	0.32208	0.30653	5.31371	4.02317	4.33207	0.23649	0.2296	4.15157	2.28087	2.76787	0.82626
2.34667	0.09947	0.10804	0.32633	0.3109	5.25307	3.98361	4.27646	0.24309	0.23401	4.10094	2.25292	2.7403	0.82554
2.35333	0.10485	0.10772	0.33203	0.31515	5.19464	3.9455	4.22652	0.24843	0.23972	4.05021	2.2272	2.71394	0.826
2.36	0.11025	0.10649	0.33518	0.3179	5.13962	3.91096	4.18173	0.25356	0.24533	4.00129	2.20592	2.68878	0.82461
2.36667	0.11379	0.10484	0.33938	0.32104	5.08502	3.8763	4.14118	0.25761	0.25158	3.95338	2.18753	2.66322	0.82272
2.37333	0.11975	0.10546	0.34393	0.32422	5.03042	3.84349	4.10446	0.26304	0.2559	3.90719	2.17196	2.6393	0.82147
2.38	0.12538	0.10525	0.34728	0.32797	4.97842	3.80806	4.06827	0.26956	0.25915	3.85992	2.15946	2.61459	0.82273
2.38667	0.13184	0.10616	0.3505	0.33171	4.92593	3.77064	4.03456	0.27554	0.26384	3.81309	2.14623	2.59112	0.82434
2.39333	0.13521	0.10481	0.35497	0.33606	4.87268	3.73075	4.00183	0.28019	0.27014	3.76563	2.13402	2.56671	0.8247
2.4	0.14263	0.10393	0.36057	0.3407	4.81917	3.68851	3.96852	0.28485	0.27618	3.71722	2.1223	2.54339	0.82544
2.40667	0.14943	0.10534	0.36612	0.34402	4.76091	3.64207	3.9333	0.28944	0.28083	3.66926	2.10972	2.51951	0.82568
2.41333	0.15543	0.10633	0.3723	0.34945	4.70151	3.59205	3.89744	0.29542	0.2866	3.61765	2.09761	2.49476	0.8252
2.42	0.15965	0.10859	0.37605	0.355	4.64276	3.5394	3.86072	0.30134	0.29155	3.5685	2.08321	2.47153	0.82524
2.42667	0.16529	0.1114	0.38111	0.36113	4.58201	3.48341	3.82314	0.30694	0.29744	3.52163	2.06889	2.44786	0.8269
2.43333	0.17107	0.11223	0.3867	0.36458	4.52074	3.42736	3.78225	0.31349	0.30284	3.47495	2.05541	2.42293	0.82684
2.44	0.17639	0.11344	0.39296	0.36961	4.45922	3.36834	3.74011	0.31966	0.30878	3.42665	2.04168	2.3955	0.8265
2.44667	0.1819	0.11413	0.39759	0.37507	4.39657	3.30735	3.69801	0.32627	0.31361	3.37888	2.02381	2.36974	0.82677
2.45333	0.18797	0.11517	0.40285	0.38082	4.33226	3.24528	3.65269	0.33187	0.31888	3.33009	2.00576	2.34253	0.82654
2.46	0.19711	0.11638	0.40847	0.38585	4.26817	3.18553	3.60714	0.33752	0.32467	3.28273	1.98683	2.31486	0.82699
2.46667	0.20507	0.11806	0.41577	0.39026	4.20636	3.12481	3.55884	0.34465	0.32989	3.23744	1.96729	2.2854	0.82745
2.47333	0.20914	0.11879	0.42269	0.39527	4.14441	3.06354	3.50968	0.35015	0.33551	3.19299	1.94609	2.25878	0.82843
2.48	0.21535	0.11973	0.42909	0.39939	4.08386	3.00371	3.46012	0.35572	0.34006	3.14779	1.92633	2.22925	0.83091
2.48667	0.2206	0.1216	0.43668	0.4036	4.02599	2.9487	3.41031	0.36043	0.34516	3.10351	1.90574	2.19913	0.8321
2.49333	0.22868	0.12595	0.44559	0.4099	3.96833	2.89457	3.36064	0.36742	0.35186	3.06163	1.88555	2.17034	0.83194
2.5	0.23468	0.12922	0.45412	0.41792	3.91504	2.84236	3.3106	0.37335	0.35921	3.0203	1.86516	2.14301	0.83132
2.50667	0.24192	0.13118	0.46433	0.42607	3.86343	2.79391	3.26127	0.37861	0.36598	2.98044	1.84538	2.11713	0.83404
2.51333	0.24838	0.13341	0.47493	0.43555	3.81485	2.74862	3.21355	0.38661	0.37442	2.943	1.82603	2.09161	0.83634
2.52	0.25451	0.13549	0.4887	0.44523	3.77083	2.70997	3.16542	0.39277	0.38144	2.90472	1.80512	2.06818	0.83881
2.52667	0.26269	0.1364	0.50051	0.4549	3.72946	2.67586	3.12198	0.40002	0.39011	2.87064	1.78506	2.04682	0.83984
2.53333	0.27067	0.13788	0.51313	0.46628	3.6935	2.64934	3.07953	0.40751	0.39965	2.83877	1.76449	2.0272	0.83868
2.54	0.27849	0.13922	0.52491	0.47596	3.65751	2.62631	3.04017	0.41709	0.40937	2.81222	1.74487	2.007	0.83985
2.54667	0.28573	0.13977	0.53491	0.4868	3.62463	2.60933	3.00448	0.42727	0.41755	2.78571	1.72593	1.98806	0.83962
2.55333	0.29248	0.14162	0.54467	0.49595	3.59183	2.59478	2.9703	0.43759	0.42632	2.7616	1.70819	1.9703	0.84054
2.56	0.2999	0.14372	0.5555	0.50637	3.56058	2.5806	2.94261	0.44712	0.43572	2.73811	1.69363	1.95734	0.84432
2.56667	0.30744	0.14633	0.5658	0.51677	3.53206	2.56634	2.91902	0.456	0.4438	2.71541	1.67954	1.94559	0.84524
2.57333	0.31223	0.14526	0.57454	0.52651	3.50085	2.55188	2.89512	0.46656	0.45074	2.6946	1.66676	1.93412	0.84737
2.58	0.31877	0.14573	0.58124	0.53464	3.46926	2.53375	2.87304	0.47701	0.45633	2.67209	1.65565	1.92292	0.84967
2.58667	0.32492	0.14705	0.5891	0.54423	3.43503	2.51194	2.85056	0.48747	0.46469	2.64961	1.64555	1.91231	0.85187
2.59333	0.33178	0.14762	0.59743	0.55227	3.39884	2.48528	2.82894	0.49706	0.4707	2.62782	1.63792	1.89994	0.85454
2.6	0.33908	0.14728	0.60248	0.55926	3.36262	2.45376	2.80678	0.50441	0.47683	2.60425	1.63162	1.88973	0.85768
2.60667	0.34584	0.1498	0.60881	0.56521	3.32466	2.42235	2.78357	0.51086	0.48289	2.58108	1.62559	1.88065	0.86051
2.61333	0.35098	0.15367	0.61503	0.57173	3.28277	2.38744	2.76109	0.51799	0.48805	2.55608	1.62101	1.86962	0.86479
2.62	0.35904	0.15596	0.6184	0.57683	3.24296	2.35463	2.73344	0.52514	0.49448	2.53295	1.61698	1.85635	0.8675
2.62667	0.36593	0.15843	0.62193	0.58313	3.20745	2.32095	2.7047	0.53098	0.49978	2.51578	1.61142	1.84242	0.87215
2.63333	0.37487	0.16048	0.62812	0.58838	3.17409	2.28822	2.674	0.53718	0.50451	2.5017	1.60511	1.83027	0.87534
2.64	0.38175	0.16431	0.63419	0.59504	3.14435	2.26022	2.64414	0.54119	0.51047	2.49375	1.59764	1.81952	0.87913
2.64667	0.3878	0.1686	0.6399	0.60047	3.12185	2.23607	2.6145	0.54894	0.51788	2.49056	1.58921	1.81105	0.8827
2.65333	0.39391	0.17398	0.64686	0.60726	3.10671	2.21825	2.58457	0.5552	0.52281	2.48786	1.58058	1.80782	0.88545
2.66	0.4017	0.18204	0.65484	0.61418	3.10135	2.21003	2.55855	0.56147	0.52879	2.48655	1.57022	1.80811	0.88955
2.66667	0.41002	0.1924	0.66218	0.62191	3.09877	2.20676	2.53907	0.56633	0.53692	2.48425	1.55937	1.81045	0.89401
2.67333	0.41756	0.20411	0.66953	0.62731	3.09914	2.20686	2.52964	0.57327	0.54401	2.47873	1.54935	1.81292	0.89597
2.68	0.42425	0.21822	0.67724	0.63515	3.09904	2.20823	2.52832	0.57946	0.55028	2.47121	1.54161	1.81677	0.89971
2.68667	0.43097	0.23486	0.68672	0.64285	3.09774	2.20956	2.53449	0.58608	0.55766	2.46175	1.53691	1.8205	0.90517
2.69333	0.43826	0.25232	0.69589	0.65221	3.0939	2.21266	2.54329	0.59422	0.56566	2.45016	1.5319	1.82272	0.90866
2.7	0.44407	0.26784	0.70941	0.65955	3.08479	2.21397	2.55338	0.60179	0.57192	2.4394	1.52811	1.82232	0.91272
2.70667	0.4511	0.2832	0.726	0.6702	3.07084	2.21446	2.56188	0.60954	0.58231	2.43001	1.52411	1.8232	0.91661
2.71333	0.45676	0.29403	0.75347	0.68229	3.05312	2.21197	2.56748	0.62087	0.59683	2.42857	1.52182	1.82291	0.92108
2.72	0.46421	0.30115	0.80254	0.70118	3.03601	2.21208	2.56867	0.63174	0.61298	2.44036	1.51996	1.82341	0.92609
2.72667	0.47201	0.3059	0.88751	0.72988	3.02398	2.22146	2.56776	0.64216	0.63784	2.4765	1.51866	1.82883	0.93076
2.73333	0.48016	0.30864	1.03143	0.77791	3.01906	2.24646	2.56367	0.6567	0.67848	2.54306	1.51564	1.84089	0.93648
2.74	0.48718	0.3111	1.25604	0.85742	3.03137	2.29673	2.56108	0.67747	0.74616	2.64684	1.51373	1.86428	0.94056
2.74667	0.49465	0.31011	1.58639	0.99111	3.0754	2.38584	2.56643	0.714	0.85402	2.78776	1.51391	1.90876	0.94389
2.75333	0.501	0.30639	2.03391	1.1998	3.15914	2.52815	2.58868	0.77587	1.0175	2.96152	1.5196	1.97964	0.94779
2.76	0.50537	0.30069	2.59317	1.503	3.29046	2.73132	2.64163	0.87797	1.25026	3.1573	1.53235	2.07686	0.95179
2.76667	0.50983	0.29307	3.23998	1.90922	3.46929	2.99687	2.73575	1.04339	1.55404	3.3652	1.56241	2.19979	0.95479
2.77333	0.51485	0.28327	3.93831	2.41148	3.68642	3.31846	2.88085	1.2915	1.91506	3.57188	1.61305	2.34083	0.95776
2.78	0.5201	0.27446	4.64637	2.98678	3.92843	3.6798	3.07885	1.63701	2.31107	3.76639	1.68807	2.49039	0.96007
2.78667	0.52651	0.26549	5.32107	3.59797	4.18281	4.06508	3.32386	2.07752	2.71239	3.94302	1.79175	2.64151	0.96165
2.79333	0.53263	0.25874	5.93675	4.20794	4.43625	4.45746	3.60116	2.59431	3.09464	4.09431	1.91935	2.78819	0.96574
2.8	0.53802	0.25312	6.47767	4.78504	4.68088	4.84292	3.8961	3.14992	3.43352	4.21878	2.06273	2.92731	0.96832
2.80667	0.54425	0.24998	6.93519	5.30448	4.90796	5.20759	4.19738	3.70606	3.72165	4.31516	2.21431	3.05219	0.97179
2.81333	0.55022	0.24842	7.30566	5.75824	5.1133	5.53519	4.48952	4.22548	3.95893	4.38101	2.36591	3.16021	0.97489
2.82	0.55598	0.24859	7.58886	6.1371	5.28649	5.81119	4.76146	4.68289	4.15164	4.41815	2.50916	3.2522	0.97979
2.82667	0.56289	0.25156	7.78646	6.44092	5.42157	6.02566	5.00062	5.07153	4.30262	4.42886	2.64086	3.32786	0.98391
2.83333	0.56862	0.25628	7.90187	6.6714	5.51584	6.17576	5.197	5.39187	4.41485	4.41368	2.75724	3.38296	0.98853
2.84	0.57495	0.26288	7.9422	6.82929	5.56534	6.26417	5.34864	5.64909	4.49028	4.37907	2.85736	3.41702	0.99326
2.84667	0.57986	0.27057	7.91657	6.91938	5.57675	6.29889	5.45104	5.8483	4.53019	4.33292	2.93994	3.43307	0.99803
2.85333	0.5881	0.28453	7.83354	6.94736	5.55676	6.29522	5.50326	5.99347	4.53553	4.29192	3.00098	3.43288	1.00223
2.86	0.5934	0.30842	7.70271	6.91897	5.5097	6.2798	5.51389	6.08444	4.51458	4.29922	3.04181	3.41788	1.00584
2.86667	0.59963	0.3448	7.53263	6.84507	5.44374	6.32093	5.48889	6.12298	4.46773	4.44431	3.06339	3.39242	1.01059
2.87333	0.60457	0.40317	7.32977	6.73213	5.37692	6.5519	5.43846	6.11509	4.40189	4.93871	3.07055	3.365	1.01701
2.88	0.61056	0.49158	7.10566	6.58514	5.34264	7.2469	5.38498	6.06556	4.32339	6.25845	3.06177	3.36056	1.02388
2.88667	0.61887	0.62085	6.86927	6.41421	5.423	8.9481	5.38109	5.98588	4.2329	9.30545	3.04052	3.42813	1.03021
2.89333	0.62594	0.80758	6.63455	6.22655	5.80035	12.6332	5.54322	5.88221	4.1301	15.4603	3.01927	3.71299	1.03882
2.9	0.6341	1.0837	6.41826	6.02866	6.88701	19.842	6.12503	5.75978	4.01873	26.4927	3.0315	4.56997	1.04575
2.90667	0.64104	1.49567	6.23526	5.83233	9.50196	32.7206	7.67379	5.62301	3.89706	44.2928	3.15849	6.73111	1.05162
2.91333	0.64887	2.10841	6.10638	5.65606	15.0375	53.9635	11.2027	5.47015	3.7705	70.2292	3.62356	11.3815	1.0573
2.92	0.6565	2.98837	6.04479	5.51415	25.5371	86.6302	18.2799	5.30265	3.64513	104.178	4.96038	20.037	1.06358
2.92667	0.66644	4.17865	6.05527	5.42248	43.5491	133.648	31.0322	5.12321	3.53323	143.979	8.18414	34.1141	1.06976
2.93333	0.6786	5.66387	6.13037	5.3982	71.6939	196.894	51.9763	4.9423	3.44746	186.028	14.8402	54.2307	1.07714
2.94	0.69212	7.34025	6.25361	5.43958	111.61	275.481	83.5577	4.7801	3.3974	226.532	26.7889	79.647	1.08384
2.94667	0.70619	9.03822	6.39759	5.54198	162.426	364.381	127.112	4.64734	3.39061	262.51	45.7198	108.319	1.09078
2.95333	0.72052	10.5657	6.53814	5.68548	220.295	455.579	181.316	4.56475	3.42555	291.988	72.278	137.575	1.09703
2.96	0.7359	11.7768	6.65045	5.84943	279.638	540.791	241.646	4.54411	3.49909	313.77	105.26	164.934	1.10496
2.96667	0.75003	12.6019	6.71522	6.00408	334.981	613.599	301.975	4.59061	3.60422	327.388	141.774	188.527	1.11465
2.97333	0.76562	13.0659	6.71857	6.12611	382.048	669.962	356.776	4.70118	3.73412	333.149	178.293	207.055	1.12334
2.98	0.78038	13.2504	6.664	6.19711	418.08	707.935	402.11	4.86344	3.87186	332.013	211.714	219.776	1.13427
2.98667	0.7952	13.2626	6.55835	6.21299	441.809	727.546	435.609	5.0614	4.00138	325.325	239.756	226.574	1.14307
2.99333	0.80815	13.1888	6.41311	6.17388	453.423	730.585	456.375	5.27723	4.11364	314.574	261.006	227.937	1.15191
3	0.82098	13.075	6.24306	6.08742	454.383	720.071	464.951	5.48711	4.19755	301.281	274.849	224.732	1.16254
3.00667	0.83422	12.9298	6.05599	5.96497	446.989	699.645	463.049	5.66928	4.24512	286.903	281.429	218.008	1.17134
3.01333	0.84485	12.7431	5.86273	5.81506	433.971	673.136	453.093	5.81349	4.25482	272.735	281.544	208.89	1.17997
3.02	0.85722	12.494	5.66863	5.6537	418.106	644.212	437.759	5.90196	4.22897	259.806	276.391	198.511	1.18793
3.02667	0.87001	12.1667	5.47437	5.48512	401.82	615.944	419.632	5.93082	4.17418	248.761	267.318	187.927	1.1958
3.03333	0.88388	11.7648	5.28283	5.31307	386.895	590.496	400.991	5.90537	4.09611	239.792	255.685	178.006	1.20284
3.04	0.89571	11.3084	5.09483	5.13875	374.218	568.848	383.621	5.83103	4.00404	232.614	242.821	169.36	1.21136
3.04667	0.90679	10.8257	4.91231	4.96768	363.563	550.424	368.61	5.72048	3.90406	226.503	229.927	162.311	1.21855
3.05333	0.91813	10.3385	4.73747	4.79965	353.672	533.092	356.191	5.5863	3.7993	220.476	217.994	156.835	1.22498
3.06	0.92975	9.84739	4.57078	4.63909	342.75	513.972	345.661	5.43781	3.69368	213.564	207.701	152.558	1.23347
3.06667	0.943	9.35018	4.41597	4.4836	329.22	490.663	335.568	5.28015	3.58939	205.08	199.336	148.831	1.24174
3.07333	0.95521	8.84057	4.27267	4.33461	312.372	462.297	324.171	5.11884	3.48762	194.791	192.737	144.908	1.2532
3.08	0.96857	8.31871	4.1385	4.19536	292.533	429.672	310.128	4.95768	3.38876	182.893	187.318	140.159	1.26314
3.08667	0.98117	7.78644	4.01659	4.06614	270.758	394.687	293.013	4.80045	3.29598	169.9	182.217	134.229	1.27387
3.09333	0.99505	7.2488	3.90966	3.94852	248.312	359.349	273.3	4.64676	3.20504	156.438	176.546	127.077	1.28694
3.1	1.00783	6.71716	3.8138	3.84164	226.228	325.045	252.018	4.49711	3.11924	143.078	169.631	118.938	1.30155
3.10667	1.02037	6.19889	3.72522	3.74526	205.128	292.512	230.319	4.35156	3.03863	130.253	161.181	110.193	1.3148
3.11333	1.0364	5.70301	3.64218	3.6559	185.264	262.052	209.13	4.21223	2.96266	118.225	151.307	101.261	1.32844
3.12	1.05383	5.23804	3.56328	3.57376	166.691	233.669	189.005	4.08101	2.89045	107.101	140.422	92.4933	1.342
3.12667	1.0699	4.8081	3.48518	3.49531	149.429	207.373	170.19	3.9569	2.82554	96.9042	129.066	84.1436	1.35593
3.13333	1.0879	4.41851	3.41138	3.42071	133.548	183.282	152.734	3.84046	2.76849	87.6242	117.749	76.3587	1.3694
3.14	1.10611	4.06705	3.3423	3.34918	119.126	161.555	136.646	3.73179	2.72268	79.2259	106.861	69.1944	1.3831
3.14667	1.1249	3.75301	3.28043	3.28594	106.191	142.286	121.955	3.63812	2.69132	71.6622	96.6425	62.662	1.39762
3.15333	1.14394	3.4732	3.22679	3.23152	94.7384	125.431	108.694	3.56224	2.67496	64.8911	87.2116	56.7506	1.41117
3.16	1.16352	3.22689	3.18439	3.18556	84.701	110.841	96.8568	3.50633	2.67314	58.862	78.603	51.4335	1.42739
3.16667	1.17808	3.01161	3.14846	3.14737	75.9551	98.302	86.3999	3.47463	2.68086	53.5105	70.8103	46.6712	1.44373
3.17333	1.19335	2.82332	3.11892	3.11914	68.3598	87.5737	77.2395	3.46488	2.69424	48.7748	63.809	42.426	1.45931
3.18	1.20768	2.66081	3.10178	3.10201	61.8005	78.4091	69.2578	3.4725	2.71472	44.5923	57.5597	38.6489	1.47619
3.18667	1.22482	2.52284	3.09501	3.09661	56.1581	70.572	62.3212	3.4932	2.73471	40.9053	52.01	35.2946	1.49282
3.19333	1.24056	2.40914	3.09525	3.10189	51.2804	63.861	56.297	3.52539	2.7597	37.6459	47.1023	32.3184	1.51169
3.2	1.25621	2.31235	3.10148	3.11641	47.0325	58.1138	51.0661	3.56626	2.78536	34.7677	42.7794	29.6827	1.5338
3.20667	1.27195	2.22598	3.12229	3.14028	43.3546	53.2422	46.5155	3.60765	2.81448	32.2733	38.9853	27.3476	1.55318
3.21333	1.28655	2.1494	3.16801	3.1833	40.2787	49.3161	42.5526	3.65094	2.84982	30.2166	35.6825	25.2962	1.57403
3.22	1.29801	2.08136	3.24838	3.2581	37.9008	46.6155	39.1112	3.69586	2.89729	28.6818	32.9161	23.5401	1.59684
3.22667	1.30801	2.03243	3.3822	3.38322	36.3229	45.5383	36.1852	3.75283	2.96181	27.7343	30.8282	22.1258	1.62271
3.23333	1.31628	2.01198	3.58032	3.56983	35.5656	46.3999	33.8479	3.83753	3.05513	27.354	29.5984	21.1135	1.65179
3.24	1.32497	2.03175	3.83852	3.82168	35.5213	49.2237	32.2203	3.97083	3.18584	27.4341	29.3259	20.5257	1.67911
3.24667	1.3313	2.10469	4.1406	4.12426	35.9869	53.6431	31.3817	4.16807	3.35139	27.8157	29.9294	20.3225	1.70528
3.25333	1.33557	2.23087	4.46388	4.45838	36.7088	58.9924	31.2952	4.43174	3.53904	28.3288	31.1707	20.4042	1.73076
3.26	1.33983	2.3939	4.77888	4.79215	37.4426	64.5106	31.804	4.74724	3.73727	28.8188	32.7417	20.6511	1.7556
3.26667	1.34121	2.57752	5.05781	5.09493	37.9847	69.5089	32.675	5.09	3.93374	29.1612	34.338	20.945	1.77919
3.27333	1.33984	2.76624	5.27679	5.34531	38.2022	73.4923	33.6623	5.43285	4.11315	29.276	35.6993	21.1794	1.80446
3.28	1.33653	2.95155	5.42509	5.5283	38.0325	76.1723	34.5501	5.74688	4.26393	29.1257	36.6412	21.2765	1.82555
3.28667	1.33157	3.14171	5.50343	5.6409	37.4717	77.4514	35.1759	6.00935	4.37505	28.7109	37.0789	21.1981	1.84394
3.29333	1.32742	3.37481	5.51868	5.68457	36.5667	77.3979	35.4428	6.20328	4.44457	28.0557	36.9983	20.9353	1.858
3.3	1.3218	3.74041	5.48491	5.67165	35.4017	76.2024	35.3151	6.32449	4.47252	27.1995	36.4382	20.5017	1.86843
3.30667	1.31673	4.36908	5.4183	5.61711	34.0823	74.1314	34.8022	6.37297	4.46282	26.1946	35.4713	19.9226	1.87541
3.31333	1.31206	5.34959	5.33486	5.53988	32.723	71.5048	33.9543	6.35346	4.42088	25.1052	34.1955	19.2285	1.87831
3.32	1.30635	6.64146	5.24349	5.4502	31.4189	68.6492	32.8513	6.27908	4.35677	23.9956	32.7198	18.4576	1.87359
3.32667	1.29995	8.09295	5.15163	5.36012	30.2344	65.8457	31.5914	6.16564	4.27519	22.9259	31.1576	17.6505	1.86434
3.33333	1.29224	9.52779	5.05792	5.27112	29.182	63.2887	30.2833	6.0283	4.18582	21.9478	29.6189	16.8512	1.85443
3.34	1.28403	10.8072	4.96192	5.18385	28.2301	61.0529	29.0199	5.87988	4.09592	21.0949	28.1998	16.0941	1.84129
3.34667	1.27514	11.8241	4.86177	5.09122	27.3221	59.0995	27.8708	5.73626	4.01277	20.3636	26.9587	15.4153	1.82682
3.35333	1.26679	12.4828	4.75162	4.99003	26.4012	57.3056	26.8677	5.60607	3.93491	19.7309	25.9144	14.8213	1.8101
3.36	1.25821	12.7191	4.63206	4.87876	25.4282	55.5209	25.9971	5.49036	3.86269	19.1606	25.0364	14.3099	1.79275
3.36667	1.25182	12.5407	4.50609	4.75701	24.3975	53.6153	25.2095	5.38513	3.7962	18.6078	24.2656	13.8655	1.77651
3.37333	1.24795	12.0326	4.37611	4.62599	23.3143	51.5184	24.4502	5.28654	3.73422	18.0339	23.5285	13.4588	1.75924
3.38	1.24417	11.3093	4.2444	4.49008	22.2021	49.2311	23.6659	5.18589	3.67013	17.4202	22.764	13.0615	1.74403
3.38667	1.24159	10.4782	4.11685	4.35819	21.0928	46.7955	22.8295	5.07802	3.60287	16.7657	21.9317	12.6478	1.72884
3.39333	1.24394	9.6196	4.00838	4.24787	20.0121	44.2675	21.9286	4.96738	3.53415	16.076	21.0213	12.2079	1.71346
3.4	1.25211	8.78962	3.937	4.17336	18.9842	41.7141	20.9724	4.86565	3.4698	15.3705	20.0535	11.7418	1.69983
3.40667	1.25969	8.02613	3.92102	4.15659	18.026	39.1928	19.9879	4.79508	3.41905	14.6735	19.0594	11.2565	1.68675
3.41333	1.26576	7.34568	3.96718	4.20646	17.1545	36.7477	18.9964	4.78145	3.39561	14.0044	18.072	10.7668	1.6738
3.42	1.27478	6.74995	4.07327	4.31516	16.3711	34.4193	18.0189	4.83786	3.4117	13.3752	17.1213	10.2824	1.66309
3.42667	1.27969	6.23377	4.21863	4.46548	15.6658	32.2424	17.0781	4.95963	3.46835	12.7923	16.2224	9.81584	1.6539
3.43333	1.28158	5.78843	4.38361	4.63525	15.0224	30.2464	16.1947	5.12665	3.55844	12.259	15.385	9.37472	1.64605
3.44	1.28417	5.40298	4.54317	4.79643	14.4342	28.4541	15.3796	5.31485	3.66784	11.7698	14.611	8.96047	1.64094
3.44667	1.28941	5.06479	4.67993	4.92833	13.8826	26.8627	14.6349	5.4954	3.78569	11.317	13.8925	8.57546	1.63513
3.45333	1.30176	4.76854	4.77807	5.02136	13.3623	25.4532	13.9562	5.64506	3.89672	10.8954	13.2216	8.21951	1.63315
3.46	1.3352	4.52115	4.83266	5.07011	12.8679	24.1951	13.3401	5.74981	3.98846	10.4977	12.5905	7.88748	1.63282
3.46667	1.43605	4.35112	4.85203	5.07986	12.3931	23.0562	12.7733	5.80677	4.05355	10.1232	11.9967	7.5781	1.63393
3.47333	1.72227	4.32277	4.85351	5.06455	11.9368	21.9991	12.2469	5.83162	4.09675	9.78298	11.4382	7.28919	1.63651
3.48	2.509	4.50759	4.88214	5.05819	11.4986	20.9955	11.7549	5.87527	4.13868	9.51583	10.9315	7.02068	1.63762
3.48667	4.43654	4.95063	5.04514	5.1417	11.0813	20.0272	11.2888	6.08024	4.23005	9.42679	10.514	6.77497	1.63948
3.49333	8.37048	5.62211	5.58155	5.50069	10.6883	19.087	10.8468	6.82563	4.51634	9.78413	10.294	6.56825	1.64181
3.5	14.9555	6.42786	6.89033	6.45753	10.3208	18.175	10.4269	8.9231	5.35364	11.1185	10.5081	6.44618	1.64072
3.50667	24.1367	7.25976	9.38188	8.38395	9.98285	17.2932	10.0253	13.5327	7.39516	14.1159	11.5272	6.51709	1.63952
3.51333	35.1361	8.01953	13.2311	11.4854	9.67364	16.4479	9.64619	21.5446	11.4016	19.2551	13.696	6.99574	1.63651
3.52	46.8202	8.62355	18.2225	15.6375	9.39013	15.6558	9.2906	32.922	17.8164	26.4308	17.0858	8.18718	1.63221
3.52667	58.0351	9.0135	23.8652	20.4551	9.13267	14.9207	8.95979	46.6201	26.4054	34.9553	21.4021	10.342	1.63048
3.53333	67.7824	9.15995	29.6178	25.4681	8.89151	14.2526	8.65384	61.1509	36.2812	43.8943	26.1283	13.4739	1.62791
3.54	75.2846	9.07428	35.0086	30.2621	8.66599	13.653	8.37421	75.2234	46.3213	52.4597	30.7552	17.3214	1.62607
3.54667	80.0932	8.80342	39.6592	34.4902	8.45239	13.1211	8.12287	87.8992	55.6513	60.125	34.9154	21.4466	1.62502
3.55333	82.1846	8.42145	43.2746	37.8768	8.25008	12.6462	7.89602	98.4254	63.6872	66.5006	38.3589	25.4407	1.62408
3.56	81.9801	8.01371	45.6595	40.2369	8.05823	12.2162	7.68983	106.225	69.968	71.2764	40.9119	29.0218	1.62613
3.56667	80.2068	7.7078	46.7649	41.4997	7.87578	11.8185	7.50431	111.049	74.1809	74.2899	42.4754	32.0122	1.6285
3.57333	77.6861	7.72821	46.6881	41.7122	7.70122	11.44	7.33783	113	76.278	75.5789	43.0705	34.2802	1.63357
3.58	75.0848	8.56783	45.6605	41.0349	7.53679	11.0758	7.18197	112.405	76.4685	75.3357	42.8109	35.7434	1.64034
3.58667	72.805	11.2117	43.9977	39.7138	7.37828	10.7261	7.0345	109.691	75.0764	73.8105	41.8496	36.4037	1.6514
3.59333	70.9496	17.0359	42.0332	38.0256	7.22437	10.3866	6.89259	105.338	72.4522	71.2568	40.3365	36.3436	1.66604
3.6	69.3361	26.836	40.0629	36.2348	7.07765	10.0606	6.75996	99.8772	68.9484	67.947	38.4187	35.6923	1.68664
3.60667	67.5608	39.7257	38.2899	34.5481	6.93725	9.74741	6.63318	93.8903	64.9372	64.1963	36.2576	34.5784	1.70827
3.61333	65.2098	53.334	36.8056	33.0839	6.80079	9.44749	6.51258	87.9511	60.7955	60.3329	34.0225	33.1106	1.73089
3.62	62.047	65.2901	35.6005	31.8784	6.66781	9.15991	6.39808	82.5385	56.8631	56.663	31.8771	31.3965	1.75684
3.62667	58.1116	74.4593	34.5804	30.8859	6.53832	8.88362	6.28575	77.957	53.401	53.4301	29.954	29.5589	1.78587
3.63333	53.6639	80.8177	33.5862	30.0027	6.41305	8.61975	6.1757	74.3203	50.5609	50.7808	28.3386	27.7273	1.81294
3.64	49.0544	84.4029	32.4421	29.0941	6.29148	8.36514	6.06325	71.5495	48.3742	48.7463	27.0621	26.0203	1.84038
3.64667	44.5658	84.7126	31.0268	28.028	6.17641	8.12332	5.95275	69.4279	46.7516	47.248	26.1005	24.526	1.8651
3.65333	40.3199	81.2492	29.3142	26.7306	6.06745	7.89514	5.84195	67.6359	45.5192	46.1272	25.382	23.296	1.88721
3.66	36.2817	74.3028	27.3687	25.2078	5.96233	7.68233	5.73562	65.7992	44.4376	45.1651	24.7997	22.3441	1.90468
3.66667	32.3468	65.0341	25.3074	23.5286	5.85882	7.48487	5.63329	63.5752	43.249	44.1144	24.2255	21.6418	1.92274
3.67333	28.4567	54.9429	23.2369	21.7848	5.76312	7.29744	5.53615	60.7498	41.7401	42.7697	23.54	21.127	1.93731
3.68	24.6568	45.258	21.2104	20.0443	5.67084	7.12323	5.44233	57.287	39.799	41.0092	22.6657	20.7147	1.94948
3.68667	21.0529	36.6854	19.2375	18.3417	5.58385	6.95938	5.35195	53.3142	37.4405	38.8308	21.5831	20.3144	1.95766
3.69333	17.7685	29.4698	17.3121	16.6735	5.50082	6.80292	5.26565	49.0513	34.7795	36.3306	20.3199	19.8356	1.9637
3.7	14.8813	23.5836	15.4402	15.0367	5.42244	6.65396	5.18021	44.7201	31.9658	33.6481	18.945	19.2166	1.96821
3.70667	12.4176	18.8826	13.6502	13.444	5.34675	6.51161	5.09978	40.4641	29.1373	30.9175	17.5285	18.4281	1.96804
3.71333	10.3627	15.1886	11.9806	11.9233	5.27303	6.37744	5.02192	36.3511	26.379	28.2264	16.1232	17.4871	1.96356
3.72	8.67903	12.3263	10.4694	10.51	5.20106	6.24517	4.94237	32.4117	23.7267	25.6155	14.7563	16.4329	1.95329
3.72667	7.3167	10.1311	9.13362	9.23436	5.12809	6.11744	4.86354	28.6698	21.1974	23.0988	13.4476	15.3227	1.94075
3.73333	6.22269	8.46765	7.9804	8.10956	5.05868	5.99174	4.78568	25.1576	18.8059	20.6978	12.211	14.2059	1.92383
3.74	5.35207	7.21503	7.0012	7.13878	4.98992	5.87027	4.70773	21.9223	16.5739	18.4401	11.0557	13.1192	1.90359
3.74667	4.66398	6.27776	6.1839	6.31718	4.92269	5.75346	4.63028	19.0045	14.5244	16.3537	9.99289	12.081	1.87794
3.75333	4.11932	5.58159	5.50975	5.63163	4.85508	5.63845	4.55321	16.424	12.6811	14.4678	9.02864	11.0913	1.85002
3.76	3.68646	5.06114	4.95876	5.06783	4.78933	5.52496	4.47726	14.1844	11.0538	12.7945	8.16839	10.1566	1.82073
3.76667	3.344	4.66966	4.50955	4.60512	4.72698	5.41589	4.40077	12.2707	9.64324	11.338	7.41667	9.27962	1.7899
3.77333	3.06582	4.36888	4.1415	4.22582	4.66669	5.31133	4.32638	10.6591	8.43908	10.0907	6.76714	8.46463	1.75775
3.78	2.8369	4.1281	3.84278	3.91583	4.60709	5.2124	4.25278	9.31942	7.42266	9.03734	6.2121	7.71851	1.72582
3.78667	2.64612	3.92844	3.59695	3.66445	4.5483	5.11921	4.18438	8.21366	6.57749	8.15676	5.74221	7.04421	1.69241
3.79333	2.48739	3.75642	3.39432	3.45603	4.48778	5.02845	4.11792	7.30146	5.87816	7.43187	5.34594	6.44353	1.65749
3.8	2.34949	3.60417	3.22462	3.28309	4.42622	4.94034	4.05211	6.55214	5.30232	6.83486	5.0157	5.91691	1.6264
3.80667	2.22824	3.46513	3.07875	3.13563	4.3669	4.85297	3.98694	5.94296	4.82825	6.34051	4.7368	5.45969	1.59725
3.81333	2.11836	3.33496	2.95392	3.01022	4.31018	4.76733	3.92268	5.44703	4.43939	5.92879	4.49993	5.06597	1.56807
3.82	2.01857	3.21342	2.84262	2.9006	4.2535	4.68535	3.86206	5.03403	4.11769	5.58535	4.29948	4.72946	1.53997
3.82667	1.92795	3.09781	2.74214	2.80128	4.19527	4.60466	3.80244	4.68944	3.84872	5.29444	4.12916	4.44394	1.51325
3.83333	1.84417	2.98748	2.65253	2.71208	4.14033	4.52421	3.74376	4.40022	3.62017	5.04521	3.97878	4.20362	1.48533
3.84	1.76559	2.88572	2.57092	2.63135	4.08731	4.44596	3.68711	4.15246	3.42543	4.83174	3.84723	3.99921	1.45818
3.84667	1.691	2.78884	2.49496	2.55699	4.03308	4.36644	3.63075	3.93628	3.25793	4.64381	3.72915	3.82461	1.43393
3.85333	1.6214	2.69794	2.42567	2.4885	3.98066	4.29096	3.57661	3.7457	3.11102	4.47712	3.62399	3.67407	1.41076
3.86	1.55642	2.61372	2.36086	2.42344	3.93049	4.21671	3.52292	3.57842	2.9796	4.32934	3.52754	3.54573	1.38739
3.86667	1.4976	2.53327	2.30011	2.36526	3.88267	4.14307	3.47202	3.42876	2.86046	4.19436	3.44063	3.43108	1.36701
3.87333	1.44036	2.4603	2.24386	2.30996	3.83595	4.07271	3.42098	3.29227	2.75398	4.0698	3.35685	3.32931	1.34735
3.88	1.38492	2.39296	2.18976	2.25607	3.788	4.00408	3.37251	3.16603	2.65689	3.95598	3.28072	3.23747	1.32736
3.88667	1.33448	2.3271	2.13939	2.20486	3.74114	3.93685	3.32603	3.04975	2.56727	3.84954	3.20835	3.15312	1.30539
3.89333	1.28831	2.2679	2.09054	2.15603	3.69424	3.87128	3.28015	2.94424	2.48438	3.7517	3.14218	3.0754	1.28638
3.9	1.2431	2.21624	2.0462	2.111	3.65029	3.80695	3.23525	2.84247	2.40475	3.66008	3.07842	3.00435	1.27032
[truncated: 1,666 more rows]

## Sheet: Area under peak
		cA3 20 min			cA3 45 min
[truncated: 7 more rows]

[truncated: 1 more sheets: cA3 standard curve]
