# Supplementary material for: Reversible conjugation of a CBASS nucleotide cyclase regulates bacterial immune response to phage infection
Source: Nat Microbiol. 2024 Apr 8;9(6):1579–92. doi: 10.1038/s41564-024-01670-5 (PMC11153139; doi:10.1038/s41564-024-01670-5)
Supplement: Supplementary file 8 — Source data for plasmid cleavage assay. [file 41564_2024_1670_MOESM8_ESM.xlsx]

## Sheet: Fig.4efg
Quantification of undigested plasmid
			technical replicate 1				technical replicate 2				technical replicate 3
			Area Peak	Relative density			Area Peak	Relative density			Area Peak	Relative density
Biological replicate 1	LK06, 0min, Goe21	1	25520.8	0.949936		1	37968.2	1.35843		1	39258.5	1.38312
	LK06, 45min, Goe21	2	28524.9	1.06176		2	35270.2	1.2619		2	32751.9	1.15388
	LK06, 55min, Goe21	3	15977.5	0.594716		3	13103.4	0.468814		3	12429.4	0.437902
	LK06, 60min, Goe21	4	10718.8	0.398976		4	10428.4	0.373106		4	13513	0.476076
	LK51, 0min, Goe21	5	26012.6	0.968242		5	33238	1.18919		5	37472.2	1.32018
	LK51, 45min, Goe21	6	26621.9	0.990922		6	31551.1	1.12883		6	34755.8	1.22448
	LK51, 55min, Goe21	7	11750.6	0.437379		7	9119.46	0.326276		7	11703.4	0.412323
	LK51, 60min, Goe21	8	10421	0.38789		8	6962.99	0.249122		8	13019.6	0.458693
	LK06, 0min, Goe23	9	26726.2	0.994804		9	32660.8	1.16854		9	35049	1.23481
	LK06, 20min, Goe23	10	29097	1.08305		10	33254.3	1.18977		10	34480.4	1.21478
	LK06, 25min, Goe23	11	15458	0.57538		11	17480.4	0.625414		11	17917.8	0.631261
	LK06, 30min, Goe23	12	7296.92	0.271606		12	7379.75	0.264033		12	11686.7	0.411735
	LK51, 0min, Goe23	13	30601.7	1.13906		13	32246	1.1537		13	36526.3	1.28686
	LK51, 20min, Goe23	14	28044.9	1.04389		14	32650.7	1.16818		14	32277	1.13715
	LK51, 25min, Goe23	15	6447.85	0.240002		15	8365.65	0.299306		15	11075.2	0.39019
	LK51, 30min, Goe23	16	5493.92	0.204495		16	5506.09	0.196997		16	9218.2	0.324766
	LK06, 0min, Goe26	17	25512.6	0.94963		17	31193.2	1.11603		17	35564.1	1.25296
	LK06, 35min, Goe26	18	19200.8	0.714692		18	29442.1	1.05338		18	31175.5	1.09834
	LK06, 40min, Goe26	19	5238.21	0.194977		19	9403.83	0.33645		19	5188.67	0.182802
	LK06, 45min, Goe26	20	4602.51	0.171315		20	5109.21	0.182797		20	4719.58	0.166275
	LK51, 0min, Goe26	21	20594.3	0.766562		21	31222.8	1.11709		21	34632.7	1.22014
	LK51, 35min, Goe26	22	15828.5	0.589168		22	27457.4	0.982372		22	30010.9	1.05731
	LK51, 40min, Goe26	23	4859.6	0.180884		23	13299.4	0.475825		23	6704.15	0.236194
	LK51, 45min, Goe26	24	1602.7	0.0596557		24	3843.16	0.137501		24	4538.89	0.15991
	neg control	25	26865.8	1		25	27950.1	1		25	28384.1	1
	10 nM cA3	26	11099.6	0.413151		26	13607.7	0.486857		26	13785.5	0.485676
	100 nM cA3	27	6853.04	0.255084		27	4087.7	0.14625		27	1764.92	0.0621799
			technical replicate 1				technical replicate 2				technical replicate 3
			Area Peak	Relative density			Area Peak	Relative density			Area Peak	Relative density
Biological replicate 2	LK06, 0min, Goe21	1	19831.5	1.08865		1	18732.3	1.03222		1	50618.2	0.975336
	LK06, 45min, Goe21	2	21129.2	1.15989		2	17739.7	0.977517		2	57783.1	1.11339
	LK06, 55min, Goe21	3	17465.2	0.958754		3	14235.6	0.784431		3	39924.1	0.769276
	LK06, 60min, Goe21	4	1400.92	0.0769036		4	288.849	0.0159166		4	3195.28	0.0615681
	LK51, 0min, Goe21	5	22558.2	1.23833		5	17006.3	0.937104		5	49999.1	0.963407
	LK51, 45min, Goe21	6	21786.8	1.19599		6	17105.9	0.942594		6	44371.6	0.854974
	LK51, 55min, Goe21	7	6905.65	0.379086		7	5401.1	0.297619		7	6899.19	0.132937
	LK51, 60min, Goe21	8	678.556	0.0372494		8	159.192	0.00877202		8	356.556	0.00687029
	LK06, 0min, Goe23	9	23570.4	1.2939		9	19109.8	1.05302		9	48108.4	0.926975
	LK06, 20min, Goe23	10	22425	1.23102		10	20276.4	1.1173		10	48862.1	0.941499
	LK06, 25min, Goe23	11	7079.02	0.388604		11	7359.82	0.405551		11	21397.4	0.412296
	LK06, 30min, Goe23	12	1052.18	0.0577597		12	221.192	0.0121884		12	934.284	0.0180022
	LK51, 0min, Goe23	13	23246.1	1.2761		13	22116.6	1.2187		13	58092.4	1.11935
	LK51, 20min, Goe23	14	21828.1	1.19826		14	20477.5	1.12838		14	61867.5	1.19209
	LK51, 25min, Goe23	15	1297.8	0.0712428		15	2235.15	0.123165		15	775.92	0.0149508
	LK51, 30min, Goe23	16	249.849	0.0137155		16	132.364	0.00729371		16	847.042	0.0163212
	LK06, 0min, Goe26	17	19274.5	1.05808		17	18037.3	0.993917		17	40324.1	0.776983
	LK06, 35min, Goe26	18	22086.3	1.21243		18	17511.6	0.964951		18	60764.2	1.17083
	LK06, 40min, Goe26	19	14830.6	0.814128		19	11516.8	0.634615		19	44258.5	0.852793
	LK06, 45min, Goe26	20	1100.56	0.0604151		20	415.971	0.0229214		20	1911.7	0.0368355
	LK51, 0min, Goe26	21	21103.4	1.15847		21	18454.2	1.01689		21	58944.3	1.13577
	LK51, 35min, Goe26	22	22222.6	1.21991		22	15726.3	0.866575		22	51621.8	0.994673
	LK51, 40min, Goe26	23	1944.82	0.106761		23	2259.75	0.12452		23	619.607	0.0119389
	LK51, 45min, Goe26	24	840.749	0.046153		24	185.799	0.0102382		24	81.607	0.00157244
	neg control	25	18216.6	1		25	18147.7	1		25	51898.2	1
	10 nM cA3	26	3010.38	0.165255		26	3225.86	0.177756		26	6607.07	0.127308
	100 nM cA3	27	699.284	0.0383872		27	3062.48	0.168753		27	1853.06	0.0357057
			technical replicate 1				technical replicate 2				technical replicate 3
			Area Peak	Relative density			Area Peak	Relative density			Area Peak	Relative density
Biological replicate 3	LK06, 0min, Goe21	1	46650.6	1.14753		1	39159.4	0.988912		1	28636.7	0.972289
	LK06, 45min, Goe21	2	42995	1.05761		2	36771.9	0.928617		2	29315.2	0.995325
	LK06, 55min, Goe21	3	32682.7	0.803943		3	30337.4	0.766125		3	29646.7	1.00658
	LK06, 60min, Goe21	4	13382.4	0.329185		4	14722.4	0.371792		4	4164.18	0.141384
	LK51, 0min, Goe21	5	46712.9	1.14907		5	34646.3	0.874938		5	29722.6	1.00916
	LK51, 45min, Goe21	6	48784.1	1.20001		6	37287.9	0.94165		6	27570.8	0.936097
	LK51, 55min, Goe21	7	38103.1	0.937276		7	34434.6	0.869594		7	23724.4	0.805504
	LK51, 60min, Goe21	8	13321	0.327677		8	12680	0.320215		8	1781.23	0.0604774
	LK06, 0min, Goe23	9	49188.1	1.20995		9	35864.8	0.90571		9	35898.6	1.21885
	LK06, 20min, Goe23	10	42538.2	1.04637		10	31940.4	0.806607		10	32685.2	1.10975
	LK06, 25min, Goe23	11	17065.3	0.41978		11	11084.2	0.279913		11	2480.06	0.0842043
	LK06, 30min, Goe23	12	12656.6	0.311334		12	5462.4	0.137944		12	2652.5	0.0900589
	LK51, 0min, Goe23	13	48873.7	1.20222		13	28706.2	0.724932		13	34484.2	1.17082
	LK51, 20min, Goe23	14	45664.4	1.12327		14	31511.3	0.79577		14	25820.4	0.876666
	LK51, 25min, Goe23	15	13619.3	0.335014		15	10226	0.258243		15	3291.15	0.111743
	LK51, 30min, Goe23	16	13941.7	0.342943		16	9155.83	0.231217		16	3435.81	0.116654
	LK06, 0min, Goe26	17	42777.5	1.05226		17	31017.5	0.783299		17	23205.3	0.787878
	LK06, 35min, Goe26	18	40021.1	0.984457		18	32647.1	0.824453		18	28889.4	0.980869
	LK06, 40min, Goe26	19	12776.2	0.314275		19	11369.2	0.287111		19	5005.84	0.169961
	LK06, 45min, Goe26	20	7186.58	0.176779		20	10059.8	0.254044		20	1755.79	0.0596135
	LK51, 0min, Goe26	21	46201.8	1.13649		21	39915.9	1.00801		21	34385.7	1.16748
	LK51, 35min, Goe26	22	45068.2	1.10861		22	41407.4	1.04568		22	34039.2	1.15572
	LK51, 40min, Goe26	23	33422.2	0.822134		23	40749.4	1.02906		23	19170.3	0.650879
	LK51, 45min, Goe26	24	14816.9	0.364473		24	13800.1	0.3485		24	2854.84	0.096929
	neg control	25	40653	1		25	39598.5	1		25	29452.9	1
	10 nM cA3	26	5187.35	0.127601		26	22688.2	0.572956		26	2133.77	0.0724468

## Sheet: Fig. 4d, ED Fig. 8
Quantification of undigested plasmid		technical replicate 1				technical replicate 2				technical replicate 3								normalized to protein amount in extracts
		Area Peak	Relative density			Area Peak	Relative density			Area Peak	Relative density		mg/ml	mg total	mg protein corresponding to the total 60 µl nucleotide extract (mg protein/µl extract)	mg corresponding to 1.5µl extract loaded (mg)		TR 1	TR 2	TR 3
Biological replicate 1	LK06.1, Goe23, 0min, t=30	13191.5	0.687092			18723	0.92282			10185.9	0.749598		74.4075	74.4075	1.24012	1.86019		0.369367	0.49609	0.402969
	LK06.1, Goe23, 30min, t=30	1834.56	0.0955545			5062.07	0.249499			3379.85	0.248729		113.842	113.842	1.89736	2.84604		0.0335745	0.0876653	0.0873948
	LK06.1, Goe23, 30min, t=15	1906.14	0.0992832			5665.73	0.279252			1295.9	0.0953676		113.842	113.842	1.89736	2.84604		0.0348847	0.0981195	0.0335088
	LK06.1, Goe23, 30min, t=5	7457.69	0.388441			12577.1	0.619898			5956.03	0.438315		113.842	113.842	1.89736	2.84604		0.136485	0.21781	0.154009
	LK51.1, Goe23, 0min, t=30	15168	0.790041			21198.1	1.04481			12500.4	0.919927		54.3375	54.3375	0.905625	1.35844		0.58158	0.769129	0.677195
	LK51.1, Goe23, 30min, t=30	2049.19	0.106734			5271.61	0.259827			1803.56	0.132727		107.35	107.35	1.78917	2.68375		0.0397705	0.0968148	0.0494558
	LK51.1, Goe23, 30min, t=15	2063.36	0.107472			4500.07	0.221799			1775.82	0.130686		107.35	107.35	1.78917	2.68375		0.0400455	0.0826453	0.0486952
	LK51.1, Goe23, 30min, t=5	2907.61	0.151445			4450.19	0.219341			1797.85	0.132307		107.35	107.35	1.78917	2.68375		0.0564305	0.0817293	0.0492993
	neg control	19199	1			20288.9	1			13588.5	1
	1 nM cA3	16768.4	0.8734			17231.9	0.849326			13353.5	0.98271
	10 nM cA3, t=30	3830.19	0.199499			5480.31	0.270114			2931.82	0.215758
	10 nM cA3, t=15	5380.09	0.280227			6680.92	0.329289			4022.34	0.296011
	10 nM cA3, t=5	9340.93	0.486531			10461.5	0.515625			6267.5	0.461236
Biological replicate 2	LK06.2, Goe23, 0min, t=30	18273.8	0.951807			18906.4	0.93186			14808.3	1.08977		72.6825	72.6825	1.21138	1.81706		0.523816	0.512839	0.599742
	LK06.2, Goe23, 30min, t=30	4025.61	0.209677			4858.44	0.239462			2911.85	0.214288		106.075	106.075	1.76792	2.65187		0.0790676	0.0902993	0.0808063
	LK06.2, Goe23, 30min, t=15	5015.56	0.26124			4716.73	0.232478			1985.02	0.146081		106.075	106.075	1.76792	2.65187		0.0985114	0.0876655	0.055086
	LK06.2, Goe23, 30min, t=5	10290.6	0.535997			9745.76	0.480349			7971.33	0.586624		106.075	106.075	1.76792	2.65187		0.20212	0.181136	0.221211
	LK51.2, Goe23, 0min, t=30	16854.6	0.877888			15844.9	0.780961			12631.2	0.929555		43.465	43.465	0.724417	1.08663		0.807903	0.718703	0.855451
	LK51.2, Goe23, 30min, t=30	1061.48	0.0552884			1842.9	0.0908328			2071.51	0.152446		80.28	80.28	1.338	2.007		0.0275478	0.045258	0.0759571
	LK51.2, Goe23, 30min, t=15	0	0			771.485	0.0380249			2827.43	0.208076		80.28	80.28	1.338	2.007		0	0.0189462	0.103675
	LK51.2, Goe23, 30min, t=5	457.778	0.0238438			882.071	0.0434755			5028.8	0.370078		80.28	80.28	1.338	2.007		0.0118803	0.0216619	0.184394
		technical replicate 1				technical replicate 2				technical replicate 3								normalized to protein amount in extracts
		Area Peak	Relative density			Area Peak	Relative density			Area Peak	Relative density		mg/ml	mg total	mg protein corresponding to the total 60 µl nucleotide extract (mg protein/µl extract)	mg corresponding to 1.5µl extract loaded (mg)		TR 1	TR 2	TR 3
Biological replicate 1	LK06.1, Goe23, 30min, t=1	15885.3	7.75199			15148.8	2.87365			14092.4	7.81368		113.842	113.842	1.89736	2.84604		2.72378	1.0097	2.74546
	LK06.1, Goe23, 30min, t=2	14717.4	7.18206			12484.8	2.3683			13365	7.41036		113.842	113.842	1.89736	2.84604		2.52353	0.832139	2.60374
	LK51.1, Goe23, 30min, t=1	10952.3	5.34471			10518.4	1.99529			9713.59	5.3858		107.35	107.35	1.78917	2.68375		1.99151	0.743472	2.00682
	LK51.1, Goe23, 30min, t=2	5459.04	2.664			4420.92	0.838629			4732.77	2.62413		107.35	107.35	1.78917	2.68375		0.99264	0.312484	0.977786
	neg control	16860	8.22761			13801.9	2.61815			14044.9	7.78733
	10 nM cA3, t=1	14386.1	7.02039			11854.2	2.24869			11363.5	6.30059
	10 nM cA3, t=2	13549.2	6.61196			10636.1	2.01762			11186.3	6.20238
Biological replicate 2	LK06.2, Goe23, 30min, t=1	15365.1	7.49814			12496.4	2.37051			13205.2	7.32178		106.075	106.075	1.76792	2.65187		2.82749	0.8939	2.76098
	LK06.2, Goe23, 30min, t=2	14182.3	6.92092			10051.1	1.90665			11800.5	6.54289		106.075	106.075	1.76792	2.65187		2.60982	0.718981	2.46727
	LK51.2, Goe23, 30min, t=1	8228.5	4.01548			3367.55	0.638809			5583.33	3.09573		80.28	80.28	1.338	2.007		2.00074	0.31829	1.54247
	LK51.2, Goe23, 30min, t=2	5485.53	2.67692			1056.04	0.200326			1412.87	0.78338		80.28	80.28	1.338	2.007		1.33379	0.0998138	0.390324

## Sheet: ED Fig. 7
Quantification of undigested plasmid
		technical replicate 1				technical replicate 2				technical replicate 3
		Area Peak	Relative density			Area Peak	Relative density			Area Peak	Relative density
Biological replicate 2	LK18, uninfected, R2	43335.3	0.937945			26956.4	0.882689			33802.7	1.19772
	LK18, infected, R2	42247.6	0.914404			25391.5	0.831445			30334.5	1.07483
	LK20, uninfected, R2	49246.7	1.06589			28165	0.922264			29817.8	1.05652
	LK20, infected, R2	21107.9	0.456859			10390.9	0.34025			9848.38	0.348954
	LK10, uninfected, R2	47980.7	1.03849			27847.4	0.911865			30382.7	1.07654
	LK10, infected, R2	51878.1	1.12285			28407.7	0.93021			32626.5	1.15604
	LK51, uninfected, R2	48225.1	1.04378			29230.2	0.957145			26949.5	0.954889
	LK51, infected, R2	19803.3	0.428622			7793.11	0.255186			6547.56	0.231997
	neg control	46202.3	1			30539	1			28222.6	1
	10 nM cA3	14210.5	0.307571			5321.44	0.174251			5167.58	0.183101
	100 nM cA3	11014.5	0.238398			4884.39	0.159939			4343.97	0.153918
Biological replicate 3	LK18, uninfected, R3	51906.1	1.12345			29032.9	0.950683			35801.3	1.26853
	LK18, infected, R3	45769.6	0.990633			27311.2	0.894305			31216.7	1.10609
	LK06, uninfected, R3	42464	0.919088			26765.3	0.876431			28879.3	1.02327
	LK06, infected, R3	7267.34	0.157294			3539.02	0.115885			4580.06	0.162284
	LK20, uninfected, R3	40550.1	0.877664			25627.2	0.839162			25489.3	0.903154
	LK20, infected, R3	21585.3	0.467191			13078.8	0.428267			13329.4	0.472296
	LK10, uninfected, R3	41024	0.887919			25750.5	0.843202			26210.6	0.928711
	LK10, infected, R3	43161.2	0.934178			27098.1	0.887327			28368.4	1.00517
	LK51, uninfected, R3	38620.6	0.8359			26338.8	0.862464			26423.2	0.936242
	LK51, infected, R3	4309.67	0.0932781			1203.78	0.0394177			2555.6	0.0905515
Biological replicate 2	LK06, uninfected, R2	13191.5	0.687092			18723	0.92282			10185.9	0.749598
	LK06, infected, R2	1834.56	0.0955545			5062.07	0.249499			3379.85	0.248729
	neg control	19199	1			20288.9	1			13588.5	1
Biological replicate 1	LK18, uninfected, R1	26753.4	0.847598		1	30901.5	0.778241			24333.7	0.914717
	LK18, infected, R1	27091.8	0.858319		2	27456.3	0.691477			22210	0.834886
	LK06, uninfected, R1	26890.2	0.85193		3	28636.4	0.721196			18567.7	0.697972
	LK06, infected, R1	1300.61	0.0412057		4	3805.96	0.0958516			1595.7	0.0599832
	LK20, uninfected, R1	29561	0.936547		5	25609.3	0.64496			21367.8	0.803229
	LK20, infected, R1	3899.11	0.123531		6	3121.53	0.0786144			4702.5	0.17677
	LK10, uninfected, R1	28148.6	0.891799		7	28826.7	0.725989			19488.9	0.732599
	LK10, infected, R1	27925.2	0.884724		8	27317.2	0.687972			19169.3	0.720586
	LK51, uninfected, R1	34245.8	1.08497		9	30941	0.779235			23130.9	0.869506
	LK51, infected, R1	2949.78	0.0934545		10	6102.78	0.153696			4077.94	0.153292
	neg control	31563.8	1		11	39706.8	1			26602.4	1
	10 nM cA3	1391.41	0.0440823		12	2214.97	0.0557831			614.071	0.0230833
	100 nM cA3	43.778	0.00138697		13	469.899	0.0118342			140.364	0.00527637
		Area Peak	Relative density			Area Peak	Relative density			Area Peak	Relative density
Biological replicate 1	LK64, uninfected, R1	50888.4	1.16409		1	46754.1	0.922149		12	54535.6	1.34804
	LK64, infected, R1	46615.4	1.06635		2	52692.4	1.03927		13	55797	1.37921
	LK65, uninfected, R1	53342	1.22022		3	54032.6	1.06571		14	52199.1	1.29028
	LK65, infected, R1	48879.2	1.11813		4	54483.6	1.0746		15	47423.2	1.17223
	neg control	43715	1		5	50701.3	1		16	40455.6	1
	10 nM cA3	6578.21	0.150479		6	16330.6	0.322094		17	11359.3	0.280785
	100 nM cA3	2343.26	0.0536031		7	16339.3	0.322266		18	7730.99	0.191098
Biological replicate 2	LK64, uninfected, R2	49953.7	1.14271		8	53754.6	1.06022		19	47267.4	1.16838
	LK64, infected, R2	51821	1.18543		9	56942.3	1.12309		20	43230.9	1.0686
	LK65, uninfected, R2	49925.8	1.14207		10	58217	1.14824		21	40109.9	0.991453
	LK65, infected, R2	41901.8	0.958521		11	59092.5	1.1655		22	35941.7	0.888423
													0.222771	0.150479	0.0549703
													0.0394629	0.0536031	0.0438572
		technical replicate 1				technical replicate 2				technical replicate 3
		Area Peak	Relative density			Area Peak	Relative density			Area Peak	Relative density
Biological replicate 3	LK64, uninfected, R3	45538.3	0.904966		7	48247.1	0.958798		14	54932.2	1.24245
	LK64, infected, R3	44919.2	0.892664		8	53960.7	1.07234		15	49084.2	1.11018
	LK65, uninfected, R3	50866.3	1.01085		9	53103.6	1.05531		16	47712.9	1.07916
	LK65, infected, R3	47349.1	0.940952		10	46935	0.932723		17	47079.3	1.06483
	neg control	50320.4	1		11	50320.4	1		18	44212.9	1
	10 nM cA3	11209.9	0.222771		12	11209.9	0.222771		19	2430.4	0.0549703
	100 nM cA3	1985.79	0.0394629		13	1985.79	0.0394629		20	1939.05	0.0438572
